# Supplementary material for: The whole-genome sequencing in predicting Mycobacterium tuberculosis drug susceptibility and resistance in Papua, Indonesia
Source: BMC Genomics. 2021 Nov 22;22:844. doi: 10.1186/s12864-021-08139-3 (PMC8607662; doi:10.1186/s12864-021-08139-3)
Supplement: Supplementary file 1 — Additional file 1. [file 12864_2021_8139_MOESM1_ESM.zip]

Archive with 46 entries (46 files):
- TB0065__hana_miseq.results.txt
- TB0065__hana_miseq_1_consensus.txt
- TB0065_translated_.txt
- TB0207__hana_miseq.results.txt
- TB0207__hana_miseq_1_consensus.txt
- TB035_S_hana_miseq.results.txt
- TB035_S_hana_miseq_5_consensus.txt
- TB035_translated_.txt
- TB062_S_hana_miseq_1_consensus.txt
- TB1007__hana_miseq.results.txt
- TB1007__hana_miseq_1_consensus.txt
- TB1023__hana_miseq.results.txt
- TB1023__hana_miseq_1_consensus.txt
- TB1023_translated_.txt
- TB1186__hana_miseq_2_consensus.txt
- TB240_S_hana_miseq.results.txt
- TB240_S_hana_miseq_1_consensus.txt
- TB284_S_hana_miseq_1_consensus.txt
- TB284_translated_.txt
- TB345_S_hana_miseq_1_consensus.txt
- TB487_S_hana_miseq.results.txt
- TB487_S_hana_miseq_1_consensus.txt
- TB487_translated_.txt
- TB524_S_hana_miseq_1_consensus.txt
- TB524_translated_.txt
- TB530_S_hana_miseq.results.txt
- TB530_S_hana_miseq_1_consensus.txt
- TB530_translated_.txt
- TB618_S_hana_miseq.results.txt
- TB618_S_hana_miseq_1_consensus.txt
- TB618_translated_.txt
- TB674_S_hana_miseq.results.txt
- TB674_S_hana_miseq_1_consensus.txt
- TB674_translated_.txt
- TB690_S_hana_miseq_1_consensus.txt
- TB751 Papua annotation.txt
- TB751.txt
- TB751_d1.txt
- TB751_S_hana_miseq_1_consensus.txt
- TB751_translated_.txt
- TB752_S_hana_miseq_1_consensus.txt
- TBS153__hana_miseq.results.txt
- TBS153__hana_miseq_1_consensus.txt
- TBS153_translated_.txt
- TBS155__hana_miseq.results.txt
- TBS155__hana_miseq_1_consensus.txt
