# Supplementary material for: The whole-genome sequencing in predicting Mycobacterium tuberculosis drug susceptibility and resistance in Papua, Indonesia
Source: BMC Genomics. 2021 Nov 22;22:844. doi: 10.1186/s12864-021-08139-3 (PMC8607662; doi:10.1186/s12864-021-08139-3)
Supplement: Supplementary file 1 — Additional file 1. [file 12864_2021_8139_MOESM1_ESM.zip › TB240_S_hana_miseq_1_consensus.txt]

>TB240
TTGACCGATGACCCCGGTTCAGGCTTCACCACAGTGTGGAACGCGGTCGTCTCCGAACTTAACGGCGACCCTAAGGTTGACGACGGACCCAGCAGTGATGCTAATCTCAGCGCTCCGCTGACCCCTCAGCAAAGGGCTTGGCTCAATCTCGTCCAGCCATTGACCATCGTCGAGGGGTTTGCTCTGTTATCCGTGCCGAGCAGCTTTGTCCAAAACGAAATCGAGCGCCATCTGCGGGCCCCGATTACCGACGCTCTCAGCCGCCGACTCGGACATCAGATCCAACTCGGGGTCCGCATCGCTCCGCCGGCGACCGACGAAGCCGACGACACTACCGTGCCGCCTTCCGAAAATCCTGCTACCACATCGCCAGACACCACAACCGACAACGACGAGATTGATGACAGCGCTGCGGCACGGGGCGATAACCAGCACAGTTGGCCAAGTTACTTCACCGAGCGCCCGCACAATACCGATTCCGCTACCGCTGGCGTAACCAGCCTTAACCGTCGCTACACCTTTGATACGTTCGTTATCGGCGCCTCCAACCGGTTCGCGCACGCCGCCGCCTTGGCGATCGCAGAAGCACCCGCCCGCGCTTACAACCCCCTGTTCATCTGGGGCGAGTCCGGTCTCGGCAAGACACACCTGCTACACGCGGCAGGCAACTATGCCCAACGGTTGTTCCCGGGAATGCGGGTCAAATATGTCTCCACCGAGGAATTCACCAACGACTTCATTAACTCGCTCCGCGATGACCGCAAGGTCGCATTCAAACGCAGCTACCGCGACGTAGACGTGCTGTTGGTCGACGACATCCAATTCATTGAAGGCAAAGAGGGTATTCAAGAGGAGTTCTTCCACACCTTCAACACCTTGCACAATGCCAACAAGCAAATCGTCATCTCATCTGACCGCCCACCCAAGCAGCTCGCCACCCTCGAGGACCGGCTGAGAACCCGCTTTGAGTGGGGGCTGATCACTGACGTACAACCACCCGAGCTGGAGACCCGCATCGCCATCTTGCGCAAGAAAGCACAGATGGAACGGCTCGCGGTCCCCGACGATGTCCTCGAACTCATCGCCAGCAGTATCGAACGCAATATCCGTGAACTCGAGGGCGCGCTGATCCGGGTCACCGCGTTCGCCTCATTGAACAAAACACCAATCGACAAAGCGCTGGCCGAGATTGTGCTTCGCGATCTGATCGCCGACGCCAACACCATGCAAATCAGCGCGGCGACGATCATGGCTGCCACCGCCGAATACTTCGACACTACCGTCGAAGAGCTTCGCGGGCCCGGCAAGACCCGAGCACTGGCCCAGTCACGACAGATTGCGATGTACCTGTGTCGTGAGCTCACCGATCTTTCGTTGCCCAAAATCGGCCAAGCGTTCGGCCGTGATCACACAACCGTCATGTACGCCCAACGCAAGATCCTGTCCGAGATGGCCGAGCGCCGTGAGGTCTTTGATCACGTCAAAGAACTCACCACTCGCATCCGTCAGCGCTCCAAGCGCTAGCACGGCGTGTTCTTCCGACAACGTTCTTAAAAAAACTTCTCTCTCCCAGGTCACACCAGTCACAGAGATTGGCTGTGAGTGTCGCTGTGCACAAACCGCGCACAGACTCATACAGTCCCGGCGGTTCCGTTCACAACCCACGCCTCATCCCCACCGACCCAACACACACCCCACAGCCATCGCCACCGTCATCCACAACTCCGACCGACGTCGACCTGCACCAAGACCAGACTGTCCCCAAACTGCACACCCTCTAATACTGTTACCGAGATTTCTTCGTCGTTTGTTCTTGGAAAGACAGCGCTGGGGATCGTTCGCTGGATACCACCCGCATAACTGGCTCGTCGCGGTGGGTCAGAGGTCAATGATGAACTTTCAAGTTGACGTGAGAAGCTCTACGGTTGTTGTTCGACTGCTGTTGCGGCCGTCGTGGCGGGTCACGCGTCATGGGCGTTCGTCGTTGGCAGTCCCCACGCTAGCGGGGCGCTAGCCACGGGATCGAACTCATCGTGAGGTGAAAGGGCGCAATGGACGCGGCTACGACAAGAGTTGGCCTCACCGACTTGACGTTTCGTTTGCTACGAGAGTCTTTCGCCGATGCGGTGTCGTGGGTGGCTAAAAATCTGCCAGCCAGGCCCGCGGTGCCGGTGCTCTCCGGCGTGTTGTTGACCGGCTCGGACAACGGTCTGACGATTTCCGGATTCGACTACGAGGTTTCCGCCGAGGCCCAGGTTGGCGCTGAAATTGTTTCTCCTGGAAGCGTTTTAGTTTCTGGCCGATTGTTGTCCGATATTACCCGGGCGTTGCCTAACAAGCCCGTAGACGTTCATGTCGAAGGTAACCGGGTCGCATTGACCTGCGGTAACGCCAGGTTTTCGCTACCGACGATGCCAGTCGAGGATTATCCGACGCTGCCGACGCTGCCGGAAGAGACCGGATTGTTGCCTGCGGAATTATTCGCCGAGGCAATCAGTCAGGTCGCTATCGCCGCCGGCCGGGACGACACGTTGCCTATGTTGACCGGCATCCGGGTCGAAATCCTCGGTGAGACGGTGGTTTTGGCCGCTACCGACAGGTTTCGCCTGGCTGTTCGAGAACTGAAGTGGTCGGCGTCGTCGCCAGATATCGAAGCGGCTGTGCTGGTCCCGGCCAAGACGCTGGCCGAGGCCGCCAAAGCGGGCATCGGCGGCTCTGACGTTCGTTTGTCGTTGGGTACTGGGCCGGGGGTGGGCAAGGATGGCCTGCTCGGTATCAGTGGGAACGGCAAGCGCAGCACCACGCGACTTCTTGATGCCGAGTTCCCGAAGTTTCGGCAGTTGCTACCAACCGAACACACCGCGGTGGCCACCATGGACGTGGCCGAGTTGATCGAAGCGATCAAGCTGGTTGCGTTGGTAGCTGATCGGGGCGCGCAGGTGCGCATGGAGTTCGCTGATGGCAGCGTGCGGCTTTCTGCGGGTGCCGATGATGTTGGACGAGCCGAGGAAGATCTTGTTGTTGACTATGCCGGTGAACCATTGACGATTGCGTTTAACCCAACCTATCTAACGGACGGTTTGAGTTCGTTGCGCTCGGAGCGAGTGTCTTTCGGGTTTACGACTGCGGGTAAGCCTGCCTTGCTACGTCCGGTGTCCGGGGACGATCGCCCTGTGGCGGGTCTGAATGGCAACGGTCCGTTCCCGGCGGTGTCGACGGACTATGTCTATCTGTTGATGCCGGTTCGGTTGCCGGGCTGAGCACTTGGCGCCCGGGTAGGTGTACGTCCGTCATTTGGGGCTGCGTGACTTCCGGTCCTGGGCATGTGTAGATCTGGAATTGCATCCAGGGCGGACGGTTTTTGTTGGGCCTAACGGTTATGGTAAGACGAATCTTATTGAGGCACTGTGGTATTCGACGACGTTAGGTTCGCACCGCGTTAGCGCCGATTTGCCGTTGATCCGGGTAGGTACCGATCGTGCGGTGATCTCCACGATCGTGGTGAACGACGGTAGAGAATGTGCCGTCGACCTCGAGATCGCCACGGGGCGAGTCAACAAAGCGCGATTGAATCGATCATCGGTCCGAAGTACACGTGATGTGGTCGGAGTGCTTCGAGCTGTGTTGTTTGCCCCTGAGGATCTGGGGTTGGTTCGTGGGGATCCCGCTGACCGGCGGCGCTATCTGGATGATCTGGCGATCGTGCGTAGGCCTGCGATCGCTGCGGTACGAGCCGAATATGAGAGGGTGTTGCGCCAGCGGACGGCGTTATTGAAGTCCGTACCTGGAGCACGGTATCGGGGTGACCGGGGTGTGTTTGACACTCTTGAGGTATGGGACAGTCGTTTGGCGGAGCACGGGGCTGAACTGGTGGCCGCCCGCATCGATTTGGTCAACCAGTTGGCACCGGAAGTGAAGAAGGCATACCAGCTGTTGGCGCCGGAATCGCGATCGGCGTCTATCGGTTATCGGGCCAGCATGGATGTAACCGGTCCCAGCGAGCAGTCAGATACCGATCGGCAATTGTTAGCAGCTCGGCTGTTGGCGGCGCTGGCGGCCCGTCGGGATGCCGAACTCGAGCGTGGGGTTTGTCTAGTTGGTCCGCACCGTGACGACCTAATACTGCGACTAGGCGATCAACCCGCGAAAGGATTTGCTAGCCATGGGGAGGCGTGGTCGTTGGCGGTGGCACTGCGGTTGGCGGCCTATCAACTGTTACGCGTTGATGGTGGTGAGCCGGTGTTGTTGCTCGACGACGTGTTCGCCGAACTGGATGTCATGCGCCGTCGAGCGTTGGCGACGGCGGCCGAGTCCGCCGAACAGGTGTTGGTGACTGCCGCGGTGCTCGAGGATATTCCCGCCGGCTGGGACGCCAGGCGGGTGCACATCGATGTGCGTGCCGATGACACCGGATCGATGTCGGTGGTTCTGCCATGACGGGTTCTGTTGACCGGCCCGACCAGAATCGCGGTGAGCGATCAATGAAGTCACCAGGGTTGGATTTGGTCAGGCGCACCCTGGACGAAGCTCGTGCTGCTGCCCGCGCGCGCGGACAAGACGCCGGTCGAGGGCGGGTCGCTTCCGTTGCGTCGGGTCGGGTGGCCGGACGGCGACGAAGCTGGTCGGGTCCGGGGCCCGACATTCGTGATCCACAACCGCTGGGTAAGGCCGCTCGTGAGCTGGCAAAGAAACGCGGCTGGTCGGTGCGGGTCGCCGAGGGTATGGTGCTCGGCCAGTGGTCTGCGGTGGTCGGCCACCAGATCGCCGAACATGCACGCCCGACTGCGCTAAACGACGGGGTGTTGAGCGTGATTGCGGAGTCGACGGCGTGGGCGACGCAGTTGAGGATCATGCAGGCCCAGCTTCTGGCCAAGATCGCCGCAGCGGTTGGCAACGATGTGGTGCGATCGCTAAAGATCACCGGGCCGGCGGCACCATCGTGGCGCAAGGGGCCTCGCCATATTGCCGGTAGGGGTCCGCGCGACACCTACGGATAACACGTCGATCGGCCCAGAACAAGGCGCTCCGGTCCCGGCCTGAGAGCCTCGAGGACGAAGCGGATCCGTATGCCGGACGTCGGGACGCACCAGGAAGAAAGATGTCCGACGCACGGCGCGGTTAGATGGGTAAAAACGAGGCCAGAAGATCGGCCCTGGCGCCCGATCACGGTACAGTGGTGTGCGACCCCCTGCGGCGACTCAACCGCATGCACGCAACCCCTGAGGAGAGTATTCGGATCGTGGCTGCCCAGAAAAAGAAGGCCCAAGACGAATACGGCGCTGCGTCTATCACCATTCTCGAAGGGCTGGAGGCCGTCCGCAAACGTCCCGGCATGTACATTGGCTCGACCGGTGAGCGCGGTTTACACCATCTCATTTGGGAGGTGGTCGACAACGCGGTCGACGAGGCGATGGCCGGTTATGCAACCACAGTGAACGTAGTGCTGCTTGAGGATGGCGGTGTCGAGGTCGCCGACGACGGCCGCGGCATTCCGGTCGCCACCCACGCCTCCGGCATACCGACCGTCGACGTGGTGATGACACAACTACATGCCGGCGGCAAGTTCGACTCGGACGCGTATGCGATATCTGGTGGTCTGCACGGCGTCGGCGTGTCGGTGGTTAACGCGCTATCCACCCGGCTCGAAGTCGAGATCAAGCGCGACGGGTACGAGTGGTCTCAGGTTTATGAGAAGTCGGAACCCCTGGGCCTCAAGCAAGGGGCGCCGACCAAGAAGACGGGGTCAACGGTGCGGTTCTGGGCCGACCCCGCTGTTTTCGAAACCACGGAATACGACTTCGAAACCGTCGCCCGCCGGCTGCAAGAGATGGCGTTCCTCAACAAGGGGCTGACCATCAACCTGACCGACGAGAGGGTGACCCAAGACGAGGTCGTCGACGAAGTGGTCAGCGACGTCGCCGAGGCGCCGAAGTCGGCAAGTGAACGCGCAGCCGAATCCACTGCACCGCACAAAGTTAAGAGCCGCACCTTTCACTATCCGGGTGGCCTGGTGGACTTCGTGAAACACATCAACCGCACCAAGAACGCGATTCATAGCAGCATCGTGGACTTTTCCGGCAAGGGCACCGGGCACGAGGTGGAGATCGCGATGCAATGGAACGCCGGGTATTCGGAGTCGGTGCACACCTTCGCCAACACCATCAACACCCACGAGGGCGGCACCCACGAAGAGGGCTTCCGCAGCGCGCTGACGTCGGTGGTGAACAAGTACGCCAAGGACCGCAAGCTACTGAAGGACAAGGACCCCAACCTCACCGGTGACGATATCCGGGAAGGCCTGGCCGCTGTGATCTCGGTGAAGGTCAGCGAACCGCAGTTCGAGGGCCAGACCAAGACCAAGTTGGGCAACACCGAGGTCAAATCGTTTGTGCAGAAGGTCTGTAACGAACAGCTGACCCACTGGTTTGAAGCCAACCCCACCGACGCGAAAGTCGTTGTGAACAAGGCTGTGTCCTCGGCGCAAGCCCGTATCGCGGCACGTAAGGCACGAGAGTTGGTGCGGCGTAAGAGCGCCACCGACATCGGTGGATTGCCCGGCAAGCTGGCCGATTGCCGTTCCACGGATCCGCGCAAGTCCGAACTGTATGTCGTAGAAGGTGACTCGGCCGGCGGTTCTGCAAAAAGCGGTCGCGATTCGATGTTCCAGGCGATACTTCCGCTGCGCGGCAAGATCATCAATGTGGAGAAAGCGCGCATCGACCGGGTGCTAAAGAACACCGAAGTTCAGGCGATCATCACGGCGCTGGGCACCGGGATCCACGACGAGTTCGATATCGGCAAGCTGCGCTACCACAAGATCGTGCTGATGGCCGACGCCGATGTTGACGGCCAACATATTTCCACGCTGTTGTTGACGTTGTTGTTCCGGTTCATGCGGCCGCTCATCGAGAACGGGCATGTGTTTTTGGCACAACCGCCGCTGTACAAACTCAAGTGGCAGCGCAGTGACCCGGAATTCGCATACTCCGACCGCGAGCGCGACGGTCTGCTGGAGGCGGGGCTGAAGGCCGGGAAGAAGATCAACAAGGAAGACGGCATTCAGCGGTACAAGGGTCTAGGTGAAATGGACGCTAAGGAGTTGTGGGAGACCACCATGGATCCCTCGGTTCGTGTGTTGCGTCAAGTGACGCTGGACGACGCCGCCGCCGCCGACGAGTTGTTCTCCATCCTGATGGGCGAGGACGTCGACGCGCGGCGCAGCTTTATCACCCGCAACGCCAAGGATGTTCGGTTCCTGGATGTCTAACGCAACCCTGCGTTCGATTGCAAACGAGGAATAGATGACAGACACGACGTTGCCGCCTGACGACTCGCTCGACCGGATCGAACCGGTTGACATCCAGCAGGAGATGCAGCGCAGCTACATCGACTATGCGATGAGCGTGATCGTCGGCCGCGCGCTGCCGGAGGTGCGCGACGGGCTCAAGCCCGTGCATCGCCGGGTGCTCTATGCAATGTTCGATTCCGGCTTCCGCCCGGACCGCAGCCACGCCAAGTCGGCCCGGTCGGTTGCCGAGACCATGGGCAACTACCACCCGCACGGCGACGCGTCGATCTACGACACCCTGGTGCGCATGGCCCAGCCCTGGTCGCTGCGCTACCCGCTGGTGGACGGCCAGGGCAACTTCGGCTCGCCAGGCAATGACCCACCGGCGGCGATGAGGTACACCGAAGCCCGGCTGACCCCGTTGGCGATGGAGATGCTGAGGGAAATCGACGAGGAGACAGTCGATTTCATCCCTAACTACGACGGCCGGGTGCAAGAGCCGACGGTGCTACCCAGCCGGTTCCCCAACCTGCTGGCCAACGGGTCAGGCGGCATCGCGGTCGGCATGGCAACCAATATCCCGCCGCACAACCTGCGTGAGCTGGCCGACGCGGTGTTCTGGGCGCTGGAGAATCACGACGCCGACGAAGAGGAGACCCTGGCCGCGGTCATGGGGCGGGTTAAAGGCCCGGACTTCCCGACCGCCGGACTGATCGTCGGATCCCAGGGCACCGCTGATGCCTACAAAACTAGCCGCGGCTCCATTCGAATGCGCGGAGTTGTTGAGGTAGAAGAGGATTCCCGCGGTCGTACCTCGCTGGTGATCACCGAGTTGCCGTATCAGGTCAACCACGACAACTTCATCACTTCGATCGCCGAACAGGTCCGAGACGGCAAGCTGGCCGGCATTTCCAACATTGAGGACCAGTCTAGCGATCGGGTCGGTTTACGCATCGTCATCGAGATCAAGCGCGATGCGGTGGCCAAGGTGGTGATCAATAACCTTTACAAGCACACCCAGCTGCAGACCAGCTTTGGCGCCAACATGCTAGCGATCGTCGACGGGGTGCCGCGCACGCTGCGGCTGGACCAGCTGATCCGCTATTACGTTGACCACCAACTCGACGTCATTGTGCGGCGCACCACCTACCGGCTGCGCAAGGCAAACGAGCGAGCCCACATTCTGCGCGGCCTGGTTAAAGCGCTCGACGCGCTGGACGAGGTCATTGCACTGATCCGGGCGTCGGAGACCGTCGATATCGCCCGGGCCGGACTGATCGAGCTGCTCGACATCGACGAGATCCAGGCCCAGGCAATCCTGGACATGCAGTTGCGGCGCCTGGCCGCACTGGAACGCCAGCGCATCATCGACGACCTGGCCAAAATCGAGGCCGAGATCGCCGATCTGGAAGACATCCTGGCAAAACCCGAGCGGCAGCGTGGGATCGTGCGCGACGAACTCGCCGAAATCGTGGACAGGCACGGCGACGACCGGCGTACCCGGATCATCGCGGCCGACGGAGACGTCAGCGACGAGGATTTGATCGCCCGCGAGGACGTCGTTGTCACTATCACCGAAACGGGATACGCCAAGCGCACCAAGACCGATCTGTATCGCAGCCAGAAACGCGGCGGCAAGGGCGTGCAGGGTGCGGGGTTGAAGCAGGACGACATCGTCGCGCACTTCTTCGTGTGCTCCACCCACGATTTGATCCTGTTCTTCACCACCCAGGGACGGGTTTATCGGGCCAAGGCCTACGACTTGCCCGAGGCCTCCCGGACGGCGCGCGGGCAGCACGTGGCCAACCTGTTAGCCTTCCAGCCCGAGGAACGCATCGCCCAGGTCATCCAGATTCGCGGCTACACCGACGCCCCGTACCTGGTGCTGGCCACTCGCAACGGGCTGGTGAAAAAGTCCAAGCTGACCGACTTCGACTCCAATCGCTCGGGCGGAATCGTGGCGGTCAACCTGCGCGACAACGACGAGCTGGTCGGTGCGGTGCTGTGTTCGGCCGACGACGACCTGCTGCTGGTCTCGGCCAACGGGCAGTCCATCAGGTTCTCGGCGACCGACGAGGCGCTGCGGCCAATGGGTCGTGCCACCTCGGGTGTGCAGGGCATGCGGTTCAATATCGACGACCGGCTGCTGTCGCTGAACGTCGTGCGTGAAGGCACCTATCTGCTGGTGGCGACGTCAGGGGGCTATGCGAAACGTACCGCGATCGAGGAATACCCGGTACAGGGCCGCGGCGGTAAAGGTGTGCTGACGGTCATGTACGACCGCCGGCGCGGCAGGTTGGTTGGGGCGTTGATTGTCGACGACGACAGCGAGCTGTATGCCGTCACTTCCGGCGGTGGCGTGATCCGCACCGCGGCACGCCAGGTTCGCAAGGCGGGACGGCAGACCAAGGGTGTTCGGTTGATGAATCTGGGCGAGGGCGACACACTGTTGGCCATCGCGCGCAACGCCGAAGAAAGTGGCGACGATAATGCCGTGGACGCCAACGGCGCAGACCAGACGGGCAATTAATCAGGCTCGCCCGACGACGATGCGGATCGCGTAGCGATCTGAGGAGGAATCGGGCAGCTAGGCTCGGCAGCCGGGTACGAGTGTTAGGAGTCGGGGTGACTGCACCGAACGAGCCGGGGGCGCTCAGCAAGGGCGACGGCCCGAATGCGGATGGCTTGGTCGACCGTGGGGGCGCACATCGGGCAGCGACCGGGCCAGGCCGCATACCAGATGCTGGAGACCCGCCGCCGTGGCAGCGTGCTGCGACTCGGCAATCCCAAGCGGGGCATCGTCAGCCGCCGCCGGTATCACACCCTGAGGGGCGCCCGACCAACCCGCCCGCCGCCGCCGATGCTCGGCTGAATCGCTTCATCTCCGGTGCGTCTGCCCCGGTGACCGGCCCAGCCGCCGCGGTCAGGACCCCGCAGCCGGATCCCGACGCTTCGCTGGGGTGTGGCGACGGTTCCCCCGCCGAGGCCTATGCCAGCGAGCTGCCCGACCTATCCGGCCCGACTCCGCGGGCCCCGCAACGCAACCCCGCGCCGGCGCGTCCCGCGGAGGGTGGCGCGGGATCGAGAGGGGATTCGGCCGCCGGTTCGAGCGGCGGTCGTTCGATTACCGCTGAGAGTAGAGACGCCCGTGTCCAGCTGTCGGCGCGGCGAAGCCGCGGGCCGGTTCGAGCCAGCATGCAGATCCGACGGATTGATCCATGGAGCACGTTGAAGGTGTCGCTGTTGTTGTCGGTGGCGCTGTTCTTCGTCTGGATGATCACGGTCGCGTTCCTCTACCTGGTGCTCGGCGGTATGGGCGTATGGGCCAAGCTCAACAGCAACGTCGGTGACCTGTTGAACAACGCGAGCGGCAGCAGCGCGGAACTTGTCTCCAGCGGCACCATCTTCGGCGGCGCATTCCTGATCGGCTTGGTCAACATCGTCCTGATGACCGCGCTTGCCACCATCGGTGCGTTCGTCTACAACCTGATCACCGATCTGATCGGCGGCATCGAAGTGACGCTGGCAGACCGGGACTAATGTTTTGAGAGTCGGGCGCCGGTTGCGGTAATCTCGTCGCTCGGCCGTACGCGAGTACGGGCCTATAGCTCAGGCGGTTAGAGCGCTTCGCTGATAACGAAGAGGTCGGAGGTTCGAGTCCTCCTAGGCCCACGACCATGTGCCCGTCACGACGTTCGGTGAGGTTCGCATTGCCACTGGCCGCGATCGCTGTGGCGGCCATCGTCGTGCGGTTCCGACGCGGAGCCGATGTCTGGCATGTGGCCGGCGATCCACCTCCTGATCACATAACCGGTGACGAAGAGGGGCCTTAGCTCAGTTGGTAGAGCACTGCCTTTGCAAGGCAGGGGTCAGGGGTTCGAGTCCCCTAGGCTCCACAAGTGAAAAGCGTAGCTCGGATACTTCGAATGACCACGTTTGATCACAATCGCGAGTGAAGAGGGCGTTGATGGCCACTCCGACGGCCTCGACACCCGACCCGTACAGGTGGCGGTAGCGGTCCAAGGTCAACCCGGCGGAGTCGTGTTCGAGCATGTTCTGAAGTGCCTTGAATTCGCCCCGGCCTGGATCGCCAACGACGCCGGGTGTGCCGAGCTCATGCAGTTTTGAACTCCTACACCACCGCCGGCTTCCCGGTAGCGTCCATCACAGTCTGAGGGAACAGCTGCGCCGCGGTCACCGCCTGCGACCACCACCGGCGCCGCACATGGCTGCCGCGCATGTAGCCGCCCGCCGAGTCCGGGAACGCTAGAAGCTCAGCAACCCATCGAACGCGGTCGGCCGGTTGTCGGCGTCCACGAGCACGCACCCTAGAGCGAAAGTCATGGATCCGCCGTTGGCGGGGTCTCCGGTATTGCCGGACTCGTCTATGTAAGCGACCAGCACGCGACGATGCTGGCACGATTCTTGGGCGATTGACCACAGTTACAGATAACTACTGTTAACCGCAGTTGTGTCCTTTCGCAGGTGGACTGAGTTGTAACCCATTGATCTGCATCATGATTCGCCTGTGCAAGGCGGGGGTCAGGGGTTCGAATCCCTAGGCCCCACCGTGTGACGACCGGCCTCAGGGGCGCGGTTGCACCTCGACGCTCGGTGGTCGGGGCGACGGCTCCGGTCGCGACGAGCGCCGGACGATGCTGAAGGCGACGGCACCGCCGGCGAGGATGGCCGCCGCGATCCCCGCGAAGATCCAGAGGTGGTGTTTGCTGCGACGTTGGGTCCGGGCGTCCTGTAGGGCCTGCGGTAGGTTGGCCACCACGTCCTGGGCAGCGGTCAGCTCTTGAGCGAGCGTCTCTTGGGCGGCAGCGACCTCGCGGGCCAATCGGCCTTCCCGGTAACGGCGGCGAAGCCCGGCCGCGGTCGACCGGGCGGACTGAAGCCCAAGTCCGACCCCGAGTTCGAGGAGGCCTCGGGTCACGTCCACCGGACCCACCGCAGAGTAGGCCAGACCCCGGGTCAGCCGCTCGCGTGGGGTCAACCGGGTTTCCACCTGCTCACTCATTTTGCCGCCTTTCTGTGTCCGGGCCGAGGCTTGCGCTCAATAACTCGGTCAAGTTCCTTCACAGACTGCCATCACTGGCCCGTCGGCGGGCTCGTTGCGGGTGCGCCGCGTGCGGGTTTGTGTTCCGGGCACCGGGTGGGGGCCCGCCCGGGCGTAATGGCAGACTGTGATTCCGTGACTAACAGCCCCCTTGCGACCGCTACCGCCACGCTGCACACTAACCGCGGCGACATCAAGATCGCCCTGTTCGGAAACCATGCGCCCAAGACCGTCGCCAATTTTGTGGGCCTTGCGCAGGGCACCAAGGACTATTCGACCCAAAACGCATCAGGTGGCCCGTCCGGCCCGTTCTACGACGGCGCGGTCTTTCACCGGGTGATCCAGGGCTTCATGATCCAGGGTGGCGATCCAACCGGGACGGGTCGCGGCGGACCCGGCTACAAGTTCGCCGACGAGTTCCACCCCGAGCTGCAATTCGACAAGCCCTATCTGCTCGCGATGGCCAACGCCGGTCCGGGCACCAACGGCTCACAGTTTTTCATCACCGTCGGCAAGACTCCGCACCTGAACCGGCGCCACACCATTTTCGGTGAAGTGATCGACGCGGAGTCACAGCGGGTTGTGGAGGCGATCTCCAAGACGGCCACCGACGGCAACGATCGGCCGACGGACCCGGTGGTGATCGAGTCGATCACCATCTCCTGACCCGAAGCTACGTCGGCTCGTCGCTCGAATACACCTTGTGGACCCGCCAGGGCACGTGGCGGTACACCGACACGCCGTTGGGGCCGTTCAACCGGACGCCCTCACGCCAAGTCCGCTCACCTTTGGCCGCGACCGGCGTAACCGGCAGCGGTAAGCGCATCGAGCACCTCCACTGGGTCGGTGCCGAGATCCCAGCGGGACAAAATCAGCAGCCCCCCGCTGACCGTTTCGATCTCGAGCAGGCGCACCAGGCGGCCGTAACGGCGAAACTCGTCGATTCGGATGATCTTGATATTGGAATGTCGTAATAGCTGCGTCCGGAACCAACCTCGGATCGCCAGGCCGTCGGGGGTAATTGCCAGCCTTGGACGTGCGCGCCAAGTGGCGCTCGCAAACAAGATCAGACCCAGCGCGGCAACTCCGGTCAACACCCGCCCGGGCGTATCTGTGACTAAGGTCACAGACGCAATAGCCATCACGACTCCCCCGGCTCCGCAACCAGCGATTCCCGAGGTGCGAGGCGCCCATGCTGTTTGCTGCATGTATTCCTTAGACCCTCTCACCACTGCAGACAAAGTTATCCACAGACGCTATCAACAGTGGGGATGAATCACATGCGTGTGATTGAGTGACCAAAAGGTTGCTGGCACAGTAACGACCCGACCAGAATATGAATTCATTCTATCGGCGGCGTGGATCAATGCCAGCGCATCGTGAGCAACAAACCGGTGATCATGAAAGCGAACGCGATCGCATAGTTCCAGGGACCGAGTTGCGCCATCCAATTGAGCGCTGTGGGGGCTTGGCTGCCAATGGCTGCCAACTGAAACACCATTAACCAGATGAGTCCGATCAGCATCAGACCGATGAACAACGAGACGAACCATACGCTCGACGGTCCGACCTTCACCTTCATCGGCGTGCGGCTCACCGCGCTGACGGTGAAGTCGTTCTTCTTGCGGACCTTGGACTTGGGCATCACTTTCCTCGGGATCTGGCGGGACTACCTCGACAAGACGACGAATGGCCCGGGGTGCAACGATAGAAGTTGCAGCTGCAGGCATACCTTGTTATGAGACTAACCCACCCAACACCCTGCCCGGAAAACGGAGAGACCATGATTGATCGGCGCCGATCGGCGTGGCGTTTCAGTGTCCCCTTAGTGTGCTTGCTGGCGGGGCTGCTGCTGGCCGCCACGCATGGGGTGTCGGGCGGCACCGAGATCCGCCGCAGCAATGCGCCGCGACTGGTCGACCTTGTCCGTCGGGCGCAGGCATCGGTGAACCGTCTCGCCACCGAACGCGAAGCGCTGACCACCAGAATCGACTCGGTGCACGGCCGATCTGTCGATACCGCGTTGGCGGCCATGCAGCGGCGGTCCGCCAAGCTGGCCGGTGTGGCGGCTATGAATCCGGTCCATGGGCCGGGCCTGGTGGTTACCCTGCAAGACGCGCAACGCGACGCCAACGGCCGGTTTCCGCGCGACGCGTCCCCGGACGATCTGGTTGTGCATCAGCAAGACATCGAGGCTGTCCTCAACGCGTTGTGGAATGCCGGTGCTGAGGCGATCCAGATGCAGGACCAGCGCATCATCGCGATGTCGATAGCTCGTTGTGTCGGAAACACGTTGCTGCTCAACGGGCGTACCTATAGCCCGCCCTACACGATCGCCGCGATCGGAGACGCCGCCGCCATGCAGGCTGCTCTGGCTGCGGCTCCCCTGGTGACGCTCTACAAGCAGTACGTGGTCCGGTTCGGCCTCGGGTACCGCGAAGAAGTCCATCCTGACTTGCAGATAGTCGGCTATGCCGATCCCGTCCGGATGCACTTCGCGCAGCCTGCAGGCCCCTTGGACTACTGAACGACTGCCGGCAGGGTCAGGCGGTAGCCTGTCACGATGCGGATCCTGGTCGTTGACAACTACGACAGCTTCGTGTTCAACCTGGTGCAGTACCTCGGCCAGCTCGGCATCGAGGCCGAGGTGTGGCGCAACGACGACCACCGGCTATCCGATGAGGCCGCCGTCGCCGGCCAATTCGACGGTGTCCTGCTCAGTCCCGGTCCGGGTACCCCGGAGCGCGCGGGCGCGTCGGTGAGTATCGTGCACGCGTGTGCGGCAGCACACACCCCTTTGCTGGGGGTCTGCCTTGGGCACCAAGCCATCGGCGTTGCGTTCGGCGCCACCGTGGACCGTGCGCCCGAGCTATTGCACGGCAAGACCAGCAGCGTATTCCACACCAATGTCGGTGTGCTACAAGGGCTTCCGGATCCCTTCACGGCCACTCGATACCATTCGTTGACAATTCTGCCTAAGTCGCTGCCAGCGGTGCTGAGGGTCACGGCCCGCACTAGCAGCGGTGTGATCATGGCCGTGCAGCACACCGGGCTGCCGATCCACGGTGTCCAGTTCCATCCGGAGTCGATTCTCACCGAGGGCGGGCACCGCATACTGGCCAACTGGCTCACCTGCTGCGGATGGACGCAAGACGACACCCTGGTACGTCGGCTGGAAAACGAAGTGCTCACCGCCATCTCACCGCACTTCCCAACTTCAACCGCTAGCGCGGGCGAAGCTACTGGCCGAACCTCAGCGTGATGATGCCGTCCCGGTTGACGCCGGTCCCCGCCGGCGGGTTTTGATAGACGACCCGGTTGTGTTGGGAGCCACCGGCGTCGACGTCGGCCCCTTTGTCGAGCATCCCGGTCCAGCCCAGCGCGCGCAATCGTGGTTCGGCGTCGACCCAGAACATGCCGGATAGGTCGGGCATGACGAATTGGTTGCCCTTGGACACCTGTAGTTCGATGACTGAATCGACCGGAACTGTGGTGCCTGCGGGTGGATTGGTGCCGGTCACCTCGCCGGCGGGACGGGGGCTGTCCACCGAGGCCTGACTGAATTTGGTGAAGCCGTAGACGTTGAGGTTCTTCTGCGCCACGTCGACGGTCTGGCCCGCGACATCGGGAATGTCTTTGGTCGCCGGACCAGAGCCAACGATGATGATGACCACATTGGTGATGGCCGACGTCTGGTTGGCTGGAGGGTTGGTCCCGATGACCTTGCCCACCAGTTCCGGGGTGGACGGCGAATTCGCTTGCTTGAAGCGGCCGAATCCGGCGGCAGTCAGTTTCTTGACCGCTTCGGCGTATGTCAGCGTGGAGACGTCGGGTATTTCGCGTTGCTCGGGTCCGGTGGACACGTTGACTGTGATCTCGTCGCCTGCACTCACCGACGTGTTGGCGGCCGGGTCGGTGCCGATAACGTGGTCCGGTGGGATTGTCGAGTCCGGCTTCTGCAAGGTGCGGATTTTGAAGCCCCGGTTTTGCAGTGTGGCGATGGCGTCGGCGGAGGATTGACCCCGAACGTCGGGAACTTGAACGTCGCGGGTGATGCCGCCGAACGTGTTGATGGCGATGGTTACCACGACGGTCAGCACAGCGAGCACGGCGACCACCGCAACCCAACGGCCCACCGAACCGATGCTGCGGTCACGGTCGGTGTCGTCTAAGTCCTGGCGTGGTAGCGGATCGGTGCGCGGACCGCTAAGGTTGCCGGCCGCAGACGACAGCAGCGAGGTCCGCTCGGCATCGGTGAGCACTTTGGGCGCCTCGGGCGGCTCACCGTTGTGCACGCGGACCAGGTCGGCGCGCATCTCCGCCGCTGTCTGATAGCGGTTTTCCGGATTTTTGGCCAGCGCCTTGAGAACGACGGCGTCCAGGTCGGCGGAGAGGCCTTCGTGCCGCGCCGAAGGTGGGATCGGGTCTTCGCGCACATGTTGGTAGGCAACCGAGACGGGTGAGTCGCCGGTGAAAGGTGGCTCCCCGGTGAGGACTTCATAAAGAACACAGCCCAAGGAATAGACATCGGATCGGGCGTCGACGGAATCACCCCGGGCCTGTTCGGGTGACAGGTACTGCGCCGTGCCGATCACTGCTGCGGTCTGGGTCACGCTGTTGCCGCTGTCGGCAATGGCGCGGGCGATGCCGAAATCCATCACCTTTACTGCATTGGTCGCGCTGATCATGATGTTCGCCGGCTTGACGTCACGGTGGATGATTCCGTTCTGATGACTGAAGTTCAGCGCTTGGCAGGCGTCGGCGATGACCTCGATGGCGCGTTTGGGCGTCATCGGCCCTTCGGTGTGGACAATGTCGCGCAGGGTAACGCCGTCGACGTATTCCATGACGATGTAGGGCAATGGCCCGGCGGGCGTTTCGGCTTCACCGGTGTCGTAGACCGCGACGATTGCAGGGTGGTTCAATGCCGCGGCGTTTTGCGCCTCACGCCGGAAGCGAAGGTAAAAACTGGGATCGCGGGCTAGATCAGCGCGCAGCACCTTGACCGCAACGTCGCGGTGCAACCGGAGGTCGCGGGCCAGGTGGACCTCGGACATGCCCCCAAATCCAAGGATTTCGCCAAGTTCGTAGCGGTCGGACAGGTGGGAAGGGGTGGTCATTGCGCTATCTCGTATCGGGCCAGCGACGCGCGCGAATGCGGTGTCGGCGGGACAACCCAGCTTTGCAGTCCAGAATGACGTGTTTCCCCGCGTTCCGTCCAATTGAGTCGCGGGCTAGCATCAGTCCCGCCAGTGTTCCTGGCCGGAGGGTTCCCGGTGGTGGTCACGGTCGGCGTCGGTGCCTGCTGCGGGCTGTTGTCCCCGGGCGCTTTGATGACGAGCAGCACGGCGATGATGATTGCCAGCGCCCCCAGCACCCCCGCGGCCCAGAGCAGCGCACGCTGACCGGACGAAAACGTGCGCCGCGGCGGCCGGTGACCACCCGTGGCCGGGCGGGATCGACGGGATGCCGCAGTCCGGCCAGCAGAGTTGGCCGCGACCCTGGCTGTCGTACCCGACGGAATGGCCGCCGGGGCGGCCCGGCCAGGGGGGGGTGTCTGGCTGGGCCGCGGGGGCCGGCGGCCGGCGCGCACCGCTGCCACCGCGTCGGCGAACGGTCCCCCACTGCGATAGCGCATCGCGGGGTTCTTCACCAGAGTTATCTCGATGAGTTCTCGCACATTGGGCGGCAGGTCGGGAGGCAGCGGCGGCGGCGGCTCCTTGATGTGCTTCATTGCCACGGTCAGGGCACCATCGCCGGCGAACGGCCGTTTACCCGAAACCGCTTCATACCCAACAACTCCCAGTGAATAGACGTCGCTGGCGGGGCTGGCGTCGTGACCGAGGGCCTGCTCCGGCGCGATGTATTGGGCGGTGCCCATCACCATGCCGGTCTGGGTCACGGGCGCTGCATCGACGGCTTTGGCGATGCCGAAGTCGGTGATCTTCACCTGCCCGGTGGGGGTGATCAAGATGTTGCCCGGTTTGACGTCGCGGTGCACCAGGCCAGCGGCATGCGCGATCTGCAGAGCGCGGCCGGTCTGCTCGAGCATGTCCAGTGCGTGCCGCAACGACAGCCGGCCGGTGCGTTTGAGCACCGAATTTAGTGGCTCGCCGTTGACCAGCTCCATCACCAGGTAGGCCGTGCGACCCTCCCCGTTCATCTGGCTTTCGCCGTAGTCGTGCACGCTGGCGATGCCCGGATGGTTCAGCATCGCGGTGGTGCGCGCTTCGGCCCGGAACCGTTCGATGAACTCCGGATCGGAGGAGAACTCGCTCTTGAGCACCTTCACCGCAACACGCCGGCCCAACCGGTTATCCACGGCCTCCCAGACTTGGCCCATACCACCGGTGGCGATGAGGCGCTGCAGGCGGTATCTGCCCGACAGCGTCACGCCAACTCGGGGGCTCATGGTTCCCCCTGCAGTGCGGCTTCGATCACCGCCCGCCCGATCGGTGCCGCGAGGGCACCTCCGGTGGCGGACAGCCGATCAGCCCCGTTCTCCACCAGCACGGCAACAGCCACCTTGGGCGCTTGTGCGGGCGCAAAGGCGATGTACCAAGCGTGCGGTGGAGTGTGACGAGGGTCGGTGCCATGTTCGGCGGTGCCCGTCTTGGATGCGATCTGCACGCCGGGGATTGCCCCTTTCTGCTGTGCGACTTTCTCGGCGCCGACCATCAGCTCTGTTAGCTTAGCGGCGACCTGCGGTGACACCGCGCGGCGCTGCTGGTATCCGACGGTGGTTGAGATATTGGCTAGGTCCGGTCCCTTGAGGCTGCCGACTAGATAAGGCCTCATCGTAATGCCGCCGTTTGCGATGGTCGCGGCTATTTCTGCGTTCGCTAGCGGGGTCAGCGCAACGTCCTTTTGGCCGATACTGGTCATCCCTAGTGCGGCGCTGTCCGGGATAGGCCCGACGGTTGATTCCGCCACTTGCAGCGGAGTTGGGCGCGGTGGGCTATCGAGACCGAACGCGCGCGCCATGCTGCGCAGGGCGTCGGCGCCGGTGCGGATGCCCAGCTGGACGAATGCGGTGTTGCATGATTTGACGAATGCCTCACGCAGCGACACGGTGGGTTCGTCCCCGCACGGCGCACCGCCGTAGTTCTCTAGCTGGGCGGTGCTGCCTGGCAACGGAATTGTGGGCGCCGCAGTCAGCTGTTCGGTCTCGGTGGCCCCGGCGGCCAGCGCGGCCGCAGTGGTGATCACTTTGAAAGTCGAACCCGGTGGATACGTCTCAGAGATGGCACGGTTGGTCAGTGGAGAGGCGGGATTGTCGCCAAGCCGCTGCCAGGCTTGCGCCTGCACCTCGGGGTTATGCGACGCCAGCAGGTTGGGGTCGTAGGACGGAGAAGACACCAACGCCAAAATCTTGCCGGTTGATGGCTCAAGGGCGACCACCGCTCCCTTACAGGGCCCGTAGCAGCCTTGCTGCATCGCGTCCCAGCCGGCTTGCTGAATGCGCGGGTTGATCGTGGTATCGACATTACCGCCGCGTGGGTCGCGACCGGTGAAGAAGTCGGCCAGCCGGCGGCCGAACAGACGGCGGTCGGACCCGTTCAATATCGGGTCCTCGGCTCGTTCTAGGGCGGTGCTGGAATAGCGCAGGGAGTAGAAGCCGGTAACCGGCGCGTACACCTCAGGATTGGGATAGACCCGCAGGAAACGAAAGCGGCCGTCGGTGGCTACCGAGTACGCCAGCAGTTGGCCACCAGCGGTGATCTGGCCGCGCTGCCGTGAATACTCGTCGAGCAACACTCGCTGGTTGCGGGGATCGGCACGCAGCCCGTCGGCGGTGAAGACCTGCGTCATGGTCGCGTTGAGCAGTAGCAACACGATCAACGCCATCACGGTCACCGATATTCGGCGCAGAGAGGCGTTCATACGCGTTCGATGACCTCGGTGCCGGCCGCCGTAATCGGCGACTTATTTCGTGGGCGGGTGCGCAGTGGGCGGCGGGCTCCGTGCGAGATGCGTGCCAGGATGGCCAGCAATATGTAGTTGGCCAGCAGTGAAGACCCGCCGTAGGACATCCACGGTGTGGTCAACCCGGTCAGCGGAATGAGTCGGGTCACACCGCCGACGACGATGAACAGCTGAATGGCTAGCGTCGATGAGAGGCCGGCGGCCAGCAGCTTGCCGAAGCTATCGCGGGTGGCGATGGCCGTGCGCAAACCCCGGATGATCACGATGGTGTAGAGCATCAGGATGGCCGTCAAGCCCACCAACCCAAGCTCTTCGCCGAACGCGGCGATGATGAAATCGGTGGATGCCGCGGGCACGGTGTCGGGTTGACCATTACCGAGCCCGGTGCCGAAGATACCGCCTGTAGCGAAGCTGAAAAGCGACTGCACGATCTGATATCCGGTGCCGTCTGGATCTGCGAACGGATCCAGCCAGGTCTGTACGCGGAGCCGGACGTGCTCAAAAATGAAGTACGCCACCAAGGTTCCTGCCGCGAACAGAGTCAGGCCGATGACGACCCAACTGAACCGCTGGGTGGCGAGGTAAACCACCACCAGAAACGATGTGTACAGCAGCAGCGAAGCGCCGAGGTCTTTCTCGAAGACCATCACACCCACCGAGATGACCCAGGCTGCCAACAGTGGCGCGAGGTCTCGCGGGCGCGGCAGGGTCATTCCGAGCAAATGTTTGCCGGCGCTGGTGAACAGGCCGCGTTTGGCCACCAGTACCGCCGAAAAGAAGATCAGCAGCAGAATCTTTGAAAATTCGGCGGGTTGAATCGAGAAGCCGGGCAACCGGATCCAGATCTTGGCGCCGTTCTGTTCGGACAGTGCTGCCGGGAGCAGCGCGGGAACTGCCAAGAAAACCAGACCCGCGAGCCCGCAAATGTAGCCGTAGCGTGCGAGCTGTCGGTGGTCCTTGAGGAAGGTCACCACGAGCGCGAAGGCAGCTACGCCCACCAGCGTCCACAGCATCTGCTGGTTTGCGCTGGGGTGCCGATGCTCGCCGATCTCGTTGTCCACCAGATCGAGGCGGTGGATCATTACCAGGCCAAGTCCGTTGAGCAGTGCCACCACCGGGAGCAACAGCGGGTCAGTGTAGGGGGCGAAGCGCCGGATGGCCAGATGCGCGGATCCGAACAGGGTCAGGAAGGCCAGTCCGTAGCTAGTCAAGTCCCAGGGCACCCCCTGGTCTTGATTGGCCTGCACGACCAGCAGTGCGGCAAACGTGATTACGGCGGCAAAGCACAGCAGCAGCAGTTCAGCGTTGCGCCGAGTCGGCAACGGGGGCGTTACGGCCACCGGCGCTTGCAGTCGTGTCGTCATGCCGCCGCCCGGCAGTCGATGCCCGGCTGAGGCGGGGGTGGCGGAAGTGCGGCCATCGTCGGCGAGCTGGTGACGGGCCAAGGCGTCGGCGGCGACGCGGGCGCTGCCGGGGAGGCACTCGTGGGGATGGCAGGAGTAGGTCCGGTGGGGGCCGACGCGGAGGTGGTGGGTGATGGAGAGGCTGGCGAGGAGGTGACGTTTGGTTCGGTTGTCTCGCTGGTGGTGGGTGGGGCCGGGCGCCCGGGCGGGGACGTGGCACGCGGCGCCGGGCAAGGCGGCAGCAGGGAGTTGGCCGCCAGTTCGCGCAACTGCCCGATGGCGTCATCGAGAGTGCCGGCCGGGAGACCGGCCCGAACCTGTGCGCGCTCCGGCGGTCGCAGATCCTCCAGTTTCATCAGATGGCAGTCGAGAGGGCCCCCAGACTGTCCGTAGCTGATCTGCGACAGCTCGTTACGCGGGCTGAGGCAGCCCATCAGGTAAGGCTGGTGCAGGGACATGCCCAGTAGCGACCCTTGAATCCCCCGCATGATGGACACGCTGCCGGCGTAGTCCGCTACGTAGTAGTTGCTGCGGATGATCGCGCGACCAATGAGCAGGCCCGCAGTCATCAGCACGGTCACCAGTGCGACAACGAATGCTAGCCGTCGGCCCGACCACCGTGGCCGACTGAATGTATCGGCCTGTGGCGGAACGCGTTTAACGATCTCCTTGCGCTGGCTGATGGCAGAGGCCCGGCCGGCGGCGGTGTTGGGCAGGGTCAGTTGGTCGTCGTCGCCTGAGACCGCCCCGGCCAGAATCGGTTGGGTCTGGCCGTAGTCGTAGTCGACGACGTCGGCGACGACGACAGTGACGTTGTCGGGGCCGCCGCCGCGCAGCGCCAGTTCAATGAGGCGGTGAGCGCTCTCGGCAACCTCGGGGATCTGCAGGGCCTCGAGGATAGTTTCATCGCTAACCGGATCGGACAACCCGTCCGAGCACAGCAGGTAACGATCACCGGCGCGGGCTTCTCGCATGGTCAGCGTCGGTTCGACCTCATGGCCGGTCAACGCCCGCATGATCAACGAGCGTTGCGGGTGGCTGTGCGCCTCCTCCGGGGTGATCCGGCCTTCGTCGACCAGCGTTTGGACAAACGTGTCGTCCTTGGTGATCTGCGTCAGCTCACCGTCGCGCAGCAGGTAACCGCGCGAGTCACCGATATGCACCAGGCCGAGCCGGTTGCCCGCGAACAGGATTGCGGTGAGCGTGGTACCCATGCCTTCGAGATCGGGCTCCATCTCGACTTGCGCTGCGATAGCCGAGTTGCCGGCGCGCACCGCGGCATCCAGCTTGGCCAGCAGATCGCCACCGGGCTCGTCGTCATCGAGATGGGCCAATGCGGCAATCACCAACTGGGACGCCACCTCGCCGGCCGCATGCCCACCCATGCCGTCGGCCAGGGCCAATAGCCGTGCCCCAGCGTAGACCGAGTCTTCGTTGTTGGCGCGTACCAAGCCGCGATCGCTGCGCGCCGCGTATCGCAGGACCAGGGTCACGCGCGCCACTCTCCCCCGCAAGCGGGTGGGGGTACCCCCCACTTGTGGGGGCGCGCCCCCACCGCTTCTCTGCGCTCTGCATCGTCGCCAGCGCGGGTCACGGGCGCAACTCGATTGCAGTTTTGCCGATGCGAACCGGCGTTCCGATCGGAACTCGTACCGCAGTCGTCACCTTCGCCCTGTCCAGGTAAGTGCCGTTGGTCGATCCTAGATCTTCGACGTACCACTCGGAGCCGCGCATAGACAGCCGAGCGTGCCGCGTCGAGGCGTAGTCGTCGGTCAGCACCAGGGTCGAGTCGTCGGCGCGCCCGATCAACACCGGCTGTTCGCTCAGCGTGATACGCGCGCCAGTCAACGCACCTTCGGTCACCACCAGGTAGCGTGCAGCGTGCCGGCGCTGACGCGCGCCTAAGAGCGTCCCTCGCAGCGCCAGGCCGCGGCGCATCATGACCGCGCCGGTCGGCGCATAAATGTCGGTCTTCAAGATCCGTAGCACGGACCAGATGAATACCCACAACAACATCAAGAATCCGGCACGCGTCAGTTGCAGTACCAACCCCTGCATCTGGCGTCCTTTCCGTCCTGCACCGTCTGCTCCGGCCCCGCGCTGCCGAGCACGTCAGCAAAGTCACGATACTTTGACGGTGGTCGGCGCGGGTCAACCCCGGCAGCTTCGAGCCCAGTAGGTTCAGTGCATGCGGACGATGATCTCGGAGTGTCCCAAGCGGATCACATCACCGTCGGCCAACTGCCACTCCTGTACCGGTGCATTGTTAACAGTGGTGCCGTTGGTGGAGTTCAGGTCTGCGAGCAATGCGACCTGCCCGTCCCACCGGATCTCCAAGTGACGGCGTGACACACCGGTGTCGGGCAGCCGGAACTGGGCGTCCTGTCCGCGACCGATGATGTTGGAGCCCTCGCGGAGCTGGTAAGTGCGTCCGCTGCCGTCGTCGAGCTGCAGCGTAACCGACGTTCCGGCGGACCCATAGCCGCCCTGCCCGTAACCGCTGTAGCCACCGGGCGCTGGCTGACCGTAGTCCGGAGCGCCTGATTGGCCGTAGTCGTAGTCTCGGCCGGCGGGTTCGGCGTACCCGCCACCCTGAGGAGCGTATCCCGGGACCCGCGGGGATTCGGTGTAGCGGGTGTAGTCAGCGCCGCCGCCATAGTCTTGCCGGCCGTATGTCGTGGCGCCTTGCTGGTAGCCCTGGTCGTAACCGCCTTGGTCGGGGTAAGCCGGTCGTTGCTCGGGCGGGCCCGGAGGGCCAGAGGGCACATAGCTGCCCTCCTCGTGGCGAGCCGGGCCACGCCCGTACTCCCCGTACCCGCCGTAGCCGGGCTGGCCGCCACCGGGTGAAGGGCCGTAGCCGCCGCTTTGGCGATAGCCCTGGTCGTAGCCGGGAGCGCCGTAGCCGGCAGCCGGGCCGGGAGAAACAGGAGGGCGTTGCTCGTAGGGCGGCGGATAGCCCCCCTGCCCTTGGTCGGGGTAGCCTCGACCCTGGTCCTGGTACCCGCGCTGGTCGGGGTAGCCGCGTTGCTCGGGGTAACCGCGTTGCTCGGGGTAACCGCCCTGGTCGGGGTACCCGATTTGCTCGGGGTAGTCGCCCTGGTCCGGGTGGCGCGGGCGTGGGTAGCCCGGCTGGGGCGGGTAGCCGCCCGTCTCGGGTGGATACCCCCCGCGGGGGTCAGATCCGCCTTGCGGATCCGGGCCACCACGCGGATCCTCTTGCGGACGCGCATAGCGGTCGTCGTAATACTCGTCGGGACGCCCCTGCCCCTGACCGCCACGGTAGCTCGAATTGTCACTCATTGGTGCTACTCCTGGTTCTGCGCCAAACGCGTGGTTTGATTGTGGCCGGGCGCAATCGATGACCGGCGGGTGGGTCTCAACGTCGGGGTTAACAGTGCCGCGGGCGCGGAACTGGCCGGTATGCAGGTTCGACGACTGCTCGAATCGGACGACCACATCACCATACGTTTGCCACCCCTGTTCTTGGATATAGTCCGCCAAGTCCCGAGCAAAACCGGTTGACTTCAGCTCAGGATCAGCGCCCAACTTCTCAAAGTCGTGCACACCGAGGGTAATGATGTATTCGTTGGGCGCCAAAAGGCGATTTCCCTGCAGCGACTGGATGCCGTCGGCCGCCTCGCGGCGCAGCAGGGCTTCGACCTCTTGCGGGACGATCGAGCCTCCAAAGATGCGGGCAAACGCATCGCCAACCGTCTGCTCGAGTTTGCGCTCAACGCGCTGAACCAGCCTTTTCTGGCTACCCATCTTTCAGCGCTCGCCTCACTGTTCTGGTGCATCGTCGGCGCAAGGCAAACGACTCGCCTGTATGTCGTGTCAATCAATCATGGTATCGGGACAGTGTGAGCGAGCGGAAAGGGCCGGCCACGCCCACTGAGCCCGCCGGCGCCCCTGGCAGCGGATGGGGCCTGCGGCTACTACAGTGGTATGGTCCTCCGGTTGTTGCGGGCGAGTGGCGGAATGGCAGACGCGCTGGCTTCAGGTGCCAGTGTCCTTCGGGACGTGGGGGTTCAAGTCCCCCTTCGCCCACCGTACTGTGAGACGAGTCGTGACCGACATCGTCGTCGAAACGGCCGCCATGGGCGTGGTTGGAACGGCTAGCGCACGCCCACGGCCAGCCCAGGGCAACCCCGGTATCGACGTGACTATCGCCGGCGCTGTCCGGTTCAGCTCGGTCGCGGCCGCAGCCGGGTGGCGGGGCGCCTCGGTACCCTTTTACACGGCGCGCATCGCGGTCAGCGTCCTCGCCGCTTGTTGCGCCATACCGGTTATCACGTCGGCGGCTGGCAGGACGGCATTGACCAGGCCCGCGGCTTGACCGGCGGTGACATTGGCGATGCTGTAGTCACGCGCAGCAACGGCTCGCCAATATCTGGCCATGGCTTCTTCGCGATGGAGAATGTCGAGTTCGGTGTCCTCGAATTGGTCGGTGAGGGCGTTGCTTAGCACGCTCATCGTGTGTCCTTGCGGCCAGGGATAGCGCCGTAGCTGATCGTAGATAGTGGTGCGGCACATGTCGTCGCCAGTGGCCGCCAGCAGCGGGTCCCGCGCCTGCGGTGTGGATAACGCTTCGACCGTGGCGTAGAAGCGCGTACCGACCAATACCCCGGCGGCGCCCAACATCAACGCGGCGGCAAGGCCCCGGCCGTCGGCGATGCCCCCGGCGGCGATCACCGGGATATCAGTTCCCCGCGCGGTGACCAGGTCGACGATTTCGGGTACCAAGGTCAGGGTGGAACGTGGACCGTGGCCGTGCCCACCGGCCTCGGTGCCCTGAGCCACCAACACATCGGCGCCGACCTGCAGGGCTCGCTCGGCCTGGGTCCGGTTTTGGATCTGGCAGACCAACCGCGTTCCGGCGGACTTGATGGCGTCAGCGAAAACCGCGGGGTCCCCGAACGACAGCATCACCGCCACCGGCTCATACTGCAGCGCGAGGTCGAGCAGCTGCGGTTGGCGGGCCAAAGACCAGGTGATGAACCCGCAGCCCACCGGCGCTCCAGCGGCGAGATCGAACTGCCGGGCCAACCAATCCCGGTCCCCATAGCCGCCCCCGATGAGGCCGAGTCCCCCTGCGCCACTTACCGCGGCAGCCAGCTCACCGCCGGCGATCAAGTCCATTGGCGCGGACACTATCGGATAGTCGATTCCGAACATCTGGCTAAAGGCCGTCGATAGCACCACAACAACCTCCTTGGCGAGCGTCGTGATGACACGCAGATCCTGGCCGATGGTAGGTGATCAGGCGAGCCACTTCTTCGGCGAACTCGCGAGCCGAGCCTGATCACGCTGGGTTTGGCAACTGCCGGGCTTGCCGACCGGGCATCAAGCGGCCGGTTGTGGGCCAACCTGTGCGATCGGCAGGTGCACCACGACCCCGGGCACCGGGGTGACCTCGAGTCCTTCGTTGCGGGCCAGCAGAGCCGCATTGTCCGGGAGCTGCCTGGAATTGATCTCGCCGCCGGCAATCCGACGCAGCACGTCGTGGGCTGCCGCGAGCTGTTCGCGCTTTCGGTACTGGCCGCCGGGAAGCTTGATGCCGGCCCATACGCCGTACTCCACCCGATGCTCGACCGCGTGTTGAGCACACCGGCGCTGCTGTAGGAGCGGGCACCGGCGCAGGCATTGGATCCGCGCTTGGGTGGCCGACCGCTCATAGGCGCGTGCCTTAGCGGCGCCGTCGCTGCCGTCGTCATCGGGGTACCCGAACCATAGTTCCGGGTCGGTTGCGCAGGGGTGTGCCATGTGCCGGCCTCCTTGTTGAAGGAAACATAGGCAAAAGCGTATATGTCTGTGGCGGGCTCTGCAAGAGAATCGCGATAAAAACGTATATACATAAGGGGTGGCCGCGGCCGAGTCGTATCCGGGTAGTATCCGGCTTATGGCCGGAGCGTGCGGTGAGCCGTGAGTCGGCCGGCGCGGCCATTCGCGCACTTCGCGAGTCGCGTGACTGGTCCCTCGCGGACCTGGCGGCCGCCACTGGCGTAAGCACCATGGGCCTGAGCTATCTGGAGCGCGGTGCCCGCAAGCCACACAAAAGCACAGTTCAGAAGGTCGAAAATGGCCTCGGCCTGCCGCCTGGCACCTACTCGCGGCTGTTGGTCGCCGCTGATCCCGATGCGGAGCTGGCCCGACTGATCGCCGCACAGCCGTCCAACCCGACGGCTGTCCGCCGCGCCGGTGCGGTCGTCGTGGACCGCCACAGCGATACCGACGTGCTGGAGGGCTACGCCGAAGCACAGCTCGATGCCATCAAATCCGTCATCGACCGATTGCCTGCGACGACCTCCAACGAATATGAGACGTATATTCTCTCTGTGATCGCGCAATGCGTGAAGGCGGAGATGCTGGCCGCCAGCTCCTGGCGGGTGGCGGTGAACGCCGGCGCCGACTCGACCGGCCGGCTCATGGAGCATCTGCGGGCGCTGGAAGCCACGCGCGGCGCGCTACTGGAGCGGATGCCGACAAGCTTGAGCGCCCGGTTCGATCGGGCATGTGCGCAGTCGTCGTTACCGGAGGCGGTCGTGGCCGCGCTAATCGGCGTCGGCGCCGACGAAATGTGGGATATCCGCAATCGGGGCGTCATCCCTGCGGGCGCGCTCCCCCGCGTCCGAGCCTTCGTCGACGCAATCGAGGCAAGTCACGACGCGGATGAGGGGCAGCAGTGAATTACAGCGAGGTCGAGCTGTTGAGTCGCGCTCATCAACTGTTCGCCGGAGACAGTCGGCGACCGGGGTTGGATGCGGGCACCACACCCTACGGGGATCTGCTGTCTCGGGCTGCCGACCTGAATGTGGGTGCGGGCCAGCGCCGGTATCAACTCGCCGTGGACCACAGCCGGGCGGCCTTGCTGTCTGCTGCGCGAACCGATGCCGCGGCCGGGGCCGTCATCACCGGCGCTCAACGGGATCGGGCATGGGCCCGGCGGTCGACCGGAACCGTTCTCGACGAGGCTCGCTCGGATACCACCGTTACTGCGGTTATGCCGATAGCCCAGCGCGAAGCCATACGCCGTCGTGTGGCGCGGCTGCGCGCGCAACGAGCCCATGTGCTGACGGCGCGACGACGGGCACGACGGCACCTGGCGGCGCTGCGTGCGCTGCGGTACCGGGTGGCGCACGGCCCGGGGGTCGCGCTGGCCAAACTTCGGCTGCCGTCGCCGAGCGGTCGCGCCGGCATCGCGGTCCACGCCGCGCTGTCGCGACTTGGCCGTCCCTATGTCTGGGGCGCAACGGGGCCCAACCAGTTCGACTGTTCCGGTTTGGTCCAGTGGGCCTACGCCCAGGCGGGTGTTCACCTGGATCGCACCACCTATCAACAGATCAACGAGGGGATCCCGGTGCCGCGCTCACAGGTCCGGCCGGGCGATCTGGTCTTCCCGCACCCCGGGCACGTGCAGCTGGCGATCGGCAACAATCTGGTCGTCGAGGCGCCCCATGCGGGCGCGTCGGTTCGGGTCAGCTCGCTGGGCAACAACGTGCAGATTCGGCGACCGCTGAGTGGCAGATAATCGCCCAATCAGACGGGCAGGATGAGAAGGTTGAACCATGTCGGAGCAAGCCGGGTCTTCGGTAGCTGTCATCCAGGAGCGCCAGGCTTTGCTGGCAAGGCAACACGACGCCGTGGCCGAAGCCGACCGTGAGTTGGCCGACGTGCTAGCCAGCGCGCATGCGGCCATGCGGGAAAGCGTCCGTCGGCTGGATGCTATCGCGGCCGAACTCGACCGCGCGGTTCCGGATCAGGATCAGCTTGCCGTCGATACGCCCATGGGAGCGCGTGAGTTTCAAACGTTCCTGGTCGCCAAGCAGCGCGAGATCGTAGCGGTCGTCGCCGCCGCCCACGAGCTCGATCGCGCAAAAAGCGCTGTGCTAAAGCGCCTGCGGGCACAGTACACGGAACCGGCCCGTTAGCTGCGGACCGGATACGCTGGACCGGCAGGCGTTGGGTGAATTGTCGGCGACTACACACCTAGGTACTGTCACGCGGCATGGAAGCGCCGGGGACAGGGCCCGCAGTGGGTCGCAGTGGCGTTTGACGCGGCGATGTCCACGCACGAAGATCTCCTTGCCACGATCAGGTACGTCCGCGACCGAACCGGTGACCCAAACGCGTGGCAGACCGGGTTGACACCGACCGAGGTGACCGCGGTGGTCACGTCCACGACACGTTCCGAACAGCTCGATGCCATTTTGCGTAAGATCCGCCAGCGGCATTCGAACCTGTACTATCCAGCACCGCCCGATCGGGAACAAGGAGACGCCGCCCGTGCCATCGCGGATGCGGAAGCAGCTCTGGCACATCAGAATTCGGCTACCGCGCAGCTCGATCTGCAGGTCGTCTCGGCAATTCTGAACGCGCATCTGAAGACTGTCGAGGGTGGCGAATCGCTGCACGAGCTTCAGCAAGAGATCGAAGCCGCGGTACGCATTCGATCCGATCTGGACACTCCGGCCGGCGCGCGTGATTTCCAGCGTTTCTTGATCGGCAAGCTCAAGGATATCCGGGAGGTGGTTGCGACCGCGAGCCTGGACGCTGCGTCGAAATCCGCTCTGATGGCCGCCTGGACATCGCTGTATGACGCATCCAAGGGCGACCGTGGCGATGCCGATGACCGCGGACCGGCGTCGGTCGGCTCGGGCGGCGCGCCCGCACGCGGTGCCGGTCAGCAGCCGGAGTTGCCGACACGAGCCGAACCCGATTGCCTCCTCGACTCGCTGCTGCTCGAGGATCCGGGTTTGCTGGCCGATGACCTACAGGTGCCGGGAGGCACATCCGCGGCAATACCATCAGCGTCGTCGGCGCCAAGCCTGCCCAATCTTGGCGGAGCAACGATGCCGGGTGGCGGAGCAACACCGGCCTTGGTCCCCGGTGTGAGCGCGCCGGGTGGGCTTCCGCTCTCCGGCCTGCTGCGCGGCGTGGGTGACGAACCGGAGTTGACGGACTTCGACGAACGGGGACAAGAAGTCAGGGATCCGGCCGATTATGAGCATTCCAACGAACCGGATGAGCGTCGCGCCGACGACCGAGAAGGCGCCGACGAGGACGCCGGGCTGGGCAAGTCAGAATCGCCACCGCAGGCTCCGACGACCGTGACGCTGCCCAACGGTGAGACGGTGACCGCGGCCAGTCCCCAGCTCGCCGCGGCGATCAAGGCGGCGGCCAGCGGCACACCGATCGCAGATGCGTTCCAACAACAGGGAATTGCCATCCCGCTACCGGGAACCGCGGTCGCCAACCCCGTCGACCCCGCCCGGATCTCAGCGGGAGACGTAGGTGTGTTCACCGCCACGCCCTTGCCCTTGGCCCTAGCAAAGCTCTTCTGGACGGCCAGATTCAACACATCTCAGCCGTGCGAGGGCCAAACTTTCTAGGCTGGATACATCCAGCGGCGACCGCGACCGCGCCGGCGAGGACCGAAGCACCGACACCAACCAGGCCGGCGGCCGCTCGATAGGTACTGACCGCCCGGTCACAACAAGAGGAGACAGCGGATGACAGATCGAATTCACGTGCAGCCTGCACATTTACGTCAGGCCGCTGCCCATCACCAGCAGACCGCCGACTACCTGCGGACCGTGCCGTCGTCGCACGACGCGATCCGCGAAAGTCTGGACTCGCTGGGGCCTATTTTCAGTGAGCTCCGCGACACCGGGCGTGAGCTGCTCGAGCTCAGAAAGCAGTGCTACCAGCAGCAAGCCGACAACCACGCCGATATTGCCCAGAACCTGCGAACGTCGGCCGCGATGTGGGAGCAGCACGAGCGAGCGGCGTCGCGCAGCCTCGGCAACATCATTGACGGGAGCCGATGACAGGGCGATGACCGACGCCAATCCCGCTTTCGACACGGTCCACCCCAGCGGGCACATTCTTGTTCGGTCCTGCCGCGGTGGATACATGCATAGCGTCTCGCTGAGCGAGGCGGCGATGGAGACCGACGCAGAAACCCTGGCGGAAGCCATCCTGCTCACCGCCGACGTGTCCTGCCTTAAAGCGTTGCTGGAAGTACGCAACGAGATCGTGGCGGCGGGCCACACCCCGTCCGCGCAGGTTCCCACGACCGACGACCTGAACGTCGCGATCGAAAAGCTGCTGGCCCATCAACTGCGCCGCCGTAACCGTTGAAGTGCTAGATGAGCCAGGTCTTGGTGCTGTCGGGATCGGGTGCGATGTCGGTGGGCGGCTCGATCGGATTGGGGCCGAACAATTCTCGCGCTCGAGTGAGCAGAGCCCGCACCTCGTCGAGTTGCTGCTGCAGCGCAGAATCAGCCATAACCCCACGCTACCCAGGCCCCGTCTGACACACAATTCACCACCCGCTCACCGCCTGCGCGGGCCAGATGATGCCGGTACGCTTACCCGGTGGCGATCTTCGGTCGATGGAGTGCGCGCCAGCGACTCCGGAGAGCGACCCGGGAATCCCTCACGATTCCGACGTTTAGCTCCTCGCTGGATTGCACCACACGGGTAATTGGCGGGCTCTGGCCCGCTGAGCTTTCGTCTAACACCGCCGAAACCGCCACGCTTGCAGAACATCTGAAAGCGGATCTGCATCGGATAGTTGGTTCTGCCAACGACGAGCTGATGGTCATCTGGCGTGCGGGGATGGCTGATTCGACGCGACGCGCAGAAGAAGACAGAGTGATCGACCGCGCCCGCGCGTCGGCGATGCGTCGCGTCGAGTCGGCGATGCGCGAGCTTCGGCAGATAACGGGGCGCGTTCCCGTGGAAATTCCGCGTATGCGCGGCGCCGGCGGCTCGGATCTGGACACGACACGACTCATGCCGGCCGTCACGGTAGTTCAGCCCGCTGACCAGGCCTGTACGGATTGGCCGGTTGCCGCCGCCGAGGATGACGAAGCCCGACTGCAGCGCCTCCTGGCGTTCGTGGCTCGTCAGGAGCCACGGCTGAACTGGGCGGTCGGCGTTCACGCGGACGGCACGACGGTCCTGGTCACCGACGTCGCCCATGGTTGGATACCTCCGGGCATCGCCCTTCCCGAAGGCGTGCGATTGTTGGCACCGGCGCGACGCGCCGGCAGAGCCCCCGAGTTGGTCGGTATCACGACGTGTTGCAAGACGTACACCCCCGGTGACTCGCTGCGTCGGGCGGTCGATTCAACCGCGCCGACGTCCTCGGTGCAGCCGCGAGCGTTGCCAGCGATCGCCGGCCTGAGTGTGGAGCTGGGCATAGCGACCCAGCGGCACGACGGCTTACCGAAGATCGTGCACGCCATGGCCACGGCGGCCGGCAACGGCGCCGCCGCCGAGGAAGTCGACCTGTTGCGGGTGCACGTCGATACCGCGCTCCACCACGTCTTGGCCCAGTATCCCCGGGTCGATCCGGCGTTACTGCTCAACTGTATGTTGTTGGCCGCCACCGAGCGCAGCGTCACGGGAGACCCGATCGCGGCGAACTATCACTTCGCGTGGTTCCGGGAACTCGATTCACGCCGATAGCTTTCTCGAATCCCCACGGCAAGCGTCCGGCGATGAATTGACGCTGGTGGGGGGCGTGGACATACTGTCATGGTGTCGGGGTCGGACAGTCGCAGCGAACCGAGCCAGCTGAGCGACCGAGACCTCGTCGAATCGGTTCTTCGTGACTTGAGCGAGGCGGCCGACAAGTGGGAGGCGCTCGTCACGCAGGCTGAAACTGTTACCTACAGCGTGGACTTGGGAGACGTTCGCGCTGTTGCCAATTCGGACGGGCGGTTGCTCGAGCTGACGTTGCATCCGGGCGTGATGACCGGCTACGCGCATGGGGAGCTGGCCGACCGAGTGAACCTGGCGATTACGGCCCTGCGCGACGAGGTTGAGGCCGAGAACCGGGCACGGTACGGCGGCCGCCTGCAGGGACATCGGTATCTGCGAGGATCAAGCCCATTTGCTGGCAAGGCATTTCGGCGCGGGGCGCAAGGCCCACAGCCGGGCCGTGGCCACCCTGAAAGCCGATATCCAAGCCTGGCACCCGGCTGGCATCCAGACCCCGAAGCCGCGATGCGAATCAGATGTGTTCGCGCGAATCGGTCACACGAGCCACCCATCAACTCGGAAGAGCCGGGTGGGGCCGGGAGCATCCGAGGCACCGCTTGCCTGACATAACAGCGTAACCGCCCCGCCATTGTCGCTGTGATGGACATGCCCCAGCCATTTGTCGGCTAGCTATACAGCGAACGTCAATTTTTCGTGAATCAGCCTGAGGCTATTGATAATTCACGGCGGCACGTCCTACTCTTAGCGGCGCTATGCGACCCAATGCGCGTGCGATGTTGCGTTTGGTGCATTGTGGTGCCGGTGCTGGTGGGCCGGCGATAACGTCGAAAGGTGCGGTATTGGGTGACCGTGTCGGCGCGTTGTCGCAGTGCCGATCGGCGGCAGCGCTGAGTCGATTCGACTTTGCACCCCGTGACTCTGTTCCCACCGCCACCTTCGGTGGTGGATGCGCTTTCAGGTCCACCAATAGGCTAGCTGTTTTCGAGCGGTGTATTTGCGTGGGGGGTGAATGTGGATACGGACAATGACAGGCCCACGCTGGCGAGGGTTTACCGCAGCCTGCGGGACATTTGTCCGGACAGCTGGAATCTTCCGGGCGGTCGGATGCCCACTGGCTTGGGCTATGACTTTCTGCGCCCTGTCGAGGACTCGGGGATCAACGACCTGAAGCACTATTACTTCATGGCGGATTTGGCCGATGGGCAACCGCTAGGCCGGGCAAACCTCTATAGCGTCTGTTTCGACCTGGCCACCACCGACCGCAAGCTCACTCCGGCCTGGCGAACGACCATCAAACGGTGGTTTCCGGGGTTTATGACCTTCCGTTTCCTCGAGTGCGGGTTGCTCACCATGGTGAGCAACCCGCTGGCGTTGCGGTCCGACACCGACTTGGAGCGGGTATTGCCTGTGCTGGCCGGCCAGATGGACCAGTTGGCGCATGACGACGGGTCGGATTTCTTGATGATCCGGGACGTGGACCCGGAACACTACCAGCGATACCTTGACATCCTGCGCCCGTTGGGCTTTCGGCCTGCGCTGGGCTTTTCCCGGGTAGACACGACCATCAGCTGGTCGAGCGTGGAAGAGGCACTGGGCTGCCTGTCTCACAAAAGGCGCCTGCCGTTGAAGACGTCGCTGGAGTTTCGTGAGCGGTTCGGTATCGAGGTCGAGGAACTCGACGAGTATGCCGAGCATGCGCCGGTATTGGCCCGGCTTTGGCGCAACGTCAAGACGGAGGCAAAGGATTACCAGCGCGAGGACCTGAACCCTGAGTTCTTCGCGGCGTGTTCTCGGCATCTGCATGGACGTAGCAGACTGTGGTTGTTCCGCTACCAGGGCACGCCAATTGCCTTCTTTTTGAACGTTTGGGGTGCGGATGAGAACTACATACTGCTTGAGTGGGGCATCGATCGTGATTTTGAACATTATAGGAAGGCGAATCTGTACCGGGCGGCGCTGATGCTCAGCCTAAAAGATGCGATCAGCCGAGATAAACGGCGAATGGAAATGGGTATTACGAACTATTTCACAAAACTTCGCATTCCGGGTGCCCGAGTCATACCGACCATCTATTTCCTGCGTCACAGCACGGATCCGGTGCATACGGCAACGTTAGCGCGAATGATGATGCACAATATTCAACGGCCAACGCTACCCGACGATATGTCGGAGGAATTCTGTCGCTGGGAAGAGCGAATACGTCTGGACCAGGACGGGCTACCCGAACACGATATCTTTCGCAAGATCGATCGTCAGCACAAATACACGGGGCTCAAACTCGGCGGAGTCTACGGTTTTTATCCCCGATTCACCGGACCGCAGCGATCCACGGTCAAGGCCGCGGAGCTGGGCGAGATCGTGTTGCTGGGCACGAACTCGTATCTGGGCCTGGCCACCCATCCAGAGGTGGTGGAGGCCTCGGCGGAGGCCACGCGACGGTACGGCACCGGCTGCTCGGGTTCGCCGTTGCTGAACGGCACGTTGGACTTGCACGTCTCGCTTGAGCAGGAACTAGCCTGTTTTTTGGGCAAACCCGCCGCCGTGTTGTGCTCCACCGGATATCAGAGCAACCTGGCGGCGATCAGCGCGCTATGCGAATCCGGGGACATGATCATCCAAGACGCGCTGAACCACCGCAGCCTGTTCGACGCCGCCAGGTTGTCCGGGGCCGACTTCACCTTGTACCGGCACAACGACATGGACCACCTGGCGCGGGTGCTACGCCGCACCGAGGGGCGCCGCCGGATCATCGTCGTGGACGCGGTGTTCAGCATGGAAGGCACCGTCGCCGACCTGGCCACCATCGCCGAGCTTGCCGACCGGCACGGCTGCCGGGTCTATGTGGACGAGTCCCATGCGCTGGGCGTGCTCGGCCCCGACGGGCGAGGAGCTTCGGCCGCGTTGGGTGTCTTGGCGCGCATGGACGTGGTGATGGGCACGTTCAGCAAATCCTTTGCCTCCGTCGGCGGGTTCATCGCCGGAGATCGGCCCGTCGTGGACTACATCCGGCACAACGGTTCAGGTCATGTGTTTTCCGCCAGCCTGCCGCCGGCCGCCGCGGCTGCCACCCACGCGGCTCTGCGCGTCAGTCGGCGTGAACCCGACCGGCGGGCTCGGGTGCTGGCCGCGGCCGAGTACATGGCCACCGGCCTGGCACGGCAGGGCTATCAGGCCGAGTATCACGGAACCGCGATCGTGCCGGTGATCCTGGGCAACCCGACCGTGGCGCATGCGGGCTATCTGCGGCTGATGCGCTCCGGGGTGTATGTGAACCCGGTGGCCCCCCCAGCCGTGCCGGAGGAGCGTTCGGGATTCCGCACCAGCTACCTAGCCGACCACCGACAATCTGACCTCGACCGGGCCTTGCACGTGTTTGCCGGCCTTGCCGAGGACCTGACCCCGCAAGGAGCCGCGCTATGAAAGAGGCCATCAACGCCACCATCCAACGGATCTTGCGAACCGACCGCGGCATCACCGCGAACCAGGTACTCGTCGACGACCTGGGTTTTGACTCGCTCAAGCTGTTCCAGTTGATCACCGAGCTAGAAGACGAATTCGACATCGCCATCTCTTTCCGCGACGCACAGAACATCAAAACAGTGGGAGACGTCTACACCAGCGTCGCGGTCTGGTTCCCCGAAACCGCCAAGCCGGCCCCACTTGGGAAAGGAACAGCATGACCGACGACGCCGATCTTGATCTGGTCCGAAGAACTTTCGCCGCGTTTGCCCGCGGCGACCTCGCCGAGCTGACGCAATGCTTTGCGCCCGACGTGGAGCAGTTTGTCCCGGGCAAGCACGCCCTGGCTGGGGTGTTCCGCGGCGTGGACAACGTGGTTGCGTGCCTCGGCGACACCGCGGCCGCCGCCGACGGCACCATGACGGTGACGCTTGAAGACGTGTTAAGCAACACCGATGGCCAGGTGATCGCCGTGTATCGATTGCGGGCCAGCAGGGCCGGGAAGGTCCTCGACCAGCGCGAGGCGATCCTGGTTACCGTCGCCGGTGGTCGGATCACCCGACTTAGCGAGTTTTACGCCGACCCGGCGGCGACCGAAAGCTTCTGGGCATGACGGCGGCCTTGCTTTCACCAGCCATCGCCTGGCAGCAGATCTCGGCTTGCACGGACCGCACGCTGACGATCACTTGCGAGGATTCCGAGGTAATCAGCTATCAGGACCTCATCGCGCGCGCGGCGGCATGCATCCCCCCGCTACGGCGTCTTGACCTCAAACGCGGTGAACCCGTGCTGATCACCGCCCACACCAACCTGGAATTCCTGTCCTGCTTTTTGGGCCTCATGCTCCATGGCGCTGTGCCGGTACCCATCCCGCCGCGGGAGGCACTGAAGACCACCGAGCGTTTCATGACTCGGCTCGGCCCACTGCTGCGCCATCACCGCGTGCTGATCTGCACACCGGCCGAACACGACGAGATACGCGCTGCCGCCAGCACCGACTGCCAGATCAGCAGATTTACTGCCCTAGCCGAGGCTGGCGACGAGCAGTTCGGCCGCGCCACGGCCCAGCAACTCGCCGACACCGCCACCGCCGACTGGCCGCTATGCACCCTCCACGACGACGCCTACGTCCAATACACCTCTGGCAGCACCGCAGCACCACGCGGAGTGGTCATCACCTACCGCAACCTGCTGTCCAACATGCGCGCAATGGCCGTGGGCTCACAATTCCAGCACGGCGATGTCATGGGCAGCTGGCTGCCCTTGCACCATGACATGGGGCTGGTGGGCAGCCTATTCGCCGCACTCTTCAACAGTGTCAGCGCGGTATTCACCACGCCACACCGGTTTCTGTATGACCCGTTGGGATTCCTCAGACTGCTCACCAGCTCCGGGGCTACCCACACGTTCATGCCTAACTTCGCTCTGGAGTGGCTGATCAACGCCTACCACAGGCGCGGCGCCGACATCGAAGGCATCGACCTACACAAAATGCGCCGCTTGATCATCGCCTCCGAACCCGTCCATGCCGAGGGCATGCGGAGATTCGCCGCCACCTTCGCCGGCGTCGGACTTGCCCCCACGGCCCTGGGTTCGGGCTATGGCCTGGCCGAAGCGACCGTCGCCGTGTCGATGTCAGCGCCCAACACGGGATTCCGCACCGAAACCCACGCCGCCGCGGAGGTCGTCACCGGCGGCCGAGTGCTGCCTGGCTACGAGGTGCGCATTGACGCCGCACCAGGTGCCCGGGCCGGAACGATCAAACTGCGCGGCGACAGCGTGGCCGCCAAAGCCTATGTGGGCGGGAAGAAGCTGGACGCGCTCGACGAGGAAGGCTTCTGCGACACCCACGACTTGGGTTTTCTTGTAGACGACGAAATCGTCATCCTTGGCCGGCAGGACGAGGTGTTCATTGTCCACGGAGAAAACAGATTCCCCTACGACATCGAGTTCATCATTCGCGGGGAATCCGAGCAGCACCGGACCAAAGTCGCATGTTTCGGGGTCAACGAACGCGTCGTGGTTGTGTTGGAAAGCCCATTGGACAGCATCATCGACAAGGCCGAAGCCGACCGACTGAGATGTCAAGTCGTTGCCGCGACTGGGCTGCAGTTGGATGAACTGATCACGGTTCGGCGCGGCGCGATTCCCACCACCACCAGCGGCAAGCTCAAACGACGCGCCGTCGCGCAGGCTTATCGAGACGGCACACTGCCCCGTCTTGCCACCCACGCGTGGACGGCGGATCCCGATAGCGCTCCCAAAACGACCCGGTCCAGCCTGGAAGGCGCCCACTGATCTTCCACTGACGTCTCATCAAACCCCCGGGGCGCTCGCGCGCTGGGCGCGCTCATCGACCGGGGCTTGGGTTGATTGGCCCCGGCTCTCTTCGCGCGCTGGGCGCGCTCATCGACCGCGGCCGGGTGGCCCGGCGAAAGCTTGGGCGATCGTCAGCCAGCGTTGTGCGTCCTCCCCTACTGCGTTGACGTCAAGAGTGCTCAGCGCGCGCCGCTGGGTGACCAGGAAGCAGAAGTCCTCGGCGGACCCGGTGACCCGCTGGGCCGCATCGGATGGCCCCCAAGACCAAGTGTCGCCGCTCGGTCCCCGCAGCTCGACCAGGAACGGCTCGGCCGGAGGGGTTAGGTTGTTGACGATGAACGCGTAGTCGCGGGTGCGGACACCGAGATGCGCAATAGACCGCAGTCGCTGGGTGGCGGGCCGGATGACGCCCAGGGCGTCGGCGACGTCCAGTCCATGTGCCCAGGTCTCCATCAACCGCGCTGTTGCCATCGACGCCGCGCTCATCGGTGGCCCGAACCAGGCCAATTTGCGGCCATCGGGAACCGCCAGCAGTTCCTCGTGCAGCCGCCCCCGAGTGACCCGCCAGTCTGTGAGCAGTTCGGCAGGTGAAACGGCCGCCAGTTCTGTCGCGGCGTCGTCGACGAAACCGGCCGGATTGGCCGCGGCGGCGGTCATCAGCTCGGCGAACCCGGCCTCGTCGGTGACCGCCGTCAGCGCCACTCGATCGGTCCACAGCAGGTGGCCGATCTGGTGTGCGATGGTCCAACCCGGCGCAGGTGTCGGATCGGCCCAGCGATCCGCTGGCAGATGCGCCACCAGCGCGTCGAGGTCGTCGCTTTCGGCACGCAGGTCTGCCACGAACGGCCCAGGATCCGCCATCACCACCTCCTGAGGTAACAGTTCGTCGGGAAAGGCATGTTTGTACCCTAGCGACCGATCACAGGCTGGCCGCGGCGCCCGACGATGGTGTGCACCACCAGCCCGGCTAGGTAGATCGCCGACCCGAACAGCACAAATACGGGCGCGTGCCCGTGCTCGGGAATCAAGGCTGCGGCCACGGTAATCGAGAGGATGTATGAGACCCAAAACAGTGCATCCTGCACGGCGAACACGTGCCCGCGCAATGCGTCGTCGACGTCCATCTGCATCGCCGAATCGGCGCACAGCTTGACCACCTGGCCGGCCACACCTAAAAGGAAGCCGCATACCACCATCACCGGGACCAGCAGCCCGGCGGCCGCGACCTGGATAGTGGCGGCCGCAGCCAACGCGCCATTTGCCGTGGCGTAGCGTCCCCAGCGCCGGATCGCGGTCGGAGTCAAGACGTTGGCCAGGAAGGCTCCCAGTCCGGTGGCCGCGAAGAACAGCAGTGCGGTACCCAACCCCCCAACGGCCCGGGCGGTCACGTGGCGGACCAGGAGCAAGATCAGCAGTGAGTTGATACCGACCACCATCCGATGCGCTGCCAAACCGGACAGGCCGGCAGCGACGGTCGGAAGTTGCACCACGGTGCGCGCTCCATGTAGCCAACCGGTGACCACGGCGTAGACAGCAGATCCGTGGATCGCGCGTTCGGTGTCGTCCGGGCCGAGTACCCGCGGGCCGAACCGCAGCGACCAAAGCAACGCGATCGATACGGGGATCGCCACCAGGAAGACGATCGCGGAGGCCCCCTCGTCGCCGCTGCCGAGCAGCCAACGAGGCAACAGCATGAAGTTGGCGCCCAGGAACGCGGAGACCGCCCCCGACGCGATGGCCACCGAGTTCATCGTGACCACCTGTTCGCGCGGCACCACGTGGGGCAGTGCCGCCGACAGTCCCGAGGCGACGAATCGTGCCAAGCCGTTGGCGACCAGCGCTCCGACCAACAGCGGCACGTCGCCGGCTCCGACCGCGAGTATCGTGCCGACCCCGGCGATCAGGGCTAGCCGGCCGGTGTTGGCGCCAACCAGCACCCACCGCCGATCCCACCGGTCCATTAGGGCCCCGGCGAAGGGCCCCAGCAGCGAATAGGGCAGAAACAGCACCGCGAAGGCCCCCGCGATGGCCATCGGGTCGGCCGCCCGGTCCGGGTTGAACAGCAACGCTCCGGCCAGCCCCGCCTGAAACAACCCGTCGCCGAACTGACTCGCAACCCGCACCTGCAGCAGACGCCAGAAGTCGGGCAAGCTGCGCACCGACCGCCAAACGTCGACGGGTGCGCGTGCGTGCATCCGGGAGTGAATCACTAAACCCACTTCCACCCTGGGCACAGGCAAGGTTCGGTCCACCCCGTGCCGCCCCAACCACAGTACAAATATTCGCCGACCCTGCTTGTTCGCCCCGGGCGATGCGACGGTGGTGCGATGATGGTGTGGTGGCGCCGCACGAAGACCCCGAGGACCATGTCGCACCCGCCGCACAACGGGTGCGAGCGGGCACCTTATTGTTGGCCAACACCGATCTCCTTGAACCGACATTTCGCCGCAGTGTGATCTACATCGTGGAGCACAACGACGGCGGCACCCTCGGTGTGGTCCTCAATCGGCCCAGCGAAACCGCGGTCTACAACGTGTTGCCGCAGTGGGCCAAACTCGCGGCCAAGCCAAAGACAATGTTCATCGGTGGGCCGGTGAAGCGCGACGCGGCGCTGTGTCTGGCGGTATTGCGGGTTGGCGCTGACCCGGAAGGCGTGCCGGGCCTAAGGCATGTCGCGGGCAGGCTGGTGATGGTCGATCTGGATGCCGACCCCGAGGTGCTCGCAGCGGCGGTGGAAGGGGTGCGCATCTACGCCGGGTACTCCGGCTGGACCATCGGTCAGCTCGAAGGTGAAATCGAGCGCGACGACTGGATTGTGTTGTCGGCGTTGCCATCTGACGTTTTGGTGGGGCCGAGAGCCGACCTGTGGGGGCAGGTGCTGCGACGGCAGCCGCTGCCGCTGTCGCTGCTGGCCACCCACCCGATCGATCTGAGCCGGAACTAGGCTACTCCGCCGCCGAGCTTGCCAGAGCAGCGCGTCGCGTCGCCGCGGTCGAGCCAGGCGATCCGGCCCAGCCTAGTGGGCCACAGGCTGTTCAATGACAGGCCTGGGTGCAGACCGCGCAGCTGCCAACGCAGTTGGCGGTGGGGCTAGCGGTTTCACGGCGCAGCGCGTACTGGGCGCTCTGCCACGACCCCGCGGCCAGCGTGCCGACCGCGCCCGCAATGCAGACGATCACCACCATCAAGGCGGTGTGCCCGGGCGCGGCCACCGCCACCACTCCCCCGGCGGCCAGCATTACTGCGGCTGCCAACTGCGTGGGCGCCATCGCGCGCAGCGCCAGCGCCGTGGGGTCGGCAGTGGGCGTATGGCACAGCGACCAGCTCCCGAACAGGGCGGACGCCGCCGCCGCACACATGCACAGCACACCCGCGAGGAACATTCGTTCACCATACGAGGCCGCCGACGAATCCGCTCACCGAGCTCCATGCGGGCCCGTGTTTCTGCTCGGCCTCATCGCGACCTAGCGCGGCGGGACTGGTGTCAGGGTGCCCGCGGGCGGACACCCAGGCGCCTGCCCGGGTAGTCCCACCGGTGCCGAACCGGGTGCCGGGGCAGGCGCCTGAGCGGGCGCCGCATGCGCAACCACTTGGAATCCGTTGACAATCGCATCGGTGGCCGGCCCGTCGGTGACCGCCTGCGACAGCGCGGTGGTCACCGACAGCGAAACCAGGTACTTGTCGGCTCCGGAGGTGGCGATGACGTGGCGCCGGGAGGTGTTGAGGGTCATGTCGTTTTCGCGGTAGGTGCCCTCGATGATTGATGACGGAAAGCCGTCGAAATTGGCCATCGAGGCGTTTGTGGTCTGCCATGCGAGCAATTTCTGGCTGTCAATGTAGCCGTGTGTGATGGCCTCAGCGGGATCGAAGTCACCGATCAGCCTATACACCACCAGCTGCGCATTCGACGTGTAGACGCTGTTGCCCAACCGGTCGGCGATCACCACGAACGCGTCGGGCACGTTGGGGTCGGGCACCTGAGTCCAGCGCGGCGGCATCGGCAGTGTGATGTCGAGCGCCTTGAATCCGTGCGGTCGCTGTGCCTCCAGCTTGACGCCCTTCTCCCGGAGGTGGTCCCGAAGTGTGCCGCTGATCGCGGGAGTCACTGGCGGCGGCAGCGGGGGCACAGCGGTGGACCCGGGTGCTCCGACCGGAATCGGCGACGCGATCGGTGCGGGTGCTGGCGCCGGTGAGAACCTGTTGCTGCTCCCGCCCGGAAGCGCCGTGAGGTTCTGCACGGGCGGGACTGTTGCCGGCGCCGAGACTGGGGCAGGGATAGGCGGCGGTGGCAGCAGGGGATCCGCTGAGGCCTTCCCGGCGGTGACCAGCACCACGCCGATGAAACCGGTGGCCATGCCGCCTGCGAAGACCCGCCAGGTGCGCGCGATCTGGATCATTTGCGTCGGTCCCTCCGAATGGCCGGGCGACGGTGCCCGTCGTCGAGGCTGAATGTAACCAGCGCTCCATGGCAGTGCACAGGCTTGAAATGCAGCTGGAATGAACCTCTGATCGTGGTGCAACGGAACCGAGACCAACCCGTGGCCGGTAGCGCGGCCCCGGAGGTTCCCGGGCCACCCTTATACCCTGTTGGGCGTGACCGAATCGCCAACCGCTGGGCCTGGCGGCGTGCCCCGTGCCGACGACGCGGACTCCGACGTGCCACGGTACCGCTATACCGCCGAGCTCGCGGCTAGGCTGGAACGGACCTGGCAGGAAAACTGGGCCCGGCTAGGGACGTTCAACGTGCCCAACCCGGTCGGCTCGCTGGCCCCACCGGATGGTGCCGCGGTGCCTGACGACAAGCTCTTCGTGCAGGACATGTTCCCCTACCCCTCGGGTGAGGGACTCCACGTTGGTCATCCCCTCGGCTACATCGCGACCGACGTCTATGCCCGCTATTTCCGGATGGTGGGCCGTAATGTGCTGCATGCGCTAGGGTTCGACGCGTTCGGGCTGCCCGCCGAGCAATACGCGGTACAAACCGGCACCCATCCGCGTACCCGGACCGAAGCCAACGTCGTCAACTTTCGCCGCCAGTTGGGCCGGCTGGGCTTCGGCCACGACAGCCGACGAAGCTTCTCGACCACCGATGTCGACTTCTACAGGTGGACTCAGTGGATCTTCCTACAGATATACAACGCGTGGTTCGACACCACAGCCAACAAGGCGCGCCCGATATCAGAGCTGGTCGCCGAATTCGAGTCCGGTGCAAGGTGTCTCGATGGCGGCCGGGATTGGGCCAAGTTGACCGCGGGGGAGCGAGCCGATGTGATCGACGAGTACCGGCTGGTCTATCGGGCGGATTCGCTGGTGAACTGGTGCCCGGGGCTAGGTACGGTGCTTGCCAACGAAGAGGTGACCGCCGACGGCCGCAGCGACCGGGGCAATTTTCCGGTGTTCCGGAAGCGGTTGCGGCAATGGATGATGCGGATCACCGCCTATGCCGACCGGCTGCTCGACGACCTGGATGTGCTGGATTGGCCTGAGCAGGTCAAGACCATGCAGCGCAACTGGATCGGGCGTTCGACGGGTGCGGTGGCGCTGTTCTCGGCGAGAGCGGCCAGCGATGACGGGTTCGAAGTCGACATCGAGGTGTTCACCACGCGGCCCGACACCTTGTTCGGCGCCACGTATCTGGTGCTGGCTCCCGAGCACGACTTGGTCGACGAGTTGGTCGCCGCGTCCTGGCCGGCTGGGGTCAACCCCTTGTGGACATACGGCGGCGGCACACCTGGTGAGGCCATCGCCGCCTACCGGCGTGCGATCGCCGCCAAATCAGACCTCGAGCGCCAGGAGAGCAGGGAAAAGACCGGCGTCTTCTTGGGCAGCTACGCCATCAACCCGGCCAACGGTGAGCCGGTGCCGATCTTCATCGCCGACTACGTGCTGGCCGGGTACGGTACCGGGGCAATCATGGCGGTGCCGGGTCATGACCAGCGGGACTGGGACTTCGCTCGGGCATTTGGTCTACCGATCGTGGAAGTAATTGCCGGCGGCAATATTTCGGAATCCGCGTATACAGGCGATGGCATCCTGGTCAACTCGGATTACCTCAATGGAATGAGCGTGCCAGCAGCAAAGCGGGCCATCGTCGACCGGTTGGAGTCCGCGGGCCGCGGCCGGGCTCGAATCGAATTCAAATTGCGCGACTGGCTTTTTGCGCGGCAGCGGTATTGGGGTGAACCATTCCCGATCGTCTATGACAGCGACGGGCGTCCGCATGCGCTCGACGAAGCTGCACTGCCCGTCGAGCTGCCTGATGTCCCGGACTACTCGCCGGTTTTGTTCGACCCCGACGATGCGGACAGCGAGCCTTCGCCCCCACTGGCCAAGGCGACTGAGTGGGTACACGTCGACCTGGACCTCGGTGATGGCCTGAAGCCCTACAGCCGCGACACCAACGTGATGCCGCAGTGGGCGGGCAGCTCCTGGTATGAACTGCGCTACACCGATCCGCACAACTCAGAACGGTTCTGCGCCAAGGAAAACGAGGCCTATTGGATGGGACCGCGGCCGGCTGAGCACGGCCCGGACGACCCCGGTGGCGTCGACTTGTACGTCGGCGGTGCTGAACACGCGGTTTTGCACCTGCTGTATTCCAGGTTCTGGCACAAGGTCTTGTACGACCTGGGTCACGTCAGCTCTCGCGAGCCTTACCGCAGGCTGGTCAATCAGGGCTATATTCAAGCTTACGCTTACACCGATGCGCGCGGATCCTATGTCCCTGCCGAGCAGGTGATCGAACGCGGTGACAGATTTGTCTATCCTGGACCTGACGGTGAGGTCGAAGTTTTCCAGGAATTCGGCAAAATCGGTAAGAGCCTGAAGAATTCGGTATCGCCGGACGAAATCTGCGACGCATACGGGGCAGATACGCTTCGGGTTTACGAGATGTCGATGGGGCCGCTGGAGGCTTCACGTCCATGGGCCACAAAGGATGTTGTCGGCGCGTACCGTTTTCTGCAGCGGGTGTGGCGCTTGGTCGTCGACGAGCACACCGGCGAAACTCGGGTGGCTGACGGCGTGGAACTCGACATCGATACGCTACGGGCGTTGCACCGCACCATCGTCGGCGTGTCAGAAGACTTTGCGGCACTTCGCAATAACACCGCAACGGCTAAGTTGATCGAATACACGAACCACCTCACCAAGAAGCATCGTGATGCGGTGCCTCGGGCCGCCGTGGAGCCGCTTGTACAAATGCTGGCTCCGCTGGCCCCACATATTGCCGAGGAGCTGTGGCTGCGACTGGGCAACACCACCTCGTTGGCACACGGCCCGTTCCCGAAGGCCGATGCCGCCTACCTCGTCGACGAGACGGTCGAGTATCCGGTGCAGGTGAACGGCAAGGTACGTGGCCGGGTGGTGGTGGCCGCCGACACCGACGAGGAAACGCTGAAAGCCGCCGTTCTGACCGACGAAAAGGTCCAGGCATTCTTGGCTGGTGCCACCCCGCGCAAGGTTATCGTGGTCGCCGGCCGGCTGGTCAATCTCGTCATCTAGGTCGTGTCGGCGGTGCCGACGGTGGGCGAGGTAATCCGCGGGGTAGTTCGTTGTATGCGTTACGCCGCGAGAGCCGGCGGCGACCAGATTGGTTGATAGCGTGGTACTTTCACGCTCGTTTGCGAGCAGGGGAGTTGCTTGCAGGGCCACTGGCCGGTTCGCCCGAGGCGAGACGCTCCAGTGGCGCCAGGGCCTTCCTGAGGGTTTCCAAGTCGGAGCGGGGAAGTTGGCTGAGCAGCGCGGCCAGAGCCGCGCGCCGGTTGGCCAGTGACTCACCGTGAACCGCCCGCCCTTGCGGCGTGATGTCTACCAACACCGCCCGCAAGTCGGACGGGTCTCGCGAGCGTTTCACCAGTCCAATCTTCTCGAGCCGCCGGATCGCCACGGTGGTGGTGGGAGTTCGCACCCGTTCGTGAGCGGCCAGGTCGGTCATCCGGATGGGACCTTGATCGAGCAGGGTGACCAGGATCGACAGTTGCGCCAGCGTTAGGTCGCCGGCTGCAGCCCCGTTGGGATCCCCGCGGCGCAGCATTGAAATCAGCTTGGACAATGCGCGGTGCAGCCCCTCCGCCAGTTGGGTCACTTCCGGTGCGGTGAATTCGCTGTCCGCCATAAACCGGCAGTCTAACCTGACATGCGTGTGACCGTAGACTTGTGTCGGGCGACCTTTGACCGCCAATGCATTTGGTCCCGAAATCCGCTGCATTTTCTTGCCAATCGAGCGGACAACACTCATGTCATGGCTGACTACCTACATTGTCAGTTCTGCCGGATCCATGGTCAGTGATGTCGAATGCCACTGACCGCCAACGGAAACCGGCTCTCGCGTTAACGGGACAGTCAATATTGGAGACGCCGGCAGCCGCTGCTGGCTTCACCATCGGATCGGCGTAATTAGGGCACCGGTGAGGAGGGCTGGTAGCTTCTGGCGAAGCCAGGGATCGGCGCCCCAAACGGGCCGGGACAAGCGCCCTCGGGCGGGACCAATACTCGGCGGCGGAACAGTTCGGCCAGCATCGTCTGGGCCATCAGCTCGGAACGGCCGATGCAGGCAGCCCTCGCAGCTTCAGGTTCGCGCCGATGGATTGCGGCGTTCTCTTCCTCGTAGAACGGCAACACGTCGTCGCGGCTGTTTTGGTATGTCATCCAGAACACTCGCGGAATCAGGTTCTGTGAGGCCCGGATGGTGGCGTGCAGCCGCGGTCCTGCGTACTCGTCGTTGACCGTGCGCCGGTACTCCCACACGCATTCGGCGAAGGCCCGCGACTCCTTGGAGTTGCGCAGCGATCGCATGACTGCGTCGAGCTGGCCCAGGATCCGAGGCGTGGGGTTGGCGGCTGCGCGGGCAGAGGCAATGCCGTTGAGCAAGCCGTCGAGTTCGTGATGTTCCAGGATGGTGGCGACGTCGAACCGCTCGATGAACGCGCCGCGGTGATAGCGAGTCGACACAATGCCGTCGTGTTCGAGTTGAACCAGCGCCTCTTGGATGGGAACCCGGCTGACCCCCAGGCCGTGCGCGATTTCATTGCGGTCGACGCGGTCCCCGCTGCGCAGTTTGCCGGTCAATAGCAGGTTGAGGATGTGGGCGACAACCTGGTCCTTTTCCTTAACCCCGTACTTTTTTGGCATCGGTATCTAGCATCTCTTTCAGCCCGCTGCAGCCATCCGGCGCTGGCAAGTTTCTCATGACTCGGCGTCTGCGTTGTGGTGTTTCCCAGATGAAGCCGGGGGTAACGCGATCTGACAGACGTCAACCGGAGTTCACCGGCCATCGCGCCACCTGCAAAGCGCGGCCGCAGCGCTCAGGTCGTAGTCGGGACCGTCACAGCCAACGGTCAACAGCGTGACACCGAGACCGGCGAGGGCTTCGGCGCTGGCGATCAGCCCGCCGCCGTCGACCGCGGCGGAGCGTTCGATAGTCGCTGGGTTTCGGCCGACGGTCGAGCAGTGCGTGCTCAGCACGGCCGACTTCGCTAGGTAGCTGTCCCCGGCGGTAAAGCTGTGCCAGATATCGGCATACTCGGCGACCAGTCGCAGGGTCTTACGCTCTCCGCCGCCGCCGATCAGCACCGGGATGTCCCGTGTCGGCGGCGGGTTCAGCTTGCCAAGCCGCGCCTTGATCCGGGGCAGCGCAGCCGCCAGGTCGTCGAGGCGGCTGCCCGCTGTGCCGAACCGGTAGCCGTACTCGTCGTAGTCCTTCTGTTTCCAGCCCGACCCGATACCCAGGATGAGCCGGCCGCCGGAGATGTGGTCGACGGTACGGGCCATGTCGGCAAGCAGCTCCGGATTGCGGTAGGAGTTGCACGTCACTAGAGCGCCGATTTCGATGTGCGACGTTTGCTCGGCCCAGGCTCCCAAGACGGTCCAGCATTCGAAGTGTGGGCCGTCAGGGTCGCCGTAGAGCGGAAAGAAGTGGTCCCAGGTAAAAGCGATGTCCACACCGATGTCCTCGCACCGGCGGACGGCGTCTCGGACGGCGCGGTAATGGGGGGCGTGCTGCGGCTGCAGTTGTACGCCGATACGAACGGGGAGATCGGGACGCACGAGTGAAGTCATGGGTCCACCGTAGGCTCAGCGTGTGTCGAGCACCCCGCGCACGATCTCGATCAGGGCGCGCGGTTGGTCACTTTGCACCGAGTGGCCTGACTTCTCGACGATGTGAACGCCACGGAAATGCGTTGCACGCCTGTGGAGTTCGGCGGTGTCCTGGTCGGTGACGAAGCCCGACGAGCCGCCGCGCACGAGTGTGATCGGCGCGGACAGGGCGTCGACGTCGTCCCAGAGCCCTGCGAAATCTCCGAACGTGCGGATCGCGTCATAGCGCCACACCCAGTTGCCGTTGTCCAGCCGGCGGGAGTTGTGGAACACGCCGCGGCGCAACGACTTGACATCGCGGTGCGGGGCCGCGGCGATCGTTAGGTCCAGCATGGCCTGAAAGCTGGGGAATTCCCGCTCGCCGTGCATCAGCGCCACCGTGCCGCGCTGCTCGGCGGTCAGCTCGGCGTGCCGTTGCAATGCCGACGGGGTGACGTCGACGAGAACGAGTTCGCCGACCAGGTCGGGTGCCATCGCGGCCAGCCGTATCGCAGTCAACCCGCCCAGCGACATGCCGACCACGAATTCGGCACCCGGCGCAAGCTCGCGTAGCACCGGCGCCAAGGTCTCGGAGTTGAGCTGCGGCGAGTAATTGCCGTCCTCCCGCCAAGCGGAATGGCCGTGCCCTGGAAGGTCCACCGCCAGCGCCGGCTCACCCAGGCCGACGATCACGGTGTCCCAGGTATGGGCGTTCTGTCCGCCGCCGTGCAGAAAGATCACCCGCGGCGCAGAGCCGCCCCAGCGCAGCGCGCTGATGGCTCCCGCTTGGACCCGCTCGACTTCAGGCAGTGGACCATTGACACCGGCCTGCTCAGCGTTCTCAGCCAGCAGGGCAAACTCGTCCAGTCCGGTCAGTTCGTCGTCAGATAGCACGCAGCGGACGTTACCCGCGTTTGACTCTGCGGATACCAGGCAATTGTGCGAGTGGCCCGCGTGGTGAGCGCAGAGTCAACGCTAACCGATGATGAACTCTTCGAGTTGCGCGCGCGCGATGTCGTCGGGCAGCTGCTCGGGCGGGCTCTTCATCAGGTAGGCCGACGCCGGGATCACCGGTCCGCCGATGCCGCGGTCCTTGGCGATCTTGGCCGCCCGCACCGCGTCGATGATGACGCCGGCCGAGTTTGGCGAGTCCCACACCTCGAGCTTGTACTCCAGGTTCAACGGCACATCTCCGAAGGCGCGGCCCTCAAGACGGACATAGGCCCATTTGCGATCGTCGAGCCATCCGACGTGGTCGGACGGGCCGATGTGCACGTCCTTGGTCTTGAACTCGCGCTTCAGATTCGAAGTGACGGCCTGGGTCTTGGAGATCTTCTTGGACTCCAGCCGTTCACGTTCGAGCATGTTGAGGAAGTCCATGTTGCCGCCCACGTTGAGCTGCATGGTGCGGTCGAGCTGCACGCCGCGGTCCTCGAACAGCTTGGCCAGCACCCGGTGGGTGATCGTCGCGCCGACCTGGCTCTTGATGTCATCACCGACGATGGGTACCCTGGCGTCGGTGAACTTCTTGGCCCACACCGGGTCGGAGGCGATGAACACCGGCAGCGCGTTGACGAACGCCACCCCGGCGTCGATAGCACACTGGGCGTAGAACTTGTCGGCTTCCTCCGAGCCCACCGGCAAATAGGAGACCAGCACGTCGACCTTGGCCTCCTTGAGCGCCTGGACGACGTCGACGGGCTCCGCGTCGGAGAGTTCGATGGTGTCGGCGTAGTACTTGCCGATGCCATCGAGGGTAGGCCCGCGCTGCACGATCACGTTGGTCGGCGCCACATCGGCGATCTTGATGGTGTTGTTCTCCGAGGCGAAGATGGCGTCGGACAGGTCGAAGCCGACCTTCTTGGCGTCCACGTCGAACGCCGCCACGAACTTGACGTCGCGAACGTGGTACGGGCCGAACCGCACGTGCATGAGGCCCGGTACGGTCGATGTGTCGTCGGCGTTGTAGTAGTACTCGACGCCCTGGACCAGCGAGGACGCGCAGTTGCCGACGCCGACAATGGCGACTCGAACCTCCGTCGACGCCTCCGGCGCCGGTAACGACTGGTGCTCACTCATTAAGGCGTTCTCCTAACCTCATAACCTCTGGGGTGTCTTGGGTGTTGGTTCGTGCTGGGTTTACGTCTGTTCGGCGGGGTTGGGTGCTGCCCGTTCCGCGGCGATGAGCTCGTTGAGCCACTTGACCTCGCGCTCGCTGGACTCGAGCCCGAGTTGATGCAATTGGCGGGTGTAGCGGTCGAAGGAACTGCTGGCCCGCGCCACCGCCTCGCGCAAGCCTTCCCGGCGTTCCTCGACCTGGCGGCGCCGGCCTTCCAGGATGCGCATCCGCGCTTCGGCCGGGGTGCGGTTGAAGAACGCCAGGTGCACCCCGAAACCGTCGTCGGTGTAGTTGTGTGGGCCGGTGTCGGCCACCAGCTCGCCGAATCGACGGCGACCCTTGTCGGTCAGTTGGTAAACGCGTCGTGCTCGCCGCACCGGGGTGCCCGCTGGGGCGGCATTCTCGGCGATCAACCCGTCGGCCTGCATGCGTCGCAGCGCCGGGTATAACGAACCGTACGAAAATGCCCGAAACGCGCCCAGCAGGCCGGTCAGCCTCTTGCGCAACTCGTAGCCATGCATCGGTGACTCGATCAACAGACCCAGGATGGCGAGCTCCAGCATCGAGTCACCTCCTTTTGTATGGCTTTTGAATGGCCGTTACGACGGTTCGACGCCTCGCGTCATCGTATCGCCTCGATATATTTGCGACAACATCACCGCGTCAAGACGGGTAGCTGACGTGCTTGATGGTGCCGTCACCTGCGAAAACGAGGTATCCACCGCCGTAGTCGCTAGAGACATACAACGACAACGACAACGCAGCCGGCGTGGTGGGGTCCTTGACCGGTTCGACGATCAGGTACATGCTTTTGACGTCGGATTGTTTGAGGCCGAGGGTTTCCGGGGCGCCGCGCATGATACCCACAGCGGTCTTCGCATCGAATTTGCTCAGGTCAACCACGGACACGTCGGCAATGCTCTTGGCGGAACTGGTCGCATCGCCCCAGCCGCCGCGGTAGGTATACGCCAGGACTCGGCGGTCGTCCGCCGGGTCGACGCGATCGAGCGACGCATACTCCGGGTAGATCACCAGCCGGTAGCCCATGGTGTCGCCGAACCGCTTGCGGGTCTGCTCCAGCAGGCCGGTGAGCCCGCCGAGGGAATGCAGCTGCCTGGGCGGGGTCAGCACCACGGGGGCGATCCCGTCGGGCTTTGCTCCGGGATCCGAGGTGAAGTCCAGCGGAGAGCGGGTGTTGCCGTACACGCCCCAGCCGATGCCGACGCCCAGCAGCACCGATGCGACAAACGCAGCGGCCAGCAAGCCCAACTCGGTGCGTTTCGCCCGCGATTTGAGCGCGGGCATTTGTGCGGGTGCGCTCTCGACCTGCAGGTCGGCCACCAGACGCTGCAGGTCACCTAGGGTCACAGCCTTGGTAGCTGCGCTGACGCGCTCCCGGTGTTCCTCCATCGAGAGCTCGCCGTCACGCAGGGCGTCGTCGAGAATCCGGCAGGCGTCCTGCCGGTCGCTGTCTTTGGCGCGGGTTGCCGTCGATACTCCGCGCGCAAGGGGTGCGCCCAGCCACTTCGCCACAGGGACGATAGTAGGAGTCTGGCTGGGAATCTGAACTCGATCCCGCCGTACCCGCGCAACAACGGCGCCGGTTGCGTATCGGTGGTGTGGATGGCGTCGTACTCTGGTCAGCGTGCGACTGCAGCGACAGGTAGTGGACTACACGCTACGGCGACGCTCCCTGCTGGCCGAGGTGTATTCGGGACGCACCGGTGTGTCGGAGGTGTGCGACGCCAACCCCTACCTGCTGCGCGCCGCAAAGTTTCATGGGAAGCCCAGCCGGGTCATCTGCCCGATCTGCCGCAAGGAGCAGCTCACACTGGTGTCGTGGGTGTTCGGCGAGCACCTCGGTGCGGTATCAGGGTCCGCGCGCACCGCCGAAGAACTGATCCTGCTGGCGACCCGGTTCTCCGAGTTCGCGGTCCACGTGGTGGAGGTATGTCGAACCTGCAGTTGGAATCATCTGGTCAAGTCATACGTCCTGGGCGCCGCACGTCCGGCACGCCCCCCTAGGGGGTCTGGCGGGACGCGGACGGCGCGCAACGGGGCCCGCACGGCCAGTGAATAGCGACGGGCGTCACCATCAGTCGTCCAGCGGCGCCCCGCGCGGGCCGGCGAATCCCGGCCAGCGTGGTCAGGTTCCACCCGACGACAGACTGACCGCGATCCTCCCGCCGGTGACCGATGACCGATCGGCTCCGCACGCGGACTCCATCGAGGCGGTCAAGGCCGCGCTCGACGGCGCGCCGCCGATGCCCCCGCCGCGCGACCCGCTCGAGGAGGTCACGGCCGCGTTGGCCGCCCCGCCCGGTAAACCGCCGCGGGGGGATCAGCTTGGTGGCAGACGTCGCCCACCGGGGCCGCCCGGGCCCCCCGGTTCGTCCGGACAGCCTGCCGGCCGGCTGCCCCAACCGAGGGTGGACTTGCCCCGGGTCGGCCAGATCAACTGGAAATGGATACGGCGTTCGCTGTACCTCACCGCGGCGGTGGTGATCCTGTTGCCGATGGTCACCTTCACGATGGCCTACCTGATCGTCGACGTTCCCAAGCCAGGTGACATCCGTACCAACCAGGTCTCCACGATCCTTGCCAGCGACGGCTCGGAAATCGCCAAAATTGTTCCGCCCGAAGGTAATCGGGTCGACGTCAACCTCAGCCAGGTGCCGATGCATGTGCGCCAGGCGGTGATTGCGGCCGAAGACCGCAATTTCTATTCGAATCCGGGATTCTCGTTCACCGGCTTCGCGCGGGCAGTCAAGAACAACCTGTTCGGCGGCGATCTGCAGGGCGGATCGACGATTACCCAGCAGTACGTCAAGAACGCGCTGGTCGGTTCCGCACAGCACGGGTGGAGCGGTCTGATGCGCAAGGCGAAAGAATTGGTCATCGCGACGAAGATGTCGGGGGAGTGGTCTAAAGACGATGTGCTGCAGGCGTATCTGAACATCATCTACTTCGGCCGGGGCGCCTACGGCATTTCGGCGGCGTCCAAGGCTTATTTCGACAAGCCCGTCGAGCAGCTGACCGTTGCCGAAGGGGCGTTGTTGGCAGCGCTGATTCGGCGGCCTTCGACGCTGGACCCGGCGGTCGACCCCGAAGGGGCCCATGCCCGCTGGAATTGGGTACTCGACGGCATGGTGGAAACCAAGGCTCTCTCGCCGAATGACCGTGCGGCGCAGGTGTTTCCCGAGACAGTGCCGCCCGATCTGGCCCGGGCAGAGAATCAGACCAAAGGACCCAACGGGCTGATCGAGCGGCAGGTGACAAGGGAGTTGCTCGAGCTGTTCAACATCGACGAGCAGACCCTCAACACCCAGGGGCTGGTGGTCACCACCACGATTGATCCGCAGGCCCAACGGGCGGCGGAGAAGGCGGTTGCGAAATACCTGGACGGGCAGGACCCCGACATGCGTGCCGCCGTGGTTTCCATCGACCCGCACAACGGGGCGGTGCGTGCGTACTACGGTGGCGACAATGCCAATGGCTTTGACTTCGCTCAAGCGGGATTGCAGACTGGATCGTCGTTTAAGGTGTTTGCTCTGGTGGCCGCCCTTGAGCAGGGGATCGGCCTGGGCTACCAGGTAGACAGCTCTCCGTTGACGGTCGACGGCATCAAGATCACCAACGTCGAGGGCGAGGGTTGCGGGACGTGCAACATCGCCGAGGCGCTCAAAATGTCGCTGAACACCTCCTACTACCGGCTGATGCTCAAGCTCAACGGCGGCCCACAGGCTGTGGCCGATGCCGCGCACCAAGCCGGCATTGCCTCCAGCTTCCCGGGCGTTGCGCACACGCTGTCCGAAGATGGCAAGGGTGGACCGCCCAACAACGGGATCGTGTTGGGCCAGTACCAAACCCGGGTGATCGACATGGCATCGGCGTATGCCACGTTGGCCGCGTCCGGTATCTACCACCCGCCGCATTTCGTACAGAAGGTGGTCAGTGCCAACGGCCAGGTCCTCTTCGACGCCAGCACCGCGGACAACACCGGCGATCAGCGCATCCCCAAGGCGGTAGCCGACAACGTGACTGCGGCGATGGAGCCGATCGCAGGTTATTCGCGTGGCCACAACCTAGCGGGTGGGCGGGATTCGGCGGCCAAGACCGGCACTACGCAATTTGGTGACACCACCGCGAACAAAGACGCCTGGATGGTCGGGTACACGCCGTCGTTGTCTACGGCTGTGTGGGTGGGCACCGTCAAGGGTGACGAGCCACTGGTAACCGCTTCGGGTGCAGCGATTTACGGCTCGGGCCTGCCGTCGGACATCTGGAAGGCAACCATGGACGGCGCCTTGAAGGGCACGTCGAACGAGACTTTCCCCAAACCGACCGAGGTCGGTGGTTATGCCGGTGTGCCGCCGCCGCCGCCGCCGTCGGAGGTACCACCTTCGGAGACCGTCATCCAGCCCACGGTCGAAATTGCGCCGGGGATTACCATCCCGATCGGTCCCCCGACCACCATTACCCTGGCGCCAACGCCCCCGGCCCCGCCCGCTGCGACTCCCACGCCGCCGCCGTGACCGGCGCGCTGTCCCAAAGCAGCAACATCTCGCCACTTCCTTTGGCCGCCGATCTGCGGAGCGCCGATAACCGCGATTGCCCCAGCCGCACCGACGTATTGGGTGCCGCTCTGGCGAATGTCGTCGGTGGCCCGGTAGGCCGGCACGCGCTGATCGGCCGCACCCGGCTGATGACCCCGCTGCGGGTGATGTTTGCAATCGCGTTGGTGTTCCTGGCGCTCGGTTGGTCGACGAAAGCGGCCTGCTTGCAGTCCACCGGAACCGGTCCAGGTGATCAGCGGGTGGCCAACTGGGATAACCAGCGTGCTTACTACCAGTTGTGCTACTCCGATACGGTGCCGCTCTATGGCGCTGAGTTATTGAGCCAAGGCAAGTTTCCGTACAAATCAAGCTGGATCGAAACCGACAGCAACGGCACACCGCAGCTGCGCTACGACGGACAGATCGCGGTGCGCTATATGGAGTATCCGGTGCTGACTGGGATCTATCAGTACCTGTCGATGGCGATAGCCAAGACCTACACCGCGTTAAGCAAGGTGGCTCCCCTCCCGGTGGTTGCCGAAGTGGTGATGTTCTTCAACGTCGCCGCGTTCGGTTTGGCGCTGGCGTGGCTGACAACCGTCTGGGCGACCTCGGGCCTGGCCGGCCGCCGGATATGGGATGCGGCGCTGGTGGCCGCCTCACCGCTGGTGATCTTTCAGATATTCACCAATTTCGATGCGCTGGCAACGGGTTTGGCGACGAGTGGGCTGCTGGCCTGGGCGCGGCGCAGACCGGTGCTTGCCGGTGTGCTGATCGGGTTGGGCTCCGCGGCGAAACTGTATCCGCTGTTGTTCTTGTACCCGTTGTTGCTGCTGGGCATCCGGGCCGGTCGCCTGAATGCTCTGGCCCGCACCATGGCGGCCGCGGCGGCGACCTGGTTGTTGGTGAATCTGCCGGTGATGCTGCTCTTTCCGCGCGGCTGGTCGGAGTTCTTCCGGCTCAACACCCGGCGCGGCGACGACATGGACTCGTTGTACAACGTCGTCAAGTCGTTCACCGGCTGGCGTGGCTTCGACCCCACCCTGGGCTTCTGGGAGCCGCCGCTGGTGCTGAACACGGTTGTCACGCTCTTGTTCGTGTTATGTTGTGCGGCAATTGCTTACATCGCGCTCACCGCACCCCACCGGCCGCGCGTGGCGCAGCTGACTTTCTTGACGGTGGCCAGCTTCCTGTTGGTCAACAAGGTGTGGAGTCCCCAGTTCTCGCTTTGGCTGGTGCCGCTGGCCGTGCTGGCTTTGCCGCACCGCCGGATCTTGCTGGCGTGGATGACGATCGACGCGTTGGTGTGGGTGCCGCGGATGTACTACCTATACGGCAACCCGAGCCGCTCGCTGCCCGAGCAGTGGTTCACCACGACGGTGTTGCTGCGTGACATCGCCGTGATGGTGCTGTGCGGACTGGTGGTCTGGCAGATCTACCGCCCCGGGCGCGACCTCGTGCGTACCGGCGGGCCAGGGGCACTGCCGGCTTGTGGGGGAGTCGACGACCCGGTGGGAGGGGTCTTTGCCAACGCCGCCGACGCCCCGCCAGGTCGGCTACCGTCGTGGCTGCGTCCCCGGCTGGGCGACGAGCATGCGCGAGAGAGGACGCCCGATGCAGGTCGCGATCGCACTTTTTCCGGGCAACACCGCGCTTGACGCGGTTGGCCCCTACGAGGTGCTGCAGCGGGTGCCGTCGTTCGACGTCGTGTTCGTCGGCCACCGCCGCGGGGAGGTTCGCAGCGACAACGCCATGCTGGGTCTGCTGTGTGACGCGGCATTCGACGAGCTAACCCGGCCCGATGTGGTGATCTTTCCGGGCGGCATCGGAACTCGGACCCTGATCCACGACCAGACCGTGCTCGACTGGGTGCGCGAAGCGCACCGGCACACCCTACTCACCACCTCGGTGTGCACCGGCGGGCTGGTGTTGGCGGCTGCCGGACTGCTCAACGGCTTGACCGCGACCACGCATTGGCGAGTACAGGATCTGTTCAACTCGCTGGGCGCCCGATACGTCCCCCAGCGTGTCGTCGAGCATCTGCCAGAGCGGGTCATCACCGCCGCCGGGGTGTCGAGCGGGATCGACATGGGATTGCGGCTGGTGGAGCTTTTGGTCAGCCGGGAAGCCGCCGAAGCGAGCCAGCTGATGATCGAGTATGACCCGCAGCCACCGGTGGATGCCGGCTCCCTGGCCAAGGCCTCGCCGGCTACCCATCGGCTCGCGTTGGAGTTCTATCAGCATCGTTTGTGATCTGTTCGCGATAGGCCTCGCCGTTCGCGACACTGACATTGCGCACACGACACGCCGCGGATCGTCGCACCGGGTTAAGCCTGGAGTGCGGTGGTGCCTGGTCGGCATTTTCGCAGTCGAGGGCTCTCGTGTAGCCTGGGCGAGTTGCCGACGCAGGCGACCCTCCTGCCACGGATCGACCGTGGCCGCACACGACCACAGGAGGTGATGAGGTTCCTATGCGTCCATACGAAATCATGGTCATCCTCGACCCGACCCTCGACGAACGCACCGTAGCCCCGTCCTTGGAGACGTTCCTCAACGTCGTCCGTAAGGACGGCGGAAAAGTCGAAAAGGTGGACATCTGGGGCAAGCGTCGGCTGGCGTACGAGATCGCCAAGCATGCCGAAGGCATCTACGTGGTGATCGACGTGAAAGCCGCCCCGGCGACGGTGTCCGAACTCGACCGCCAGCTCAGCCTCAACGAGTCGGTGTTGCGCACCAAGGTAATGCGCACCGACAAGCACTAATCGGCCTGCCAGGCACTGGCTGTTCGCTGTCGGTGCGGTTACGTAGGCTCGGCGAAGAAGAACACGACCAGCCGCCGAACCCAGGCGGACGCAGGAGGAAATTGTGGCTGGTGACACCACCATCACCATCGTCGGAAATCTGACCGCTGACCCCGAGCTGCGGTTCACCCCGTCCGGTGCGGCCGTGGCGAATTTCACCGTGGCGTCAACGCCCCGGATCTATGACCGTCAGACCGGCGAATGGAAAGACGGCGAAGCGCTGTTCCTCCGGTGCAATATCTGGCGGGAGGCGGCCGAGAACGTGGCCGAGAGCCTCACCCGGGGGGCACGAGTCATCGTTAGCGGGCGGCTTAAGCAGCGGTCGTTTGAAACCCGTGAGGGCGAGAAGCGCACCGTCATCGAGGTCGAGGTCGATGAGATTGGGCCTTCGCTTCGGTACGCCACCGCCAAGGTCAACAAGGCCAGCCGCAGCGGCGGGTTTGGCAGCGGATCCCGTCCGGCGCCGGCGCAGACCAGCAGCGCCTCGGGAGATGACCCGTGGGGCAGCGCACCGGCGTCGGGTTCGTTCGGCGGCGGCGATGACGAACCGCCATTCTGACCCCAAGAACTGCAAATCAAGAAACGGAAAGATAGACACTCATGGCCAAGTCCAGCAAGCGGCGCCCGGCTCCGGAAAAGCCGGTCAAGACGCGTAAATGCGTGTTCTGCGCGAAGAAGGACCAAGCGATCGACTACAAGGACACCGCGCTGTTGCGCACCTACATCAGCGAGCGCGGCAAGATCCGCGCGCGTCGGGTCACGGGCAACTGCGTGCAGCACCAGCGAGACATCGCGCTCGCGGTGAAGAACGCCCGCGAGGTGGCGCTGCTGCCCTTTACGTCTTCGGTGCGGTAGCGCCGAATGTCCAACGGAGAGTGCAAAATACCATGAAGCTCATTCTCACGGCCGATGTCGATCACCTCGGGTCCATCGGCGACACTGTCGAGGTCAAGGACGGGTATGGCCGTAACTTTCTGCTCCCGCGCGGCCTGGCGATCGTCGCCTCGCGCGGAGCCCAGAAGCAGGCTGACGAGATCCGCCGGGCCCGCGAAACCAAAAGCGTACGCGACCTAGAGCACGCCAACGAGATCAAGGCGGCGATCGAGGCGCTCGGCCCGATAGCGCTGCCGGTGAAGACTTCAGCTGATTCTGGGAAGTTGTTCGGCTCGGTGACCGCCGCAGATGTGGTTGCTGCCATCAAGAAGGCCGGTGGACCAAACCTCGATAAGCGGATCGTTCGGCTGCCCAAGACGCACATCAAGGCCGTGGGCACGCATTTTGTGTCGGTGCACCTGCACCCGGAAATCGATGTCGAGGTATCGCTGGACGTCGTGGCGCAGAGCTAAGGCGAGCTGAGGCCACAACAGTTTGCGCATGCCGGTGGTGACCGCGGTCGGCCGCCGCCGGGGTTTCGCCATGCCCTGGGTGTCCACCGCACGGTCCGGTGCGGTGATGCTGGCGAACTATTCGGCCGGCGTTTGCGGGCGGGTGTCTTCACCGGGCCTTAACGTCAGGAAAATGTGTCTGAAAGCCAACACGCCCGGCGCGGTAACCTGGCTCGACACGCCGAAGAGATTCTTGTCCACACAAACGGCGTCGCGTTGTATGGCCGTTAACAGCAGTGATGTCGTAACGGGCCGTATTGATCCACAGGTTCTCCACACCCCGCTCAACACAGACGTCGACGGATATGCACATGCGATGCACAGCTCCATAAACAGTGGCCCCTTGGAGTACTTGCCAGCAACGTTTAGCGTCTTCCCGGCGCTAGGCGATGTGGGTGACTTGGGCGGTGGTGTCGGTGCGGCGACTTACGCTCTGGATAGGTTGTCGAATATGCGTTCGGGTGCTTGTGTCGGAGGAGGTGAGAGCCCATGGCGGTCGTTGATGACCTAGCGCCCGGCATGGACTCCTCACCGCCCAGTGAAGATTACGGCCGTCAACCACCGCAGGATCTCGCCGCCGAGCAGTCCGTGCTGGGCGGGATGTTGCTGAGCAAGGACGCCATCGCCGATGTACTGGAACGGCTACGGCCCGGCGATTTTTATCGTCCGGCGCATCAGAACGTCTACGACGCCATTTTGGACCTGTATGGGCGGGGAGAACCGGCTGATGCGGTGACGGTGGCCGCCGAACTGGATCGCCGTGGGCTGCTGCGCCGCATCGGCGGTGCTCCCTACCTGCACACCCTGATCTCGACGGTGCCGACGGCCGCCAACGCGGGCTACTACGCGAGCATCGTTGCCGAAAAGGCGCTGCTGCGCCGGCTGGTAGAGGCCGGAACCCGGGTGGTGCAGTACGGCTATGCCGGCGCCGAAGGCGCGGATGTGGCCGAGGTGGTCGATCGCGCGCAGGCCGAAATCTACGACGTCGCGGATCGGCGGCTGTCGGAAGACTTTGTGGCGCTTGAGGACCTGCTGCAACCGACGATGGACGAGATCGATGCCATCGCTTCCAGTGGCGGCCTGGCGCGCGGGGTGGCTACCGGCTTCACCGAACTCGACGAGGTCACCAACGGCCTGCATCCGGGGCAGATGGTCATCGTGGCGGCGCGCCCGGGCGTGGGAAAGTCCACCCTTGGGCTGGACTTCATGCGGTCATGCTCGATCAGGCATCGGATGGCCAGCGTCATCTTCTCGCTGGAGATGAGCAAGTCCGAGATTGTCATGCGACTGCTGTCGGCGGAGGCCAAAATCAAGCTCTCCGACATGCGTTCGGGCCGGATGAGCGATGACGACTGGACCCGGCTGGCGCGGCGGATGAGCGAAATCAGCGAAGCGCCACTGTTTATCGACGACTCGCCCAACCTGACCATGATGGAGATCCGTGCCAAGGCGCGCCGCCTGCGGCAAAAGGCCAACCTGAAGTTGATCGTGGTCGACTACCTGCAACTGATGACCTCGGGCAAGAAGTATGAATCACGGCAGGTGGAGGTGTCGGAGTTCTCGCGGCATCTGAAGCTGTTGGCAAAAGAGCTTGAGGTTCCCGTGGTCGCGATCAGCCAGCTCAACCGTGGGCCCGAGCAGCGTACCGATAAGAAACCGATGCTGGCCGACCTCAGGGAATCGGGCTGCCTGACCGCGTCCACCAGAATCTTGCGCGCCGATACCGGCGCTGAGGTCGCCTTCGGTGAGCTCATGCGAAGCGGTGAACGTCCCATGGTGTGGTCGCTGGACGAGCGGCTGCGCATGGTGGCCCGGCCGATGATCAACGTGTTCCCGAGCGGGCGCAAGGAAGTGTTTCGGCTTCGGCTGGCTTCCGGACGCGAAGTCGAGGCCACCGGCAGCCACCCCTTTATGAAGTTCGAAGGCTGGACTCCCTTGGCGCAGTTGAAGGTTGGTGACCGGATCGCAGCACCGCGCCGGGTACCTGAGCCCATCGACACTCAGCGGATGCCCGAGTCTGAGCTCATTTCGCTGGCTCGCATGATCGGTGACGGGTCGTGCCTGAAGAACCAGCCGATCCGCTACGAGCCGGTGGATGAGGCGAACCTGGCCGCGGTGACGGTCTCGGCGGCGCACTCGGATGGGGCTGCGATCCGCGACGACTACCTCGCAGCTCGAGTGCCGTCGTTGCGCCCGGCGCGGCAACGACTACCGCGCGGGCGGTGCACGCCGATTGCGGCGTGGCTGGCTGGCCTAGGGCTATTCACGAAACGCAGCCACGAAAAATGCGTACCGGAGGCTGTATTTCGCGCCCCCAATGACCAGGTGGCGTTGTTTCTGCGGCATCTGTGGAGCGCTGGTGGCTCTGTTCGGTGGGATCCCACGAATGGTCAAGGCCGGGTCTACTACGGCTCAACCAGTAGGCGTCTCATCGACGATGTGGCTCAATTGCTGCTTCGGGTTGGGATTTTTTCCTGGATCACACACGCCCCAAAGTTGGGCGGCCACGATTCGTGGCGGCTGCACATTCATGGCGCGAAGGATCAGGTCAGGTTCCTTCGTCACGTCGGCGTTCACGGCGCCGAAGCGGTGGCGGCCCAAGAGATGCTGCGTCAGCTCAAAGGACCGGTTCGCAACCCGAACCTGGACAGCGCGCCGAAAAAAGTATGGGCGCAAGTCCGCAACCGACTGTCCGCCAAACAGATGATGGACATCCAGCTCCACGAACCGACGATGTGGAAGCATTCCCCGAGCCGGTCAAGGCCGCATCGCGCGGAGGCGCGGATCGAAGATCGAGCGATCCATGAGCTGGCGAGAGGCGACGCGTACTGGGACACCGTCGTGGAGATCACCAGCATTGGAGATCAACATGTTTTCGATGGGACTGTAAGCGGCACACACAATTTCGTCGCCAATGGCATTAGTTTGCACAATTCGCTGGAACAAGATGCCGACGTTGTCATCCTGCTGCATCGACCCGACGCCTTTGACCGCGACGATCCACGTGGGGGAGAAGCGGATTTCATTCTCGCCAAACACCGCAACGGTCCGACGAAGACGGTCACCGTAGCGCATCAACTGCACCTGTCACGCTTCGCCAACATGGCTCGGTGACATGCGGATGTGTGGGGTCTCACGGAGCGTGGCCGAATCTCACGAATGATGGGGCCATCAGGGCGGACCGGTCCACGCATCCGCGGCGGCGTTGAAGTCCCCGAGCAACACGCGTCGTGGTTGATGCGTGAGATGAGTCAGATCAGGGCGACAGGACGTCGAACCAGTGGGACTAATGCATGATCACCAGATACAAGCCTGAGTCGGGGTTTGTCGCCCGTAGCGGTGGTCCCGACCGGAAGCGTCCCCATGACTGGATCGTTTGGCACTTCACCCATGCCGACAATCTCCCTGGGATCATCACCGCTGGCCGTCTGCTGGCCGATTCAGCAGTCACCCCGACGACCGAGGTGGCATATAACCCAGTCAAGGAGTTGCGCCGCCACAAAGTCGTCGCCCCCGACAGCAGGTACCCGGCGTCGATGGCAAGCGATCATGTGCCGTTCTACATTGCGGCGCGGTCGCCCATGCTCTACGTCGTATGCAAGGGCCACTCCGGCTACTCCGGCGGTGCCGGCCCGCTGGTGCACCTCGGGGTGGCGCTTGGCGACATCATAGACGCGGATCTGACGTGGTGCGCCAGTGACGGCAATGCTGCAGCCAGCTACACCAAGTTCAGCCGCCAGGTCGACACGCTCGGCACCTTCGTCGACTTTGACCTGCTCTGCCAGCGGCAATGGCACAACACCGATGACGACCCCAACCGCCAGAGCCGCCGCGCCGCCGAGATCCTGGTATACGGCCATGTCCTGTTCGAGCTGGTCAGCTACGTGTGTTGCTATAACACCGAGACGATGACACGGGTACGAACTCTGCTCGATCCTGTCGGTGGGGTGCGAAAGTATGTCATCAAGCCCGGCATGTACTACTAAGGAAGGAGGAGGCCATATGATCACGTACGGCTCTGGCGACCTCCTTCGGGCTGACACCGAAGCGCTCGTCAACACCGTCAACTGTGTTGGGGTGATGGGCAAGGGAATTGCGCTGCAGTTCAAACGCCGCTACCCCGAGATGTTCACCGCCTACGAAAAGGCGTGCAAACGCGGCGAAGTTACCATCGGCAAGATGTTCGTCGTCGACACCGGACAGCTCGACGGACCGAAACACATCATCAACTTCCCCACCAAGAAACACTGGCGTGCACCGTCGAAGCTGGCCTATATCGACGCCGGCCTCATTGATCTCATCCGCGTGATCCGTGAACTCAACATTGCTTCTGTGGCAGTTCCCCCGCTGGGGGTGGGCAACGGAGGTCTGGATTGGGAAGATGTCGAGCAACGGCTCGTATCAGCATTCCAGCAGCTGCCCGACGTTGACGCCGTGATCTACCCCCCATCAGGTGGATCTCGCGCCATCGAGGGCGTCGAAGGACTTCGGATGACCTGGGGGCGCGCCGTCATACTCGAAGCGATGCGGCGATATCTCCAGCAGCGCCGCGCGATGGAGCCGTGGGAAGACCCTGCAGGGATCTCGCATCTGGAGATTCAGAAGCTCATGTACTTCGCCAACGAGGCCGATCCCGATCTTGCGCTAGATTTCACGCCCGGCCGATACGGGCCATACAGCGAACGTGTCCGTCACTTACTGCAAGGAATGGAGGGCGCATTCACAGTCGGCCTGGGTGACGGCACCGCAAGAGTTCTTGCGAACCAACCGATCTCGTTGACTACTAAGGGAACTGACGCCATAACGGACTATCTGGCCACCGATGCGGCAGCTGACCGGGTGAGCGCCGCAGTCGACACGGTGTTGCGCGTCATCGAAGGCTTTGAAGGTCCATACGGGGTTGAGCTGCTCGCCAGTACGCATTGGGTGGCCACACGTGAGGGCGCCAAGGAACCAGCCACGGCAGCGGCCGCGGTCCGAAAGTGGACAAAACGCAAGGGTCGGATCTACAGCGACGATCGCATCGGTGTTGCCCTCGACCGCATTCTTATGACTGCCTGAAAGCGACCGGCTCGTCGTTAAGGATGTGCGCCGACGCCCAGCCGTCAGGGAGCGTTGGGCTGCTCGGACGGAATTGCCCCACCGCAACCACCCGGTGGCGGCGGGCCGGGGAGGGGCTCACCGCCGCTGACACAATCGAAGTAAAACTGTGGGCCGGTAAACCACGTTTGCATCCACTGGTGCCAAAACGAGCCGTCGGGGTACTTCTCGCCGTCGCACACGGCCAAGTCGCCAAAACCCCATCGGCCACCCGGGCAATAGCCTTTCGTCATGTCCGGCTGATGCGGGTCAGGTGGATCTGCGCTGGCAACCGAGGCAGGAAACACAAGCGCCGCTGCACAACCCAGTATCGCAGTACTCAGGCGAGCAAACTTCAACTTCATTTCAAACTCCGTCAAACGTTGAATCGACTCGGCGGACTCCAAGCGATGGTCAGCGCTTGCGGATGAGCCGCGGCAATGAGTCGTAGTGGGCAGACATTCCCGAGAACAGCCTGAAATCCTGTTCGGTTGATGCCGTGCCGGCATCGACGTACCAGGACGAGGCACTGACTCGGGAAGGCACAGCCGCCGTGGCGATTGTATATGACGCGTCGGACTGGGCAGCGATGGCGCGGGACTCTGCCCGGGCGCCGGCCTTGGACACGGCCAGCGCCCGCCACCTGTCGTCGGCATTTGGCGTTTGTCGAATTGCGGCATTATTTTGCTCGGGTGATGTCATCAGCTATTGGTTCGGTCGCGCGGTGGATAGTCCCCCTCCTGGGGGTTGCAGCCGTTGCTTCCATCGGTGTTATCGCGGACCCGGTGCGGGTCGTTCGGGCCCCGGCGTTGATCCTGGTCGATGCGGCAAACCCGCTGGCCGGAAAGCCCTTCTACGTCGATCCCGCCTCGGCGGCCATGGTCGCCGCGCGCAACGCCAACCCGCCGAACGCCGAGCTGACCTCCGTCGCCAACACCCCGCAGTCCTACTGGCTCGACCAGGCATTCCCGCCGGCGACCGTCGGCGGCACGGTTGCCAGGTACACCGGAGCGGCGCAGGCGGCCGGCGCCATGCCGGTTCTGACGCTGTATGGAATCCCCCATCGCGACTGCGGTAGCTACGCATCCGGTGGGTTCGCGACGGGCACTGATTACCGCGGGTGGATCGACGCTGTCGCATCCGGCCTGGGCTCATCGCCGGCGACGATCATCGTCGAACCCGATGCGCTGGCCATGGCCGACTGCCTGTCGCCTGACCAGCGCCAGGAACGTTTCGACTTGGTGCGCTACGCCGTCGACACGCTGACCCGCGACCCGGCCGCTGCCGTGTACGTCGATGCGGGGCATTCGCGCTGGCTGAGCGCCGAGGCAATGGCCGCCAGGCTCAACGATGTCGGTGTGGGCCGCGCGCGCGGGTTTAGCCTCAACGTCTCGAACTTCTACACCACCGATGAGGAAATCGGCTATGGCGAGGCGATTTCGGGGCTCACGAACGGTTCGCATTACGTGATCGACACGTCGCGCAACGGCGCCGGACCCGCGCCCGACGCCCCGCTCAACTGGTGTAACCCCAGCGGCCGCGCCCTGGGCGCACCGCCCACCACGGCGACCGCGGGCGCGCACGCCGACGCTTACCTGTGGATCAAACGTCCCGGGGAATCGGACGGAACCTGCGGTCGCGGGGAGCCTCAGGCGGGTCGGTTCGTTAGCCAGTACGCCATCGATCTGGCCCACAACGCCGGCCAGTAGAGACCTCACGCGCAGACCGGCTGAGCGTGCGGCCGTTGGGCCGTCGGCGTCGGGTTCGGCCAGGTGGGGTAACGGTTCGGGCACGTTTCCACTACCTCGTGACACGTCATGCGGCACCGCGGTTCGGGTGGTCGACAATGCGGGACATGACCCAAAATTCGGGGTGCTGCCGGCCCGCAGCGTCGGGCTGCGCCGCGCTGGTGACCGTCGCGAGACGGGAGCCCGACGTTGGCGCGTGAGATCTCACGCCAGACGTTTCTGCGGGGTGCCGCCGGAGCGTTGGCCGCCGGCGCGGTCTTCGGCTCGGTCCGGGCTACCGCGGATCCGGCTGCCTCTGGCTGGGAGGCTCTTTCTTCCGCCCTCGGAGGGAAAGTGCTACAACCGGACGACGGTCCCCAATTCGCAACGGCCAAGCAGGTTTTCAACACCAACTACAACGGCTATACGCCGGCGGTGATCGTTACCCCGACATCGCAGCTGGACGTGCAGAAGGCGATGGCGTTCGCTGCCGCGAACAACCTCAAGGTGGCCCCACGCGGTGGCGGGCACTCCTACGTGGGGGCGTCCACGGCCAACGGCGCCATGGTGCTCGACCTACGTCAGCTACCTGGGGACATCAACTACGACGCCACCACCGGGCGGGTCACGGTGACGCCCGCCACCGGTTTGTACGCCATGCACCAGGTGTTGGCCGCGGCCGGCCGGGGCATCCCGACCGGCACCTGCCCGACGGTCGGTGTCGCGGGACACGCGCTGGGCGGCGGGCTGGGCGCCAATTCCCGGCACGCCGGCCTGCTCTGTGACCAATTGACGTCGGCGTCGGTGGTGCTGCCCAGCGGCCAGGCGGTCACCGCGTCCGCCACCGACCACCCCGACCTGTTCTGGGCGTTGCGCGGTGGCGGTGGCGGCAACTTCGGCGTGACAACCTCGCTGACCTTCGCGACGTTCCCCAGCGGGGACCTCGACGTCGTGAACCTCAATTTCCCACCGCAGTCGTTCGCGCAGGTTCTGGTCGGTTGGCAGAATTGGCTGCGAACCGCCGACCGAGGCAGCTGGGCACTGGCCGATGCCACCGTCGACCCGCTGGGCACGCATTGCCGCATCCTTGCGACCTGCCCGGCCGGGTCGGGCGGCAGCGTGGCGGCCGCCATCGTTTCGGCCGTCGGAACGCAACCGACCGGCACCGAAAACCACACGTTCAACTATCTGGACCTGGTCAGATATCTGGCCGTCGGGAACCTCAACCCGTCGCCGCTGGGATATGTCGGCGGATCCGATGTCTTCACGACGATCACTCCGGCGACCGCCCAGGGAATCGCCTCGGCGGTCGACGCCTTTCCGCGTGGAGCGGGCCGCATGTTGGCGATCATGCACGCCCTCGACGGCGCGCTCGCCACTGTGTCACCGGGGGCCACGGCCTTCCCGTGGCGTCGGCAGTCGGCGCTGGTGCAGTGGTACGTCGAAACATCCGGCTCCCCGTCGGAAGCGACTAGCTGGCTCAACACCGCACATCAAGCGGTGCGAGCGTATTCGGTTGGCGGCTATGTGAACTATCTCGAGGTAAACCAACCGCCGGCACGTTACTTTGGCCCGAATCTGTCCCGGCTGAGCGCAGTACGTCAGAAGTATGACCCCAGCCGGGTCATGTTCTCCGGGCTGAACTTCTAGCAGCCCCGCATGAGTACTAGCCCCTAGGACGGGCCATCCTCGTCTACCCTGGGAAGTGATCATGGAACTTTCCGTGTCTGTTATCGCGGGGTTGGTCATCGCACTGCTGGCGGCCATCACCCCTGCTGCGGGCGAACGCCCGGAAAGCCGCCGCCAGGCGCTCGCAAATGCCGCCGAGGCCGGGGAGCATCCGGCCACATCACCGTTGCGACGGTAGCCGATTCGTCGCGATACGGCTGTGGAGTTAGGAGGCGCGGATGGAGACAGGTTCGCCGGGAAAACGTCCGGTCTTGCCCAAGCGTGCCCGCCTGCTGGTGACGGCAGGCATGGGCATGCTCGCGTTGCTGCTGTTTGGACCCCGGCTAGTCGATATTTACGTTGACTGGTTGTGGTTTGGTGAGGTCGGTTTCCGCAGCGTCTGGATCACGGTACTGCTGACCCGCCTGGCGATTGTCGCAGCGGTCGCACTTGTGGTGGCCGGCATTGTGCTTGCTGCCCTACTGCTGGCGTATCGCTCGCGGCCGTTCTTTGTACCCGACGAGCCGCAGCGGGACCCGGTCGCGCCACTTCGCAGCGCGGTGATGCGCCGGCCGCGCCTGTTCGGGTGGGGCATCGCCGTCACGCTCGGTGTGGTGTGCGGGCTGATCGCTTCGTTCGACTGGGTGAAGGTTCAGTTGTTCGTACACGGGGGCACCTTTGGCATCGTGGACCCCGAATTCGGCTATGACATTGGGTTTTTCGTCTTCGATCTGCCGTTCTACCGGTCGGTGCTGAACTGGCTGTTCGTGGCCGTGGTTCTGGCGTTTCTAGCGAGCCTGTTGACGCATTACCTGTTCGGCGGCCTTCGGCTGACAACCGGCAGAGGCATGCTGACCCAGGCAGCTCGCGTTCAACTCGCAGTGTTCGCCGGCGCGGTTGTACTGCTGAAGGCGGTTGCCTACTGGTTGGATCGCTATGAGCTGTTGTCGAGTGGACGTAAGGAGCCGACCTTCACCGGCGCCGGCTACACCGATATCCACGCCGAGCTGCCGGCCAAGCTTGTGCTGGTGGCGATTGCGGTATTGTGTGCGGTGTCATTCTTTACCGCGATCTTTTTGCGCGACTTGAGGATTCCGGCGATGGCCGCCGCACTGCTGGTGCTGTCGGCGATCCTGGTCGGTGGACTGTGGCCGCTGCTGATGGAGCAGTTCTCGGTGCGTCCCAACGCCGCCGATGTCGAACGCCCATATATCCAACGCAACATCGAAGCGACCCGCGAGGCGTATCGGATCGGTGGCGATTGGGTCCAGTACCGTAGCTATCCGGGCATCGGTACCAAACAGCCGCGCGACGTGCCCGTGGATGTCACCACGATTGCCAAGGTGCGGCTGTTGGACCCGCATATCCTGTCCCGAACCTTCACCCAGCAACAGCAGCTCAAGAATTTCTTTAGCTTCGCCGAGATACTCGACATCGATCGCTATCGCATCGACGGTGAGCTGCAGGACTACATCGTCGGCGTCCGGGAGCTCTCGCCGAAAAGCCTCACCGGCAATCAGACCGACTGGATCAACAAACACACCGTCTACACGCATGGCAACGGCTTCGTGGCCGCCCCGGCCAATCGGGTGAACGCGGCGGCCCGCGATGCCGAGAATATTTCCGACAGCAACAGCGGGTACCCGATATACGCCGTCAGTGACATCGCGTCGCTGGGTTCTGGGCGCCAGGTCATCCCGGTCGAGCAGCCACGGGTCTACTACGGCGAGGTGATCGCCCAGGCCGATCCGGACTACGCGATCGTGGGCGGAGCCCCGGGGTCCGCGCCGCGCGAGTATGACACCGACACGTCCAAGTACACCTATACCGGCGCCGGGGGTGTGTCGATCGGAAACTGGTTCAACCGCACGGTGTTTGCCACCAAGGTCGCCCAGCACAAGTTCCTGTTCTCCCGGGAGATCGGCTCGGAGTCGAAGGTGTTGATCCATCGCGACCCGAAGGAACGGGTGCAACGCGTGGCGCCGTGGTTGACCACCGACGACAACCCCTATCCGGTGGTGGTGAACGGGCGGATCGTCTGGATCGTCGACGCCTACACCACCTTGGACACCTATCCGTACGCACAACGCAGCTCGCTCGAGGGCCCGGTGACCAGCCCGACCGGCATTGTGCGGCAAGGCAAGCAGGTGTCGTACGTGCGTAACTCCGTCAAGGCAACCGTGGACGCCTACGACGGAACCGTAACGCTGTTTCAGTTCGATCGAGACGACCCGGTGCTGCGGACCTGGATGCGTGCCTTTCCCGGAACCGTCAAGTCCGAAGACCAGATTCCCGACGAGTTGCGTGCCCACTTCCGTTATCCGGAGGACCTTTTCGAGGTCCAACGTAGCTTGCTGGCCAAGTATCATGTCGACGAACCGCGAGAGTTCTTCACCACCAACGCCTTCTGGTCGGTGCCCAGCGACCCGACCAACGACGCTAACGCCACTCAACCGCCGTTCTACGTCCTCGTCGGCGACCAGCAGAGCGCCCAGCCGTCCTTCCGGTTGGCGTCGGCGATGGTTGGCTACAACCGCGAATTCCTCTCCGCGTACATCTCGGCGCACTCGGATCCGGCGAACTACGGCAAGCTGACCGTGCTGGAGTTACCCACCGACACCCTGACCCAAGGCCCGCAACAAATTCAGAACTCGATGATCTCCGACACTCGGGTCGCCTCCGAGCGCACCCTGCTGGAACGGTCAAACCGGATTCACTACGGCAACCTCTTGTCGCTGCCGATCGCCGACGGCGGCGTGCTCTATGTGGAACCGCTCTACACCGAGCGGATCTCGACAAGCCCGAGCAGTTCGACTTTCCCGCAACTTTCCCGGGTGCTGGTCAGCGTGCGTGAACCCCGCACCGAGGGCGGGGTCCGGGTCGGGTACGCACCGACCCTGGCCGAATCTTTGGATCAGGTATTTGGGCCCGGCACCGGTCGGGTCGCCACCGCTCCCGGCGGTGATGCCGCCAGCGCGCCACCGCCGGGAGCCGGCGGGCCGGCACCGCCGCAGGCCGTACCGCCACCGAGAACGACCCAACCGCCGGCCGCCCCGCCCCGGGGGCCGGACGTCCCCCCCGCGACGGTGGCCGAACTGCGGGAAACGCTGGCCGATCTGCGCGCGGTGCTCGACCGGTTAGAGAAGGCCATCGATGCCGCCGAAACGCCCGGTGGATAAGCCGGCATTCTTAGCCGGTGAACTCCGCTATGGCTACCATTCAAGTTCGGGATTTGCCCGAAGATGTCGCCGAAACCTATCGACGGCGCGCCACCGCAGCGGGGCAGTCGCTGCAGACGTATATGCGCACCAAGCTCATCGAAGGGGTGCGGGGCCGAGACAAGGCCGAGGCAATCGAGATCCTGGAACAGGCGCTCGCCAGCACTGCCAGCCCAGGCATCAGCCGGGAGACCATCGAGGCATCCCGGCGGGAGCTCAGGGGTGGATGAATGTGTAGTCGACGCGGCGGCCGTGGTTGACGCTCTCGCCGGCAAGGGCGCCAGCGCGATCGTTCTGCGCGGTTTGCTCAAGGAGTCGATTTCTAACGCGCCGCATTTGCTGGACGCAGAGGTCGGACATGCACTCCGCCGCGCCGTGCTCAGCGACGAAATCTCCGAAGAGCAGGCTCGCGCCGCGTTGGATGCCTTGCCTTATCTCATCGACAATCGTTACCCGCACAGCCCACGACTGATCGAATACACATGGCAGCTAAGGCACAACGTCACGTTCTACGACGCCCTTTACGTCGCACTGGCCACCGCACTGGATGTCCCGCTGCTCACGGGCGACTCGCGGCTTGCGGCCGCGCCGGGCCTTCCGTGCGAAATCAAACTCGTTCGGTGACATCCCTTTGCGGGACGCCAATGGCGCCGTCGTAGCCGGGCCAGCCCGTCGTCAGCCTTGGACAGCCTCCAGCGCTGCATTGAACGTCTTGCTGGGCCGCATCACCGCCGTAGTCATGTCGCTGTCCGGCGCGTAGTAGCCGCCGATGTCCACCGGTTCGCCTTGTACCTCGGTGAGCTCTCGCACGATGACGTCTTCGTTTTTGGTCAACACATCTGCCAGCGAGGCGAAGTGTTCGGCCAGCTGCTGGTCGTCGGTCTGCGCGGCCAGCTCTTGTGCCCAGTACATGGCGAGGTAGAACTGGCTGCCCCGGTTGTCGAGTTCACCGGTTTTGCGCGACGGACTCTTGTCGTTGTCCAGCAGCTTGCCGATGGCGGCATCCAGGGTCTTACCCAAGAGTTTGGCCCGCTCGTTACCGGTCTTGATGCCGATATCCTCGAAACCGGCGCCCAGCGCGAGGAACTCACCCAGAGAATCCCAGCGCAGGTGATTCTCCTCCACCAATTGTTTGACGTGCTTGGGTGCCGAACCGCCCGCCCCCGTCTCGTACATTCCGCCGCCGGCCATCAGCGGAACGACGGACAGCATCTTGGCGCTGGTGCCTAACTCCAGGATCGGGAACAGGTCGGTGAGGTAGTCGCGCAGGATGTTGCCGGTCGCGGCGATGGTGTCCAGTCCACGGACCAGGCGCTCGCACGTGTAGCGCATGGATCGCACTTGCGACATGATCTGGATGTCCAGACCTTCGGTGTCGTGATCTTTCAGGTATGTCTTGACCTTCTTGATCAGCTCGTTCTCGTGCGGGCGGTACGGGTCCAGCCAGAACAGCACCGGCATCCCGGAGATGCGCGCGCGGGTGACAGCCAGCTTGACCCAGTCACGGATCGGTGCGTCCTTGACGATGCACATGCGCCAGATGTCGCCGGCTTCCACGTTCTCGGTCAGCAGCACCTCGCCGGTGGCGACATCGACGATGTTGGCGACGCCGTCCTCGGGAATCTCGAACGTCTTGTCGTGCGAGCCGTACTCCTCGGCCTGCTGGGCCATCAGACCCACATTGGGGACGGTGCCCATCGTCGTCGGATCGAACTGGCCATTTGTCTTGCAGAAGTTGATGATCTCCTGATAGATGCGCGAGAAGGTGGACTCCGGGTTGACCGCCTTGGTGTCCTTGAGCTTTCCGTCGGCGCCATACATCTTGCCGCCCGCGCGAATCATCGCGGGCATCGAGGCGTCCACGATCACATCGCTCGGCGAGTGGAAGTTGGAGATACCTCTGGCCGAATCGACCATCGCGAGCTCGGGGCGGTGTTCGTGGCAACGGTGTAGGTCCTCGATGATCTCGTCGCGTTGCGACGCCGGCAGCGACTCGATCTTGCTGTACAGATCGGACAAGCCATTGTTGACGTTGACGCCCAAGTCGTCGAACAGCTCCTGGTGCTTGGCGAAGGCGTCCTTGTAGAAGATCCTGACCGCGTGGCCGAAGACGATGGGGTGGCTGACCTTCATCATGGTCGCCTTGACGTGCAAGGAGAACATCACGCCGGTCTCGAACGCATCCTGCATCTGCTCTTCGTAGAAGTCGCACAGCGCTTTCTTGCTCATGAACATGCTGTCGATGACGTCGCCGTCATCCAGCGGCACCTCGGGCTTGAGCACGATCGTCTTGCCGCTCTTGGCCAGCAGTTCCATCCTCACGTTGCGCGCGCGGTCCAGTGTCATCGACTTCTCGCCGGCGTAGAAGTCACCGTGCCGCATGTGCGCTACGTGGGTGCGTGAGGCCATCGACCACTCGCCCATGCTGTGCGGGTGCTTGCGCGCGTACTCCTTCACCGCTTTGGGCGCCCGACGGTCCGAATTGCCTTGGCGCAGTACCGGGTTCACCGCGCTGCCCAGGCATCTGGCGTAGCGCTCTTTGATGGCCTTCTCCTGGTCAGTCTTCGGGTCCGCCGGGTAGTCTGGGACCGCGTAACCCTTGTCTTGCAGTTCCTTGATGGCGGCTACCAGCTGTGGCACCGAGGCGCTGATGTTCGGCAGCTTGATGATGTTGGTGTCGGGTAGCTGAGTCAGCCGGCCCAGTTCGGCGAGGTTATCCGGTACCCGCTGCTCCTCGGTCAGGTAATCGGGGAATTCCGCCAGGATGCGTGCCGCTACAGAGATGTCGCTGGCCTCGATCTTGATGCCCGCCGGTTCGGCAAAGGCACGCACAATCGGCAGAAAGGCGTAGGTCGCCAGCAGCGGCGCCTCGTCGGTCAGCGTGTAAATGATGGTCGGCTGTTCGGCGCTCATGGTGTTCTCCCGGCGTCACTGTCGGTCAGATGCTGAATCACTCCGCGTTGTAGCGGCGGTTACCAGTATCGCGGATTGCGCCGCACATGATTCGGGCGGTGTTCTGCGCGACGACGATCACTTTCTGTTTGCCCGAAGGCCGTCGAGGGCGACGTCGGTCACCTTTGCGGCCAACTCAGCGTTGTAGCTCTGCATCGCTTGGCAGCCGACTAGGAGCGTCTTGACTTCAAGCACGTCTACGTCCGGCCGTACGGTGCCGGCGCGCTGGGCGGCGCGCAACAGGTCGGTGAGCAGGTCCAAGAAATCTGCCTCGGCTTCCGGGGCCGCGCTGCTGATTTCAATCCCGACGCCGGCCAGCGCCTCGACCAGGCCGCGATCGGTGGCGCCCCACTGCAATACCATCGACCGCAGGAATGCAAACAGCGCGTCGCCGGGATGCTTGGATTTGAGCAGGGCATGTCCCTTGTCGATGATGCGGTGCATCCGGTCGGCGATCACCGCCTGAAACAGCGCCTCCTTGGTCGGGAAATGCCGGTATACCGTGCCTGCGCCGACTCCGGCGCGCCGAGCGATCTCGTCAACGGGCACCGATAGACCGTCGGCCGCAAAGGTTTGGTAGGCAACCTCCAATACGCGTGCCCGGTTACGGGCCGCGTCGGCACGCACCCGCCGGTCAGTAGGAGCCAAGTCGTACCTCCGAAAGCCTTGACAAAGCGGGGCGCGCGTTCCGTATAGTTCGGCTAAGCGGAGCGCTCGCCCCGCTTAGTCAAAGCATAGCGAGGAGCCCTCATGACCAAATGGACTGCCGCCGACATTCCTGACCAGACCGGCCGGACCGCCGTCATCACGGGGGCCAACACCGGACTTGGATTCGAGACCGCCGCAGCGCTTGCCGCCCATGGTGCACACGTGGTGCTGGCTGTGCGCAACCTCGACAAGGGCAAGCAGGCGGCGGCACGCATCACCGAGGCCACCCCCGGCGCCGAAGTAGAGCTTCAGGAGCTTGACCTGACCTCGCTGGCGTCGGTGCGCGCCGCCGCGGCACAGCTGAAGTCTGACCACCAGCGCATCGACCTGCTGATCAACAACGCCGGGGTGATGTATACACCCCGACAGACCACAGCAGACGGCTTCGAGATGCAGTTCGGCACCAACCACTTGGGCCATTTCGCGTTGACCGGCCTGTTGATTGATCGACTGCTGCCCGTCGCCGGTTCACGAGTGGTCACCATCAGCAGCGTCGGCCATCGCATCCGTGCCGCAATCCATTTCGACGACCTCCAGTGGGAACGCCGGTACAGGCGGGTCGCCGCCTACGGCCAAGCCAAGCTCGCCAACCTGCTGTTCACTTATGAACTTCAGCGTCGGTTAGCACCGGGCGGAACCACCATCGCGGTCGCGTCGCACCCGGGAGTGTCCAACACCGAACTGGTCCGCAACATGCCACGGCCGCTCGTCGCGGTGGCGGCCATACTGGCGCCGCTGATGCAAGACGCCGAACTGGGGGCCCTGCCGACATTGCGTGCCGCCACCGATCCCGCGGTGCGCGGCGGCCAGTACTTCGGACCCGATGGCTTCGGTGAAATACGGGGCTACCCGAAGGTGGTGGCCTCCAGCGCCCAGTCTCACGACGAGCAGCTGCAGCGCCGCCTGTGGGCTGTGTCCGAAGAGCTCACCGGGGTCGTCTATCCCGTCGGATGAGCCGGACTCAACGGCAACGGTTGGTCAACACTCGACGATGTTGACTGCGACGTTGATGGCGAGCCCGCCGGCCGAGGTTTCCTTGTACTTGGTGTGCATGTCCGCGCCGGTGGCGCGCATGGTGTCGATGACCTGGTCGAGGGTGACGCGATGGATGCCGTCGCCGCGCAATGCCATCCGTGCGGCGTTGATGGCCTTGCCGGCGGAAATCGCGTTGCGTTCGATGCAGGGGATCTGCACCAGCCCGGCGATGGGGTCACAGGTCAGGCCGAGGCTGTGTTCCATGGCGATCTCGGCGGCGTTTTCCACTTGTCGCGGTGTGCCGCCGAGGATTTCAGCCAATCCGGCGGCGGCCATGGCGGCCGCGGAGCCGACCTCGCCCTGACAGCCGACCTCGGCTCCGGAGATCGATGCTCGCTCCTTGAACAACGATCCGATGGCTCCAGCAGTGAGCAGGAATCGCACGGTGACATCGTCGGGGTCCCCCGCGCCGGCCGACGTGTAGTGGATTGCGTAGTGCAGGACCGCCGGCACGATGCCGGCGGCACCGTTGGTCGGGGCGGTGACGACGCGCCCACCGGAGGCGTTCTCCTCGTTGACTGCCAGCGCGACCAGGTTGACCCAGTCCTCAGCGAATTCCGGCTTGCGAGTGGGGTCTTCGGCGTTCAAGCGGTCATACCACACCTTCGCTCGCCGGCGCACCCGGAGGCCGCCAGGAAGCAACCCTTCGCGAGCGATGCTCCGCTGTTCGCACTCAACCATGACGTCGCGCAGGTGCAGCAGCGCGGCGCGTACCTCGTTCTCGGTGCGGCAACATGTTTCGTTGCGCAGCGCCGCTTCGCTAATTGACACGTCGAGGCGGTCACAGATGTCCAGCAGTTCTTGGGCCGACACGTAGGGAAGGGCAACTGAGCATGGATGTTGGCCGCTGTTGCCGCTGGTCTGTTCCGTGACGATGAACCCTCCGCCCACCGAAAAATAAGTCTCGGTGGCCAAGACGCGGCCGTGTGGGCCCGCGGCAGTGAACGTCATTCCGTTGGGATGCGTTGGCAGAACGATGTCGGGATGCAGGTCGATATCACGCTCGGTCAGCGGGACCGGAATGACACCGCCGATTCGCGTCACGCCGGACGCTGCGATCTCGGCGAGCCGGCGTTCCTTGTGTTCGGTGGTAATCGTTTCTGGCTGGCAGCCTTCCAGCCCCAGCAATATCGCCGACATGGTGCCATGACCGGCTCCGGTGGCCGCGAGCGAGCCGAACAGATCCACTCGCATCGCCTCGAGGTCATCCAGGTGGCCCCGGCGGCGCAGCGCAACTACGAACTGGTTTGCCGCGCGCATCGGTCCCACGGTGTGGGAACTGGACGGCCCGATGCCGATGGTGAACAGGTCGAAGACGCTGATGGTCATGTCCGGTGCAGTTCCGGGTAGAGCGGATAGCGTGCGGCCAGCCGCTGGACCTGGGCGCGCAGCGGACCCAGCTGGTCGTCGTTGGTGGCCGTCAGTGCCGCCGCGATGAGGTCTGCCACGGCGCGGAAGTCGTTGTGGGAGAAGCCGCGTGCGGCCAGCGCCGGGGTGCCGATTCGCAGGCCCGAGGTGATCATCGGGGGACGAGGGTCGAAGGGTACCGCGTTGCGGTTGACGGTGATGTCCACGGCGGCCAACCGGTCTTCGGCTTGCTGGCCGTCGAGTTCGGCGTCGCGCAGGTCGACTAGGACGAGGTGCACATCGGTGCCGCCGGTTAGCACCGCGATGCCACGTTCGGCGACGTCGGGCTGGGTCAACCGGCCGGCAAGGATGCGCGCGCCGTCGAGGCAACGTTGTTGGCGCTGCGCGAATTCAGGTTGTGCTGCCATCTTGAATGCGGTGGCCTTGGCTGCGATGACATGCTCGAGCGGCCCGCCCTGCTGCCCAGGGAAGACCGCGGAATTGATCTTCTTGGCGATGGCCGGGTCATTGCACAAGATGATGCCGCCGCGGGGCCCGCCGAGCGTCTTGTGAGTGGTGGAGGTGACGACGTGGGCGTGCGGCACCGGGCTGGGGTGCACGCCAGCGGCGACCAGGCCGGCGAAATGCGCCATATCCACCATGAGCACGGCGTCGACTTCGTCGGCGATGGCGCGGAAGCGGGCGAAATCCAGCTGGCGTGGGTACGCCGACCAGCCGGCGATGATCATTTTGGGCCGGTGTGTGCGCGCTGCCTCGGCGACGGCATCCATGTCGACCAGGTAGTCCTCTTTGGACACCTCGTAGGCGGTGGCGTGGTAGAGCTTGCCGGAAAAGTTGATCCGCATCCCGTGGGTCAGGTGACCGCCATGAGCCAGCGACAACCCCAGGATGGTGTCGCCGGGGTTTAGCAGCGCATGCATGGTGGCGGCGTTGGCGGTGGCCCCCGAATGTGGTTGCACGTTGGCGTATTCGGCGCCAAAGAGCGCTTTGACGCGGTCGATAGCCAACTGCTCGACACCGTCGACGAATTCACAGCCACCGTAGTAGCGCCGGCCCGGGTAGCCTTCGGCGTACTTGTTGGTCAAGACCGAACCTTGGGCCTGCATCACGGCCAGCGGTGCATAGTTCTCCGAAGCGATCATCTCCAAGCCGGATTCTTGACGGCGCAGCTCGCCGTCGATCAGGGCGGCGATGTCCGGGTCGAAGGCGGTCAGGGAGTCGTTGAGGGTGTTCATCAGCTCAGTCCGGTCTGTTCGGCGTACTCGGGGGCGGTCAAGGGTGTTCCCGGAGCAATCGGCTGCCCGGCCAAATGGGCATCCGGCGGCCGCGACATCGTTTCGGCCACGGCGAGGTCGCCAACAGTTCGATCGTGCGGTTCAGACAAGGGCCAACTCCGGTTTCGACGAGCCCGGATCGCGCCGGGCTGGTTGCGCCCTCCCCGCTCTGTCCTGAAACCTGAGAGTCTGCGGCGTCGCATCATGGCGCCGCTCTACACCTTCGGTCAGGCACGGTCGGTGCGACCGTCCCTGTCTCCAGAGTTGCCTCGGCGGTGTGGTGCTTGGGCCTGAGAGATTCTCGGGGAGGAGATTGCTCCTACGGCGCCTCGACATGGAGGTTCTCCCACATCGCGTCAGCGGCTGTTCGATTGTGACGGAAAGCAACATACACACCACGCATGTGTTTTGTCACCCTGCGGTCGGTGGTAGTCGGACGGCCCAATCAGACAGCGCGGGTCATATCACGCGTTCGTGCACAGTTGGGTGTTTATCCACAGGGGTGCGTTTGTCGGCGGCTGGCGGGGCGTGGCGGCGATAGCATTCGAATATGAGTTCGATCACGGTGTCGGTGGACCCGGTGGACCCGGTGGACCCGGTGGACCCGGTGGACCCGGTGGACGCCGTGGTCGCCGCGGGATCAGACGGGCTCACTGTGGCCCGCATCGAGTCCGAGATCGGGGCCTTGGAGTTCCTGAACGAACTGCGCACTGAACTCAAGAGTGGACAGTTTCGACCTCAACCGGTGCGGGAACGCAAGATCCCCAAACCGGGCGGGTTGGGCAAGGTACGGCGGCTGGGGATTCCCACAGTGGCCGACCGGGTCGTTCAGGCGGCGTTGAAACTGGTGCTAGAACCCATCTTTGAGACCGACTTCGAGCCGGTCTCCTACGGGTTTCGGCCCGCGCGACGCGCGCACGACACGATCGCTGAGATTCACTTGTTCGGCACCCAGGAGTATCGCTGGGTGCTCGACGCTGATATCAAGGCGTGCTTTGACCGCATCGACCACGCGGACCTGATGGACCGGGTGCGTCACCGGATCAAAGACAAGCGGGTGTTGCGGCTGGTGAACTGGCAGCGCATTCGGCATCGCTGGAATTGGACCGACGTCCGCCGCTGGCTCACCGACCCCACCGGGCGGTGGCACCCCATCAGCGCGGACGGGATCACCCTGTTTAACCCCGCCGCGGTGCCCATTCGGCGATACCGCTATCGGGGCAACACGATCCCCACTCCCTGGACTCAGGCTGTCTGAACCACCCCATCGGCAGATTCCGTGAAGAGCCAGATACGGTGAAAGTCGCACGTCCGGTTCGAAGGGCGGCCACGGGAAACGGACCCGCAGCAACGCGGGCACCGCACCCATGGTCGACCCAACTGCCACGCACCCGGTGACCGGTGCGAAGTCCACCATATCGACCAGTGGGCAACCGGCGGCTCAACCGATATCGACAAACTCACCTTCACCTGCACACCCAACCACAAGCTAGTCGGGAAAGGCTGGCAGACAAGGAAACGGTCCGACGGCCAAACGGAATGGATCCCGCCACCCCACCTCGACCGCGGTGCCCACACCAACGACTACCACCACCCCGAACGCCTCTTCGACCACTAGCGGGCCGCGCCCTGACCACAAAACGTCAAGACCAGGCCCCACAAGTGCGCCACGTTGGTAGCGTCTGGGAATGCTCTTCGCGGCCCTGCGTGACATGCAATGGAGAAAGCGCCGCCTGGTCATCACGATCATCAGCACCGGGCTGATCTTCGGGATGACGCTTGTTTTGACCGGACTCGCGAACGGCTTCCGGGTGGAGGCCCGGCACACCGTCGATTCCATGGGTGTCGATGTATTCGTCGTCAGATCCGGCGCTGCTGGACCTTTTCTGGGTTCAATACCGTTTCCCGATGTTGACCTGGCCCGAGTGGCCGCTGAACCCGGTGTCATGGCCGCGGCCCCGTTGGGCAGCGTGGGGACGATCATGAAAGAAGGCACGTCGACGCGAAACGTCACGGTCTTCGGCGCGCCCGAGCACGGACCTGGCATGCCACGGGTCTCAGAGGGTCGGTCACCGTCGAAACCGGACGAAGTCGCGGCATCGAGCACGATGGGCCGACACCTCGGTGACACTGTCGAGGTCGGCGCGCGCAGATTGCGGGTCGTTGGCATTGTGCCGAATTCCACCGCGCTGGCCAAGATCCCCAATGTCTTCCTCACGACCGAGGGCTTACAGAAATTGGCGTACAACGGGCAGCCGAATATCACGTCCATCGGGATCATAGGTATGCCCCGACAGCTGCCGGAGGGTTACCAGACTTTCGATCGGGTGGGCGCTGTCAATGATTTGGTGCGCCCATTGAAGGTCGCAGTGAATTCGATCTCGATCGTGGCTGTTTTGCTGTGGATTGTGGCGGTGCTGATCGTCGGCTCGGTGGTGTACCTTTCGGCTCTTGAGCGGCTACGTGACTTCGCGGTGTTCAAGGCGATTGGCACGCCAACGCGCTCGATTATGGCCGGGCTCGCATTACAGGCGCTGGTCATTGCGTTGCTTGCGGCGGTGGTGGGCGTCGTCCTGGCGCAGGTGTTGGCACCACTGTTTCCGATGATTGTCGCGGTACCCGTCGGTGCTTACCTGGCGCTACCGGTGGCCGCGATCGTCATCGGTCTGTTCGCTAGTGTTGCCGGATTGAAGCGCGTGGTGACGGTCGATCCCGCGCAGGCGTTCGGAGGTCCCTAGCGGTGGGCGATCTCAGCATTCAGAACCTCGTCGTTGAGTACTACAGCGGTGGATACGCGCTTAGGCCGATCAACGGTTTGAACCTCGACGTGGCAGCCGGGTCGTTGGTGATGCTGCTCGGACCCAGCGGCTGCGGCAAGACGACACTGCTTTCCTGTCTGGGCGGCATTCTGCGCCCGAAGTCTGGGGCGATCAAGTTCGACGAAGTCGACATCACGACGCTACAAGGCGCCGAGCTGGCGAACTACCGGCGTAACAAGGTCGGCATCGTGTTCCAGGCGTTCAATCTGGTGCCCAGCCTGACCGCTGTCGAGAACGTGATGGTGCCGTTACGCTCGGCCGGGATGTCACGCAGGGCGTCGCGTAGGCGTGCCGAAGAACTGCTGGCGCGCGTCAATCTCGCGGAACGAATGAATCATCGACCCGGTGATCTGAGCGGAGGTCAGCAGCAACGAGTCGCGGTGGCACGCGCGATTGCGCTGGATCCGCCACTGATCCTCGCTGACGAACCGACCGCACACCTGGATTTCATCCAGGTGGAGGAGGTGCTGCGGTTGATCCGCGAACTGGCCGATGGCGAGCGTGTGGTCGTGGTCGCAACCCACGACAGCAGGATGTTGCCGATGGCCGATCGCGTCGTTGAGCTGACACCCGATTTCGCGGAGACAAATCGGCCACCTGAAACCGTACATCTTCAGGCCGGCGAGGTGCTGTTCGAGCAGAGCACGATGGGCGACCTGATCTACGTGGTGTCGGAGGGCGAGTTTGAGATTGTGCACGAATTGGCCGACGGCGGTGAGGAATTGGTCAAGGTTGCCGGGCCGGGGGATTACTTCGGCGAGATAGGCGTGCTGTTTCACCTGCCGCGCTCGGCGACCGTGCGTGCCCGCAGCGACGCGACGGCCGTCGGCTATACCGTGCAGGCGTTTCGTGAGCGGCTCGGCGTGGGGGGTCTGCGCGATCTGATCGAGCATCGTGCGCTTGCCAACGACTAACCCGGCTTGGCCGGAACTAGCCACTGCCGGGGCAGCGGTGGCGGTTCACACCGCGTGCGCGTTTGGAGGTCCCTGAGCGATGGGCGATCTGAGCATTAGCCAGGTGTCGGCGCGTCCGGGACGGATCGGGATTCGCGCTAGGCAAATGTTCGACGGATACCGGTTTCAGCGTGGTCCCGTGCTGGTCGTGGTCGAGGATGGTCGGATCAGCGCGGTCGATTTTGCTGGCTCCGCCTGCCCCGATATGAACCTGGTTGATCTGGGTGAATCGACTTTGTTGCCGGGTCTGGTGGATGCGCATGCGCATTTGTGCTGGGACCCCGACGGTAGGCCAGAGGATTTGGCCGGCGACCCCCATGCGGTGCTGGTGGGACGGGCGCGACGGCACGCCGCGGCCGCGTTGCGCTCCGGGATCACCACGATTCGCGATCTCGGCGACCGTGACTATGCGGCCTTGGCGCTGCGGGAGGAGTATCGGCAGAAAACGACGGTGGGGCCGGAACTGGTGGTTTCTGGGCCACCATTGACTCGCAGCGGCGGGCATTGCTGGTTCCTCGGCGGCGTGGCCGATAGCGTCGAGGAGCTGGTTGATGCGGTGCAGGAGCGGGCCGCGCGGGGAGCGGATTGGATCAAGGTGATGGCCACGGGCGGATTCGTTACCACAGCATCCGATCCGTGGCAGCCGCAGTACGGCAGCGGCCAACTGGCCGCGGTGGTGGCGGCCGCCGAGCAGGTAGGTCTACCGGTGACCGCACATGCACATGCCACCGCAGGGATCGCCGCGGCGGTCGCCGCGGGTGTTGACGGCATCGAGCACTGCACGTTCTTGAGCGAAGGCAGCGCCGCCGCCAGCCCGGATGTTGTTGAAGCGATTGTTGCCCAAGGTGTGTGGTGCGGTATGACGATTCCCCGGGTGTATCCGGAGATGCCGGAGAACCTTGTCGCGGTTGTGCAGGATGGATGGCGAAACATCCGCCGGCTCATCGACGCCGGTGCGCGTGTCGCCCTGTCCACCGACGCTGGAGTCGCCCCGGGCAGACGCCATGACGTGCTCCCCGACGATTTGGTGTATCTGTCTCGACACGGGTTCACCAGCACAGAGGTGCTGACCGGCGCCACCGCAGCGGCCGCTGCCAGCTGTGGGCTCGGCCACCGCAAGGGTCGCATCGCGCCGGGCTACGACGCTGATCTGCTGGCTGTTGCGGCAGGTGTGGACCATGACCCCGCCGGACTCTGCGACGTCAAAGCCGTCTGGCGCAGCGGAACCCAGGTACCGCTACAAGCATCCGCTGTGGGCTACAACACCCCGTCATAACCCCGTCATAAAATGCAGGACAGCATCTTCAATCTGTTGACCGAGGAACAGCTTCGGGGTCGCAACACGCTCAAGTGGAACTATTTCGGGCCCGATGTAGTGCCACTGTGGCTGGCGGAGATGGACTTTCCCACCGCACCGGCTGTGCTCGACGGGGTGCGGGCGTGCGTCGACAACGAGGAGTTCGGCTACCCGCCGTTGGGCGAGGACAGCCTGCCGAGGGCGACGGCCGATTGGTGCCGACAACGCTACGGTTGGTGCCCCCGACCGGACTGGGTCCGCGTCGTGCCGGATGTCCTGAAGGGGATGGAAGTCGTCGTCGAATTCCTTACCCGGCCGGAGAGTCCGGTCGCGTTGCCGGTTCCGGCTTACATGCCGTTTTTCGACGTCCTGCACGTCACCGGCCGCCAACGAGTGGAAGTCCCAATGGTGCAGCAAGACTCGGGACGCTACCTGCTGGACCTGGACGCTCTGCAGGCCGCGTTCGTCCGCGGTGCCGGATCGGTGATTATCTGCAATCCGAATAACCCACTGGGTACGGCGTTCACCGAAGCCGAGCTACGTGCGATTGTGGATATCGCGGCCCGCCACGGCGCCCGGGTGATCGCGGATGAGATCTGGGCACCGGTGGTCTACGGATCGCGCCATGTCGCCGCCGCTTCGGTGTCGGAGGCGGCGGCTGAAGTCGTGGTCACGTTGGTGTCGGCGTCCAAAGGCTGGAACTTGCCGGGTCTGATGTGCGCTCAGGTGATCCTGTCTAACCGCCGTGACGCCCACGACTGGGACCGGATCAACATGTTGCACCGCATGGGCGCATCAACGGTCGGTATCCGCGCGAACATCGCCGCCTACCATCATGGCGAATCTTGGTTGGACGAGCTGCTCCCTTATCTGCGGGCGAACCGTGATCATCTGGCACGGGCGCTGCCGGAGTTAGCTCCCGGGGTAGAGGTCAACGCTCCGGACGGTACCTACCTGTCGTGGGTGGATTTCCGTGCGCTGGCTCTGCCGTCTGAACCGGCGGAATACCTGCTCTCGAAGGCGAAGGTGGCGCTGTCGCCTGGCATTCCGTTCGGCGCCGCGGTGGGCTCGGGATTTGCGCGGCTGAACTTCGCCACCACCCGCGCAATACTGGATCGGGCGATCGAGGCTATCGCGGCCGCCCTGCGCGACATCATCGATTAAGCCAACCAGTAGATTCACAACGCTGCGGCGTGTTGGGTCAGGCTGAAGAAGATGTAGGCGAGGCAGATCAGGAAGTTCAGTGCCACGAGAACCAAACCCAGACAGATTAGTGAATGCGTGGCTCGGCGTTGTAGGCGGTGGAATTTCGCGACGCGCTTCTCATGGTTCAGCTGGGTCACGATCAGTGCGAACTTGACGTCGGTCCATTCTTCGTCGGCGGCGGGAGCGCCCAACAGCATTTCCTGAAGGCGCTTCGGCGGGGCTTCGACGCCGACCCGCGCGAAGTGCTGGCTCAGCCGCCGGGCTTGCCTGCGGCCAAGAATCTGACCCCGCACCGGTGGCTGATGCGAGAGCTTCCTTCGTTCGTCCCCCCAGTGGTTGGACGGGGTCGTCACAGCGGGCATTCTAAGTCCCGCGGGCCACAAAAGGCAGTGCCGCGGAACTTCTTGGCCCAAACGGGCACCCGGCTACGTGCGCACCGCGACCGTCGACAACTGGTCGGCGAGCCGGTCCGGGGAATCCACCATCGAGAACGTCCGTGCTCCCTCGATTACCTCGAAACGGGCGCGCGGGATGGTCGCGGCGAGCCGTTGACCGTTCTCGAGTGCGAAGAACACGTCATCCGCCGACCACGCGATGAGCGCCGGCTTGTCGAATTCAGGCAGCCGGGCGGCGACTGCGGTGGTGACTTCGGTGCGCAGCGATAGCGAGAGCTGACGCAGGTCTTCGGCGATGGCCGGGTTGGATAGCGCCGGACGAACCCAGGCCCGGGTGAGATGGTCGATGTTGTGGTGCGACAAACCGGCATACGCGCGGTTACGCGCGGCCGGTGCCCGCATCACCTGGATCGCGGCCCGGAACAGGGTGGCCGATTTCGCGGCCAGGATCACCGGTTTGAGGATCGGCGGCGGAAAGTGTTCGAACGCATCGCAACTAGTGAGGACCAGGGCACCGAGCCGTTCGGGATAGTGGACCGCGACGAGCTGGGTGACGACCCCGCCGGTGTCGTTGCCGACCAGCACCACGTCCTTGAGCTCGAGCGCGGCAAGGACGTCGGCGACGATGCCGGCAACCCCGCCGATGGTCTGGTCGGCGCCGGGGCGTAGCGGCTTAGGATGCGCACCCAGCGGCCAGGTGGGGGCGATGCAGCGCAGGCCACGACCGGCGAGTCGCTCACTGACCCGTCGCCATAGTTGACCGCCCATCATGTACCCGTGCACGAACACGACAGGCCTGCCAGTTTCGGGTCCGGTTGCTTCGTAATGAATAGTTCCGGCACTAATGTCGATCGTCGACATGGATGCCCACCCTTCGAGGTACATTTACAAGCAGACTGCCGGTAACTTACCAACAGATTGTATGGAAATCAAGAGACGCACCCAGGAGGAACGCTCCGCGGCGACCCGCGAGGCGCTGATCACCGGGGCCCGCAAGCTGTGGGGGTTACGGGGTTATGCGGAGGTGGGGACGCCGGAAATCGCGACCGAGGCGGGGGTCACGCGGGGGGCGATGTACCACCAATTCGCCGATAAAGCAGCACTATTCCGCGATGTGGTGGAGGTCGTGGAGCAAGACGTGATGGCCCGGATGGCCACCTTGGTCGCCGCCTCGGGGGCGGCGACGCCGGCCGATGCAATCCGGGCAGCGGTCGATGCCTGGCTCGAGGTATCTGGTGATCCGGAGGTGCGTCAGCTGATCCTGCTGGATGCGCCCGTCGTGCTGGGCTGGGCGGGTTTCCGCGACGTCGCCCAGCGATACAGCCTGGGCATGACCGAACAGTTGATCACCGAGGCGATCCGGGCCGGCCAGTTGGCTCGTCAACCGGTGCGGCCGCTGGCCCAGGTGCTCATTGGCGCGCTCGACGAGGCGGCGATGTTCATCGCCACCGCCGACGACCCCAAGCGCGCCCGTCGGGAGACCAGACAGGTGCTGCGCCGGCTCATCGACGGGATGCTTAACGGCTAGCGCTGGGCGCGGCCTCGGCAAAATGGCTTGCGGACCGGGATCTGAGTTCCAGAACTGGGCGCAGGACTGGCTGGTCACCACTTGGCGGCGAGGCGTGTCCATTCCGCTGCCAGGTCGCGGTCCCGGTGGAAGCCGCGCAGGGTAATCAGCTCGATAGCTTTGCGCGCATCTTGGATATCTTGAGGCGATGCGGCGTCCACGAGCGCACGTAGATCACTGCGATCCTGGGGTCGCCGATCATCATCTCTCGCAAGAAGTTTCATCGCGATCAGATGCGCCGTTGTGGCCACCGGAGCGACTAGATCGGGCAAGATCTCGATCTCCTCGGCAGCCTCCGCAATCTCCGGTTCGATGCCACAGCTCGCGAAAAGGAGGTCCACCACAACATTCGCGGCAGTGTCTGCGGTTGCTCCGAGACGGACCGCTGCCAACCGTCTGGCCGCGTCCTGCTCTACCGACGCCAGGAGATGGTACTGCTGGGTAAGAAGTTGACGGACTAAAGATTCCGCGGCATCGTCGTTTGCCACCGCGACAACAATGTCCACGTCACGGGTGAAACGTGGTTCGGATCGCGCAGACACCGCGAAACCACCAACCAGCGCCCACCGCTGACGCAATCCGGTCAGGTCCTTGGCGACCCTACGGAGTGTCGACTCCACAGCGTTCATGTGAACCGTGTGGACGTCGGGCCTGCGCTGTCACCCTCCTCCGCCCCGGGACGCGTCATCCTCCACGCGTCGATAGCTGCTTCAATTTCAACAACGTCCGCATTGGGCCGTTCACGACCCAGCCTCATGCGCTGCATCTGCTCGCCAACCTCGTACATGTCCAGAGCGAGCCTCAGCTTCTGCGCAGCGACGGAAACTGCCACACTCAAAGCCTACTGGGCGCACGTGTGGCAACGAGTCGATCCACACGAAATGCCGCCGTTGGGCCGCGGACTAGCCGAATTTTCCGGGTGGTGACACAGCCCACATTTGGCATGGGACTTTCGGCCCTGTCCGCGTCCGTGTCGGCCAGACAAGCTTTGGGCATTGGCCACAATCGGGCCACAATCGAAAGCCGAGCAGGTGGAACCGAAACGCAGTCGCCTCGTCGTATGTGCACCCGAGCCATCGCACGCGCGGGAATTCCCGGATGTCGCCGTATTCTCCGGCGGCCGGGCTAACGCATCCCAGGCCGAACGGTTGGCTCGTGCCGTGGGTCGCGTGTTGGCCGATCGGGGCGTCACCGGGGGTGCTCGGGTGCGGCTGACCATGGCGAACTGCGCCGATGGGCCGACGCTGGTGCAGATAAACCTGCAGGTAGGTGACACCCCATTAAGGGCGCAGGCCGCCACCGCGGGCATCGATCATCTGCGACCCGCACTGATCAGACTGGATCGACAGATCGTGCGGGCGTCGGCACAGTGGTGCCCCCGGCCTTGGCCGGATCGGCCCCGCCGGCGATTGACCACGCCGGCCGAGGCGCTAGTCACCCGCCGCAAACCGGTCGTGCTAAGGCGCGCAACCCCGTTGCAGGCGATTGCCGCTATGGACGCCATGGACTACGACGTGCATTTGTTCACCGACGCCGAGACGGGGGAGGACGCTGTGGTCTATCGGGCTGGACCGTCGGGGCTGCGGCTGGCCCGCCAGCACCACGTATTTCCCCCAGGATGGTCACGTTGTCGCGCCCCAGCCGGGCCGCCGGTGCCGCTGATTGTGAATTCGCGTCCGACACCGGTTCTCACGGAGGCCGCCGCGGTGGACCGGGCGCGCGAACATGGACTGCCATTCCTGTTTTTCACCGACCAGGCCACCGGCCGCGGCCAGCTGCTCTACTCCCGCTACGACGGCAACCTCGGGTTGATCACCCCGACCGGTGACGGCGTTGCCGACGGTCTGGCATGAGCCCGGGCTCGCGGCGCGCCAGCCCGCAAAGCGCCCGGGAGGTGGTCGAGCTCGACCGTGACGAGGCGATGCGGTTGCTGGCCAGCGTTGACCATGGGCGTGTGGTGTTCACCCGCGCGGCGCTGCCGGCGATCCGTCCAGTCAATCACCTCGTGGTCGACGGTCGGGTGATCGGGCGCACCCGCCTGACGGCCAAGGTGTCCGTTGCGGTGCGATCGAGCGCCGATGCCGGTGTCGTGGTCGCCTACGAAGCCGACGACCTTGATCCGCGGCGTCGGACGGGGTGGAGTGTGGTGGTGACGGGACTGGCGACCGAGGTCAGCGATCCCGAGCAGGTTGCCCGCTACCAGCGGCTGCTACACCCGTGGGTGAACATGGCGATGGACACCGTGGTCGCGATCGAACCCGAGATCGTCACCGGCATCCGCATCGTTGCTGACTCGCGTACGCCGTAGCCGATTGGCCGCGGGCGGCCCGCACGCATCCGCACTATCTGATAAATTCTTCAACTCGTCAACCGATGTAACGCTGAAGCTCTCAGGAGACGCGGTGGAGTCCGAACCGCTGTACAAGCTCAAGGCGGAGTTCTTCAAAACCCTTGCGCATCCGGCGCGGATCAGGATTTTGGAGCTGCTGGTCGAGCGGGACCGTTCGGTCGGTGAGTTGCTGTCCTCGGACGTCGGCCTGGAGTCGTCGAACCTGTCCCAGCAGCTGGGTGTGCTACGCCGGGCGGGTGTTGTCGCGGCACGTCGTGACGGCAACGCGATGATCTATTCGATTGCCGCACCCGATATCGCCGAGCTGCTGGCGGTGGCACGCAAGGTGCTGGCCAGGGTGCTCAGCGACCGGGTGGCGGTGCTAGAGGACCTCCGCGCCGGCGGCTCGGCCACGTAACGCCATGGGTTGGGTTGCCAAGATTTTCCGTGTTGGCCGGGTGGTCGAGCCCGCGGCCCCCTTACCGGCGGCGATAGCCGAACCACCCGCCGGGGTACGGGGTTCGCTGCAGATCCGACATGTTGACGCGGGTTCGTGCAACGGGTGTGAGGTGGAGATTTCGGGCGCCTTTGGCCCGGTGTATGACGCGGAGCGGTTCGGGGCGCGGCTGGTCGCCTCGCCCCGACACGCCGATGCGTTGTTGGTGACCGGCGTGGTCACGCACAACATGGCCGGCCCACTGCGCAAGACCCTGGAGGCCACGCCGCGCCCGCGGGTGGTAATCGCGTGCGGGGATTGCGCGCTGAACCGGGGGGTGTTCGCCGACGCCTACGGCGTGGTCGGTGCGGTCGGCGAGGTGGTACCCGTCGACGTCGAGATCGCCGGCTGCCCGCCGACACCCGCGGCCATCATGGCGGCGCTGCGATCGGTGACCGGGAAATGACCGCTGCACCGACGGCCGGCGGGGTCGTCACTTCGGGCGTGGGCGTTGCCGGGGTCGGCGTGGGGTTGCTGGGCATGTTTGGACCGGTGCGTGTAGTGCACGTCGGTTGGCTGCTTCCGCTGTCCGGCGTGCACATCGAGCTCGACCGGTTGGGCGGATTCTTCATGGCGCTCACGGGCGCGGTAGCGGCTCCGGTCGGTTGTTACCTGATCGGCTACGTGCGCCGTGAACACCTCGGTCGGGTCCCGATGGCGGTGGTGCCGCTGTTCGTCGCGGCGATGCTGTTGGTGCCGGCCGCGGGCTCGGTGACGACGTTTCTGCTGGCGTGGGAGCTGATGGCGATCGCGTCGCTGATCCTGGTGCTCTCCGAGCACGCCCGCCCGCAGGTCCGCTCGGCGGGCCTGTGGTACGCCGTGATGACTCAGCTGGGATTCATCGCAATCCTGGTCGGGCTGGTGGTGTTGGCGGCGGCCGGGGGTTCCGACCGGTTCGCCGGCCTCGGGGCAGTCTGCGACGGGGTCCGCGCCGCCGTATTTATGCTCACGCTGGTCGGGTTTGGTTCGAAGGCGGGCCTGGTGCCACTGCACGCCTGGCTGCCGCGGGCCCACCCGGAGGCGCCGAGCCCGGTGTCGGCGTTGATGAGCGCGGCGATGGTCAACCTGGGCATCTACGGCATCGTCCGTTTCGATCTGCAGCTGCTGGGGCCGGGCCCACGCTGGTGGGGGCTTGCGCTGCTGGCCGTGGGCGGCACGTCCGCGCTGTATGGGGTGCTGCAGGCTTCGGTGGCCGCCGATCTCAAACGGCTGCTGGCCTATTCGACGACCGAGAACATGGGCCTGATCACGCTGGCGCTCGGTGCGGCAACACTTTTCGCGGATACCGGAGCCTACGGGCCGGCGTCGATCGCCGCCGCCGCAGCGATGCTGCACATGATTGCGCACGCGGCGTTTAAGAGCCTCGCCTTCATGGCGGCCGGATCTGTGCTGGCCGCGACCGGGCTGCGCGACCTGGACCTGCTCGGCGGGCTGGCCCGCCGAATGCCGGCGACCACCGTCTTTTTCGGGGTGGCCGCACTGGGCGCATGTGGTCTGCCGTTGGGCGCCGGGTTTGTCAGTGAGTGGCTGCTGGTCCAGTCGTTGATCCACGCTGCCCCCGGACACGACCCCATCGTGGCGCTGACGACACCGCTGGCGGTCGGCGTGGTCGCACTGGCCACCGGTCTGAGCGTGGCGGCGATGACCAAGGCCTTCGGGATCGGGTTTCTCGCCCGTCCCCGCTCCACCCAAGCCGAAGCGGCGCGTGAGGCGCCGGCCAGCATGCGCGCCGGCATGGCGATCGCGGCGGGCGCCTGCCTGGTGCTGGCGGTGGCACCGCTGCTGGTCGCACCCATGGTGCGGCGGGCCGCCGCGACGCTGCCGGCCGCTCAGGCGGTCAAGTTCACCGGTCTGGGCGCCGTGGTGCGGCTGCCCGCGATGTCCGGGTCGATCGCGCCCGGCGTGATCGCCGCCGCTGTGCTCGCCGCGGCGTTGGCGGTAGCCGTCCTCGCGCGGTGGCGTTTCCGCCGGCGCCCGGCGCCGGCCAGGTTGCCGCTGTGGGCTTGCGGCGCGGCCGATCTCACCGTGCGCATGCAATACACGGCCACGTCGTTCGCCGAGCCGCTGCAGCGGGTCTTCGGCGACGTGCTGCGCCCGGACACCGACATCGAGGTCACCCACACCGCCGAGTCGCGCTATATGGCCGAGCGGATCACCTACCGGACCGCGGTCGCCGACGCGATCGAACAGCGCCTCTATACGCCGGTGGTCGGGGCGGTGGCCGCCATGGCCGAGCTGCTGCGCCGTGCCCACACCGGCAGCGTGCACCGCTACCTGGCCTACGGCGCGCTGGGCGTACTGATCGTGCTGGTGGTCGCGAGGTGAACGTGATGTCCTACCTAGCGGGCGCCGCGCAAATCGGCGGGGTCATGGTGGGTGCGCCGCTGGTCATCGGTATGACGCGGCAGGTACGGGCACGCTGGGAAGGCCGGGCCGGCGCCGGCCTGCTGCAACCGTGGCGTGATCTGCTCAAACAGCTTGGCAAGCAACAGATCACACCGGCGGGGACGACGATCGTGTTCGCCGCCGCGCCGGTGATCGTCGCCGGGACAACGCTTTTGATCGCCGCGATCGCACCTCTGGTGGCCACCGGGTCACCCCTGGACCCCAGCGCCGACTTGTTTGCCGTGGTCGGGCTGCTATTCCTGGGCACCGTCGCACTGACCCTGGCCGGCATCGACACCGGCACCTCTTTCGGCGGCATGGGCGCCAGCCGCGAGATCACCATCGCCGCACTGGTCGAACCAACGATCCTGCTGGCGGTGTTCGCGCTGTCCATCCCCGCCGGATCGGCCAATCTCGGTGCGCTGGTGGCGAGTACGATCGACCACCCGGGCCACGTGGTGTCGCTGGCCGGCGTACTGGCCTTCGTGGCGTTGGTGATTGTCATCGTCGCCGAGACCGGGCGGCTGCCGGTGGACAACCCGGCCACCCACCTGGAATTGACGATGGTGCACGAGGCCATGGTCCTCGAGTACGCCGGCCCACGGCTGGCGCTGGTCGAATGGGCGGCCGGGATGCGGCTCACGGTGCTGCTGGCACTGCTGGCGAATCTGTTCCTGCCGTGGGGGATCGCCGGCGCCGCGCCCACCGCGCTCGACGTGTTGACCGGCGTGGTGGCGGTGGCGGCCAAGGTCGCGATTCTCGCGGTGCTGCTGGCGACGTTCGAGGTGTTCCTCGCCAAACTGCGATTGTTCCGGGTACCCGAACTGCTGGCCGGCTCGTTTCTGCTGGCCTTGCTCGCGGTCACCGCCGCCAACTTCTTCACGGTGGGGGCGTGAGGGGCCAGCGATGAGTAACGCCAACTTCTCGATCCTGGTCGACTTCGCCGCGGGTGGGCTGGTGTTGGCGTCGGTGCTGATTGTCTGGCGCCGCGACCTGCGGGCCATTGTGCGGCTGCTGGCCTGGCAGGGTGCTGCGCTGGCCGCGATCCCGCTACTGCGCGGCATCCGCGACAACGACCGTGCGCTGATCGCGGTGGGCATCGCCGTGTTGGCGCTGCGCGCGCTGGTGTTGCCCTGGCTGCTGGCCCGCGCGGTGGGCGCCGAAGCGGCCGCGCAGCGGGAGGCCACCCCGTTGGTCAACACCGCCAGCTCGCTGCTGATTACCGCCGGACTGACCCTCACCGCGTTCGCGATCACCCAGCCGGTGGTCAACCTGGAACCGGGCGTCACCATCAACGCGGTGCCGGCCGCGTTCGCGGTGGTGCTGATCGCGCTGTTCGTGATGACCACGCGGCTGCACGCGGTCTCGCAGGCCGCCGGATTCCTGATGCTAGACAACGGGATCGCGGCGACCGCATTCCTGCTCACCGCCGGGGTGCCGCTGATCGTCGAACTTGGTGCCTCGCTGGACGTGCTGTTCGCGGTCATCGTGATCGGCGTGTTGACCGGCCGGCTGCGCCGCATTTTCGGCGATGCCGACCTGGACAAGCTGCGGGAGTTGCGGGATTGATGACCGGTTTGCTGCTTGCCGCGATCCTCGCACCGCTCGCCGCGTCAATCGCCTCCTTGATCACCGGGTGGCGACGCACGACGGCGACGCTCACCGCGCTGTCCGCCACGACGGTGCTGGCCTGCGCTGTGGCGATGGGGTTTTGGATGGGGTCGGGGGCGCAGTTCGGGCTGGGCGGTCTGCTGCGCGCCGATGCGCTGACGGTGGTCATGCTCGTCGTCATCGGGATCGTCGGCACACTGGCCACCGCGGCGAGCATCGGCTACATCGACACCGAGCTGGCACACGGGCATATCGACGGACGTAGCGCTCGGCTGTATGGGGTGCTGACCCCGGCGTTTCTTTGCGCGATGGTTCTGGCGGTGTGCGCCAACAACATCGGCGTCATTTGGGTAGCGATCGAGGCCACCACGGTGATCACCGCGTTTCTGGTGGGGCATCGCCGCACCCGCACCGCGCTGGAAGCGACCTGGAAATACGTGGTGATCTGTTCGGTCGGGATCGCCGTCGCCTTCTTGGGTACCGTGCTGCTGTATTTCGCCGCGCGGGATTCCGGTGCCGCTGCTGCCGGCGCGCTGAACCTCGATATCCTGGCCGAACACGCCGCCGGCCTAGACCCCGGGGTCGCTCGACTGGCCGGCGGGTTGCTGCTCATCGGTTATGGCGCCAAGGCGGGCCTCTTCCCGTTTCACACCTGGCTGGCGGACGCGCACAGCCAAGCCCCCGCACCGGTGTCCGCACTGATGAGCGGCGTGCTGCTGGCGGTGGCGTTCTCGGTGCTGATCCGATTGCGGCCGATCCTCGACGCGGTCAGCGGGCCCGCCTACCTGCGCAACGGGCTGCTCGTGGTCGGGTTGGCGACGCTGCTGGTGGCGGTGCTGATGCTGACCGTGACCGGCGACGTCAAGCGGATGCTGGCCTACTCGTCGATGGAGCACATGGGCCTGATCGCGATCGCCGCGGCCGCCGGCACGACATTGGCGATCGCCGCGCTGCTGCTGCACGTGCTCGCCCACGGGATCGGCAAGACCGTGCTGTTTCTGGCGGGCGGTCAGCTGCAGGCCGCACACGACTCCACCGCCATCGCCGATATCACCGGCGTGATGCGACGGTCGCGGCTGATCGGCGTGTCGTTTGCCGTCGGCCTGATCGTCCTGCTTGGCTTGCCGCCGTTCGCGATGTTCGCCAGCGAGCTGGCGATCGCGCGCTCATTGGCCAACGAGCGGCTGGCCTGGGTGCTGGGTGCGGCGCTGCTGCTGATCGCCATCGGTTTCACGGCTCTGGCACGCAATTCCGGACGCATGCTGCTCGGCACCCCGGCGGCGGGCGCGCCGGCGATCACCGTGCCGGCCACCGCGGCGGCGGCGTTGATGGTGGGCATCGTCGTCTCGGCGGCCCTCGGCATCACCGCGGGCCCACTCGCCGACCTGCTTGGCATCGCCGCCAGCAACGTGGGTCTACCGTGATGAGTGCCAGCTGGCTGCGCCACCGGGTATCCGAGCGTGGACTGATAGCGACGGCCGAACAACTCTGGGCCGATTCGTTTCGCCTGGCCCTGGTCGCTGCCCACGACGACGGCGACAGTCTGCGTGTCGTGTACCTTTTCTTGGCGGGCTATCCAGATCGCCGCGTCGAGTTGGAATACGTTGTGCCGGCGGATAATCCAGAGATCAGATCGTTGGCGTACCTGTCCTTTCCGGCTGGCCGGTTCGAGCGCGAAATGGCGGACCTGTACGGAATTCGCCCGGTCGGCCATCCCAAACCCCGCCGACTGGTACGGCACGCGCATTGGCCCGACTGGCATCCCATGCGCACCGACGCCGGGCCCGCGCCCGAATTCACTGATACGGGGGCCTTCCCGTTCCTCGCCGTCGAAGGACCCGGCGTGTACGAGATTCCGGTCGGGCCGGTGCACGCCGGCCTCATCGAACCCGGTCACTTCCGGTTTTCTGTCGCGGGCGAGACGATCGTGCGGCTGAAGGCGCGGCTGTGGTTTGTGCACCGTGGCATCGAGAAACTCTTCCACGGCCGCCCCGCCACGGCCGCGGTCGATCTCGCCGAACGCATCAGCGGCGACACGTCGGCAGCGCACGCGCTCGCGCACAGCCTGGCGATCGAAGACGCTCTCGGCATCGAGCTGCCCCACGAGGTCCACCGGCTGCGGGCCCTGATCGTCGAACTCGAACGGCTCTACAACCACGCCGCCGACCTGGGTGCCTTGGCCAACGACGTCGGCTACTCGCTGGCCAACGCTCACGCCCAACGCATCCGCGAAAATCTGTTGCGGCGCAATGCCGCAGTCACCGGTCACCGGCTACTGCGCGGCGCCATCCGCGCGGGCGGGGTTGCGCTGCGTGCGCTGCCCGATACCGACGAGCTTGCAGCGCTCGCCGTCGATCTCGCCGAGGTCGCCACCCTGACGCTGGCCAACTCGGTGGTCTACGACCGCTTCGCCGGCACCGCCGTGCTGCACCCCGACGACGCCAGCGCCCTGGGCTGCCTGGGCTATGTTGCCCGCGCCAGCGGACTGCGCAGCGACGCCCGGGTCGAACACCCCACCATAGTGCTGCCCATCACCGAGATCGGCGCGCCTGACGGCGACGTCTTGGCTCGCTACACCGTGCGGCGCGACGAATTCGCCGCGTCTGCCGCTCTTGCTCAACACATTGTCGAATCACACACCGGTCCAATAGAATACGCCGCTACACTGCACCCGGTGGGCGCGCCCAGCAGCGGTATCGGCATCGTCGAAGGCTGGCGCGGCACTATCGTGCACCGCGTCGAAATTGACGTCGATGGCCGCATCACCCGGGCGAAAGTCGTCGATCCGTCCTGGTTCAACTGGCCCGCACTGCCGGTGGCGATGGCCGACACCATCGTCCCCGACTTCCCGTTGGCCAACAAAAGCTTCAACCAGTCCTACGCGGGCAACGACCTCTAACCGTGAGCGCGCCCAGTTGTACGGCCCTAGCGGCGTGTCGGTGTACAAACACGCACCCTCGCGGGTTCGGTTGCGCCAAACTAGAAGTACCGTGGTCAAGGGACGTTCGGGGAGCCTGTCGTGGCGTCGAGTGCGCACCGGTGACCTCGGTCTGGCTGTTTGGGGTGGACGCGAGGAGTACCGGGCGGTCAAACCGGGCACACCAGGGATACAACCGAAGGGAGACATGATGACTGTGACCGTTGTCGATGCTGGACCCGGCCGGGTGAGCCGTTCGGTGGAGGTGGCCGCGCCGGCGGCCGAGTTGTTCGCCATCGTTGCTGATCCCCGGCGCCACCGCGAACTGGACGGATCGGGCACGGTTCGCGGCAACATCAAGGTACCGGCGAAATTAGTTGTCGGGTCGAAGTTTTCGACGAAGATGAAGTTGTTCGGCCTACCGTATCGCATCACCAGCAGGGTGACCGCGCTCAAACCGAACGAATTGGTCGAGTGGAGCCACCCGTTAGGCCATCGGTGGAGATGGGAATTCGAATCGCTGTCACCGACACTGACCCGCGTCACCGAGACATTCGACTACCACGCCGCCGGTGCGATCAAGAACGGCCTGAAGTTCTACGAGATGACGGGTTTCGCGAAGTCCAATGCGGCGGGAATCGAGGCCACGTTGGCCAAGCTGAGCGATCAGTACGCCCGCGGTAGGGCATGACGCCATGGGGGCGTGTCGGTGTACCGACACGCTCGCTCACGGGTTCGGTTGCACCAAGAAAAGATGTACCAGATCACCTGCCTGAATAGGATTTTTGGCCCGACGTAGCTTCGGGCTAGCGCGAGCGACGACTCCGCCGTCGAGCAGGATGTCACCGTGGATCAACCGTGGAACGCCAACATCCACTACGACGCTCTGCTGGATGCCATGGTGCCGCTCGGTACCCAGTGCGTGCTCGACGTCGGGTGCGGCGACGGGTTGCTGGCTGCCCGGCTGGCTCGGCGCATACCCTACGTCACGGCAGTGGACATCGATGCGCCCGTCCTGCGACGTGCGCAGACACGGTTCGCCAACGCGCCGATCCGCTGGCTGCATGCCGACATCATGACGGCTGAGCTGCCCAACGCGGGCTTCGACGCCGTGGTCTCCAATGCCGCCCTGCACCACATCGAGGACACTCGGACGGCGCTGAGCCGGCTCGGCGGGCTGGTAACTCCCGGTGGGACGCTGGCCGTGGTCACCTTCGTGACGCCCTCGCTGCGAAACGGCTTATGGCACTTGACAAGCTGGGTTGCCTGCGGCATGGCCAATCGCGTCAAGGGCAAGTGGGAACATTCCGCTCCGATCAAGTGGCCGCCCCCGCAGACGTTGCATGAGCTACGCAGCCACGTTCGCGCCCTGCTGCCCGGGGCGTGTATCCGTCGGCTGCTGTACGGCCGGGTGCTCGTTACGTGGCGCGCACCCGTCTAATCGGGAGAACCCAATGGCGGCGGCCGATATGACCAAGTGCGCGTTAGCTTGCGAGATTGGCTGCCCGCATCCAATGATCGGCGGATACGGGTCGCAAACCACCTCAGACCGGCAGCTAAGGAGCGCAAGTGGCCAAGAACCAAAACCGCATCCGCAACCGGTGGGAGTTGATCACCTGTGGTCTCGGGGGACACGTCACCTACGCGCCGGACGACGCGGCACTTGCTGCGCGGCTGCGCGCCAGCACCGGGCTGGGCGAAGTATGGCGCTGCTTGCGCTGCGGCGATTTCGCGCTCGGTGGGCCGCAGGGGCGTGGTGCTCCCGAGGATGCGCCGTTGATTATGCGCGGCAAGGCGTTACGTCAGGCCATCATCATTCGCGCGCTCGGGGTCGAACGGCTAGTCCGGGCGTTGGTGTTGGCGCTGGCCGCGTGGGCGGTGTGGGAGTTTCGCGGTGCGCGGGGAGCTATCCAGGCGACCCTGGATAGGGACTTGCCGGTCCTGCGTGCGGCCGGATTCAAGGTCGATCAAATGACGGTGATCCACGCTCTGGAGAAAGCGTTGGCCGCCAAACCGTCGACGTTGGCCCTGATCACGGGCATGCTGGCGGCATACGCAGTGCTGCAGGCCGTCGAGGGGGTCGGTTTGTGGCTGCTGAAGCGCTGGGGCGAGTACTTCGCGGTGGTGGCCACCTCAATTTTCCTGCCGTTGGAGGTTCACGACCTGGCCAAGGGCATCACGACGACTCGGGTCGTGACCTTCAGCATCAATGTCGCCGCCGTTGTCTACCTGCTGATTTCTAAGCGGTTGTTCGGTGTGCGCGGCGGGCGCAAGGCTTATGACGTCGAACGGCGCGGCGAGCAGCTGCTCGACCTCGAGCGCGCCGCGATGCTCACCTGACCAGCCAAAATCCCACCTGTGCGGGGCCTGCGGGTTGTGTCAAAGGTCACCAGCGCCTTTTTCGCACTGTTTACTCCGGCGCGGCGTGCCCGTAAAGCCGCCCGGGTGAACTTGGATCAGGTGGCGCAATGTCGCCGGACCGACGAAGGACCGACGCTGTGTCAACACTGCCAACCTGGGTCAGCCAGAGCTCTACCGACCGCGGCGTGGTCGCGCCAATCACAGCGCGTGCCCGCGACGCACTGCAGGCCGTGCTGCGCGCCAGGCGCCGCGGCCAGCGCTCTGACTTGCGCCTTATGCGCAGAGGCGTGGAGCGTTGTTGAGGTCAGGCCCGCGCCGAGGGCCGCGACTTTCTCGCTACAATCGCGCGCGGCGCGGGAGAGCCGCTAGCCGCCGGTGACCGGCGATTGGAGATTGAGTTGCGACCGAACGGATGGCGGTGACGGTCGGCGTCATTTGTGCGATCCCGCAAGAGCTGGCGTATCTGCGCGGTGTCCTGGTCGATGCGAAACGCCAGCAGGTCGCGCAGATCCTCTTCGATAGCGGCCAACTCGACGCGCACCGGGTCGTGTTGGCCGCCGCCGGCATGGGCAAAGTTAACACGGGCCTGACCGCAACGCTGCTTGCCGATCGATTCGGCTGCCGCACCATCGTTTTCACGGGAGTGGCCGGCGGGCTGGATCCCGAGCTATGCATCGGTGACATCGTCATCGCCGATCGGGTCGTCCAACACGACTTCGGTCTGCTCACCGATGAGCGGCTGCGCCCCTATCAGCCCGGACACATCCCCTTCATCGAACCGACCGAGCGGCTCGGATACCCGGTTGATCCCGCGGTCATCGATCGGGTCAAACACCGCCTCGACGGGTTCACGCTGGCGCCGCTGTCCACCGCCGCGGGAGGTGGTGGCCGGCAGCCACGCATCTACTACGGCACCATCCTGACCGGTGACCAATACCTTCACTGCGAGCGCACCCGCAACCGGCTGCACCACGAACTCGGCGGTATGGCCGTCGAAATGGAAGGCGGTGCGGTGGCGCAAATCTGCGCGTCCTTCGATATCCCATGGCTGGTCATTCGCGCGCTCTCCGATCTCGCCGGAGCCGATTCGGGGGTGGACTTCAATCGGTTTGTCGGCGAGGTGGCGGCCAGTTCGGCCCGCGTTCTGCTGCGCTTGCTGCCGGTGTTGACGGCCTGTTGAAGACGACTATCCGCCGGTGCGTTCACCGCGTCAGGCGGCTTCGGTGAGGTGAGTAATTTGGTCATTAACTTGGTCATGCCGCCGCCGATGTTGAGCGGAGGCCACAGGTCGGCCGGAAGTGAGGAGCCACGATGACGACGGCCGTGACCGGTGAACACCACGCGAGTGTGCAGCGGATACAACTCAGAATCAGCGGGATGTCGTGCTCTGCGTGCGCCCACCGTGTGGAATCGACCCTCAACAAGCTGCCGGGGGTTCGGGCAGCTGTGAACTTCGGCACCCGGGTGGCAACCATCGACACCAGCGAGGCGGTCGACGCTGCCGCGCTGTGCCAGGCGGTCCGCCGCGCGGGCTATCAGGCCGATCTGTGCACGGATGACGGTCGGAGCGCGAGTGATCCGGACGCCGACCACGCTCGACAGCTGCTGATCCGGCTAGCGATCGCCGCCGTGCTGTTTGTGCCCGTGGCCGATCTGTCGGTGATGTTTGGGGTCGTGCCTGCCACGCGCTTCACCGGCTGGCAGTGGGTGCTAAGCGCGCTGGCACTGCCGGTCGTGACCTGGGCGGCGTGGCCGTTTCACCGCGTTGCGATGCGCAACGCCCGCCACCACGCCGCCTCCATGGAGACGCTAATCTCGGTCGGTATCACGGCCGCCACGATCTGGTCGCTGTACACCGTCTTCGGCAATCACTCGCCCATCGAGCGCAGCGGCATATGGCAGGCGCTGCTGGGAAGCGATGCTATTTATTTCGAGGTCGCGGCGGGTGTCACGGTGTTCGTGCTGGTGGGGCGGTATTTCGAGGCGCGCGCCAAGTCGCAGGCGGGCAGTGCGCTGAGAGCCTTGGCGGCGCTGAGCGCCAAGGAAGTAGCCGTCCTGCTACCGGATGGGTCGGAGATGGTCATCCCGGCCGACGAACTCAAAGAACAGCAGCGCTTCGTGGTGCGTCCAGGGCAGATAGTTGCCGCCGACGGCCTCGCCGTCGACGGGTCCGCTGCGGTCGACATGAGCGCGATGACCGGCGAGGCCAAACCGACCCGGGTGCGTCCGGGGGGGCAGGTCATCGGCGGCACCACAGTGCTTGACGGCCGGCTGATCGTGGAGGCGGCCGCGGTGGGCGCCGACACCCAGTTCGCCGGAATGGTCCGCCTCGTTGAGCAAGCGCAGGCGCAAAAGGCCGACGCACAGCGACTAGCCGACCGGATCTCCTCGGTGTTTGTTCCCGCTGTGTTGGTTATCGCGGCACTAACCGCAGCCGGATGGCTAATCGCCGGGGGACAACCCGACCGTGCCGTCTCGGCCGCACTCGCCGTGCTTGTCATCGCCTGCCCGTGTGCCCTGGGGCTGGCGACTCCGACCGCGATGATGGTGGCCTCTGGTCGCGGTGCCCAGCTCGGAATATTTCTGAAGGGCTACAAATCGTTGGAGGCCACCCGCGCGGTGGACACCGTCGTCTTCGACAAGACCGGCACCCTGACGACGGGCCGGCTGCAGGTCAGTGCGGTGACCGCGGCACCGGGCTGGGAGGCCGACCAGGTGCTCGCCTTGGCCGCGACCGTGGAAGCCGCGTCCGAGCACTCGGTGGCGCTCGCGATCGCCGCGGCAACGACTCGGCGAGACGCGGTCACCGACTTTCGCGCCATACCCGGCCGCGGCGTCAGCGGCACCGTGTCCGGGCGGGCGGTACGGGTGGGCAAACCGTCATGGATCGGGTCCTCGTCGTGCCACCCCAACATGCGCGCGGCCCGGCGCCACGCCGAATCGCTGGGTGAGACGGCCGTATTCGTCGAGGTCGACGGCGAACCATGCGGGGTCATCGCGGTCGCCGACGCCGTCAAGGACTCGGCGCGAGACGCCGTGGCCGCCCTGGCCGATCGTGGTCTGCGCACCATGCTGTTGACCGGTGACAATCCCGAATCGGCGGCGGCCGTGGCTACTCGCGTCGGCATCGACGAGGTGATCGCCGACATCCTGCCGGAAGGCAAGGTCGATGTCATCGAGCAGCTACGCGACCGCGGACATGTCGTCGCCATGGTCGGTGACGGCATCAACGACGGACCCGCACTGGCCCGTGCCGATCTAGGCATGGCCATCGGGCGCGGCACGGACGTCGCGATCGGTGCCGCCGACATCATCTTGGTCCGCGACCACCTCGACGTTGTACCCCTTGCGCTTGACCTGGCAAGGGCCACGATGCGCACCGTCAAACTCAACATGGTCTGGGCATTCGGATACAACATCGCCGCGATTCCCGTCGCCGCTGCCGGACTGCTCAACCCCCTGGTGGCCGGTGCGGCCATGGCGTTCTCATCGTTCTTCGTGGTCTCAAACAGCTTGCGGTTGCGCAAATTTGGGCGATACCCGCTAGGCTGCGGAACCGTCGGTGGGCCACAAATGACCGCGCCGTCGTCCGCGTGATGCGTTGTCGGGCAACACGATATCGGGCTCAGCGGCGACCGCATCCGGTCTCGGCCGAGGACCAGAGGCGCTTCGCCACACCATGATTGCCAGGACCGCGCCGATCACCACCGGCAGATGAGTCAAAATCCGCGTGGTGCTGACCGCGCCGGACAGCGCATCCACAATCACATAGCCGGTCAGTATGGCGACGAACGCCGTCAGAACACCGGCCAGGCCGGCGGCGGCGCTCGGCCATAGCGCCGCGCCCACCATGATCACACCGAGCGCAATCGACCACGACGTGGACTCGTTGAGCAAGTGGGTGCCGGCACCCGTCGGGTGCTGATGGGTCAGGCCGACGTCTAGGCCAAACCCCTGCACGGTGCCCAGGGCGATCTGCGCGATGCCCACGCACAGCAACGCCCAACGTCGCCAGGTCATCGGTGAATGTTGCCGCCGCGGCGCCCGGCGGATCCCGAGGCGCCCAACAGGCGGGACAACCGGGCGGGACTCGGCGAGCCGACGCAGATCACCAGCCTGGCTGGCCACCTGGGTAAACCATGCGCGACAGGCGCTGCACTCGCCCAGGTGTTCATCGACTCTCGCCGAGGGCACCGGTGCGCGCTCGCCGTCGAGTCGTGCCGACAGCGCTTCGCGCGCGACCTCGCAGTCCATGCCATCAATAGTCGCGCAATGCCGACGGATTGCTCCAGCGGGCTCGGACCACATCGCCGCGGGCACACCCCTGCAGCCTTGCAAAACGGTTGATGCGTGGTGGTTAAAGCTCCCGGCCGTTGTGGCTTGTGCGAGCACGGTGGCCCGGGTGGTGCGTGAGCGCCGTGGGGCTCGCGTTCAGGGGTCAATCGGGTTTGTCGTCGTCGTCTTGGTTGTGGAGGAATCGTTCGGGGTGGTGGAAGGTGTTGGTGCGGGGTTGGCCGTGGTCGAGGTGGGGTGGTGGTAGCCATTCGGTGTGGCCGTGGGTGTTGTTGTGGGTGGTCCAGCCTTTTTCGGCGAGTCGGTTGTCGGGGCCGCAGGCCAGGGTCAGCTCGGTGATGTCGGTGCGTCCGGTGCTGGTCCAGGCGGTGACGTGGTGGGCTTGGCTGTGGTAGGCCGGTGCGTCACAGCCGGGTTTGGTGCAGCCGCGGTCGTTGGCGAACAGCATGATCCGCTGGGCCGGGGAGGCTAGGCGTTTGGTGTGATACAGCGCCAGGGGTGTGCCGTGGTCGAAGATCGCCTGGGGGTACCTCCCGCTTGCGGGGGAGTAGTGGTGGGCGTGGCTGGTCATGCGGATCACATCGGCCATGGGTAGCAGGGTGCCGCCGCCGGTGAAGCCCTTGCCGGCGCCGGTTTGCAGGTCGGTCAGGGTGGTGGTGACCACGATCGAGACGGGAAGACCGTTGTGTTGGCCCAGTTTCCCGGAGGCGATCAGCGCGCGCAGCCCGGCCAGCAGCCCGTCGTGGTTGCGTTGGGCTTGGCTGCGGGTGTCGCGGTCGATGGCGGCCGCATCGGGGGTGGTGTCGATGACCGGGGTGTGGTCGTCGGGGTTGGTCGCGCCGGGGGCGGCCAGTTTGGCTAGCACGGCTTCAAAGGTGGCCCGCGCTTGGGGGGTCAGGTAGCCACTTAGCCGTGACATGCCGTCGTATTGCTGGTTGCTCAGGGTGATGCCGCGTTTGCGGGCGCGTTCGGTGTCGGTGAGGTCGCCGTCGGGGTGTAGCCAGTCCATGACCCGCTGGGCGTAGCGGGCCAGCTCGTCGGGACGATATTGAGCGGCTTTGCCGGCCAGGTCGGCTTCGGCGGCCTGGCGGGTGGACACATCCACCGCGGCGGGCAGGTGGGCGAAAAAGGGCGCGAATCACTTTGATGTGCGCCTCGCCGATCAGGCCCTGGCGTTGGGCGGTGGCGGTGGCGGTCAACTGCGGGGCCAACGGTTCGCCAGTGAGCGCCCGACGTTGCCCTAAGGCTTGGCTTCGGCGCTGCGTCGGCCGGCTTCGGGCTTGGTGATGCGCAGCCGGTTGGCCAGCGCGCAGCACAGCGTGCCGCCCAGTTCTTCCTCGCTGGCTTGGGTGTCGAGTTGGTTGATCAACGTGTGCCCGACCGCCGGTAGCCGGCGCACCAAGCATTCCAGACGTTCCAGAGACCGCAGCCGTTCCGGGGTGCTCAGCACCTCAAAGGACACCTCGTCCAAGCGGTCCAGCTCGGCATCCAGCGCGTCGAAGACCTCGACAAGCTCCTCCCGGCTATTCGCTAACATGTTCGAATCATAACGTCGGGCACTGACAAAGAGCGCCCCGCTGATAACCGTGAAACTGAAGTGACACAAGGGATTTACCCAGATCCTACGAGTTGATACGGGAAGGTACCGCACCTTTCCTGGGCGCGATGGGAACTTTCTGCCCGTTATGGCCGACTAACACCGCGGGTGAAGCAAAGCGCTGCCTAGGCAAGGAGGTGAGTCCTGGCGGCCACGATATGGATGGCTATACCACCGGAGGTGCACTCGGGCCTGTTGAGCGCCGGGTGCGGTCCGGGATCATTGCTTGTTGCCGCGCAGCAGTGGCAAGAACTTAGTGATCAGTACGCACTCGCATGCGCCGAGTTGGGCCAATTGTTGGGCGAGGTTCAGGCCAGCAGCTGGCAGGGAACCGCCGCCACCCAGTACGTGGCTGCCCATGGCCCCTATCTGGCCTGGCTTGAGCAAACCGCGATCAACAGCGCCGTCACCGCCGCACAGCACGTAGCGGCTGCCGCTGCCTACTGCAGCGCCCTGGCCGCGATGCCCACCCCAGCAGAGCTGGCCGCCAACCACGCCATTCATGGCGTTCTGATCGCCACCAACTTCTTCGGGATCAACACCGTTCCGATCGCGCTCAACGAAGCCGATTATGTCCGCATGTGGCTGCAAGCCGCCGACACCATGGCCGCCTACCAGGCCGTCGCCGATGCGGCCACGGTGGCCGTACCGTCCACCCAACCGGCGCCACCGATCCGCGCGCCCGGCGGCGATGCCGCAGATACCCGGCTAGACGTATTGAGTTCAATTGGTCAGCTCATCCGGGATATCTTGGATTTCATTGCCAACCCGTACAAGTATTTTCTGGAGTTTTTCGAGCAATTCGGCTTCAGCCCGGCCGTAACGGTCGTCCTTGCCCTTGTTGCCCTGCAGCTGTACGACTTTCTTTGGTATCCCTATTACGCCTCGTACGGCCTGCTCCTGCTTCCGTTCTTCACTCCCACCTTGAGCGCGTTGACCGCCCTAAGCGCGCTGATCCATTTGCTGAACCTGCCCCCGGCTGGACTGCTTCCTATCGCCGCAGCGCTCGGTCCCGGCGACCAATGGGGCGCAAACTTGGCTGTGGCTGTCACGCCGGCCACGGCGGCCGTGCCCGGCGGAAGCCCGCCCACCAGCAACCCCGCGCCCGCCGCTCCCAGCTCGAACTCGGTTGGCAGCGCTTCGGCTGCACCCGGCATCAGCTATGCCGTGCCCGGCCTGGCGCCACCCGGGGTTAGCTCTGGCCCTAAAGCCGGCACCAAATCACCTGACACCGCCGCCGACACCCTTGCAACCGCGGGCGCAGCACGACCGGGCCTCGCCCGAGCCCACCGAAGAAAGCGCAGCGAAAGCGGCGTCGGGATACGCGGTTACCGCGACGAATTTTTGGACGCGACCGCCACGGTGGACGCCGCTACGGATGTGCCCGCTCCCGCCAACGCGGCTGGCAGTCAAGGTGCCGGCACTCTCGGCTTTGCCGGTACCGCACCGACAACCAGCGGCGCCGCGGCCGGAATGGTTCAACTGTCGTCGCACAGCACAAGCACTACAGTCCCGTTGCTGCCCACTACCTGGACAACCGACGCCGAACAATGAACAAGGAGAAAAGAACCGATGACGCTTAAGGTCAAAGGCGAGGGACTCGGTGCGCAGGTCACAGGGGTCGATCCCAAGAATCTGGACGATATAACCACCGACGAGATCCGGGATATCGTTTACACGAACAAGCTCGTTGTGCTAAAAGACGTCCATCCGTCTCCGCGGGAGTTCATCAAACTCGGCAGGATAATTGGACAAATCGTTCCGTATTACGAACCCATGTACCATCACGAAGACCACCCGGAGATCTTTGTCTCCTCCACTGAGGAAGGTCAGGGGGTCCCAAAAACCGGCGCGTTCTGGCATATCGACTATATGTTTATGCCGGAACCTTTCGCGTTTTCCATGGTGCTGCCGCTGGCGGTGCCTGGACACGACCGCGGGACCTATTTCATCGATCTCGCCAGGGTCTGGCAGTCGCTGCCCGCCGCCAAGCGAGACCCGGCCCGCGGAACCGTCAGCACCCACGACCCTCGACGCCACATCAAGATCCGACCCAGCGACGTCTACCGGCCCATCGGAGAGGTATGGGACGAGATCAACCGGACCACGCCCCCAATAAAGTGGCCTACGGTCATCCGGCACCCAAAGACCGGCCAAGAGATCCTCTACATCTGCGCGACGGGCACCACCAAGATCGAGGACAAGGACGGCAATCCGGTTGATCCGGAGGTGCTGCAAGAACTCATGGCCGCGACCGGACAGCTCGATCCTGAGTACCAGTCGCCGTTCATACATACTCAGCACTACCAGGTTGGCGACATCATCTTGTGGGACAACCGGGTTCTCATGCACCGAGCGAAGCACGGCAGCGCCGCGGGCACTCTGACGACCTACCGCCTGACCATGCTTGATGGCCTCAAGACGCCGGGATACGCGGCATGAGCCACACCGACTTGACGCCCTGCACACGGGTGCTGGCATCCAGCGGCACGGTTCCGATCGCAGAGGAACTGCTGGCCAGAGTGCTCGAGCCCTACTCCTGCAAAGGATGTCGCTACCTCATCGACGCACAGTACAGCGCCACCGAGGATTCGGTTCTTGCCTATGGCAACTTCACGATCGGTGAGTCCGCCTATATTCGAAGCACGGGGCACTTCAACGCGGTCGAACTGATTCTGTGTTTCAATCAGCTCGCCTACAGCGCCTTCGCTCCGGCCGTCCTCAACGAGGAAATCCGGGTGCTTCGCGGCTGGTCGATCGACGACTACTGCCAACACCAGCTCTCTAGCATGCTGATCAGGAAGGCATCATCGCGGTTCAGAAAACCGCTGAACCCGCAAAAGTTCTCTGCCCGCCTCCTGTGTCGAGATCTGCAGGTCATCGAACGAACCTGGCGCTATCTCAAGGTCCCGTGCGTCATCGAGTTCTGGGACGAGAACGGCGGGGCGGCGTCCGGTGAGATCGAACTAGCGGCCCTCAACATTCCGTAATCCAATGGGAGGAAAGAAGTTTCAAGCTATGCCTCAGTTGCCATCTACCGTGCTGGACCGGGTCTTCGAGCAGGCACGGCAGCAGCCGGAAGCAATCGCCTTGCGTCGCTGCGACGGCACTAGCGCACTGCGGTACCGTGAACTCGTCGCCGAAGTTGGTGGCCTTGCCGCGGATTTGCGTGCCCAGTCGGTTAGCCGGGGTTCTAGGGTGCTGGTCATTTCCGACAATGGACCCGAGACGTACCTGTCGGTGCTGGCGTGTGCAAAGCTCGGGGCGATCGCCGTCATGGCCGACGGCAATCTTCCGATCGCAGCCATCGAACGATTCTGTCAGATCACCGACCCCGCAGCGGCTCTCGTCGCACCAGGGAGCAAGATGGCATCTTCCGCCGTTCCCGAGGCGCTGCACTCGATACCAGTGATCGCGGTCGACATAGCCGCTGTTACACGGGAATCCGAGCATTCCTTGGATGCAGCCAGCCTCGCCGGGAACGCGGACCAGGGGAGCGAGGATCCGCTGGCGATGATCTTCACCAGCGGTACCACGGGCGAGCCCAAGGCTGTGCTACTGGCCAACCGCACCTTCTTCGCCGTCCCGGACATCTTGCAAAAAGAGGGTTTGAACTGGGTCACTTGGGTCGTCGGCGAAACCACCTACTCGCCGCTGCCGGCGACGCACATCGGTGGACTGTGGTGGATACTTACCTGCCTGATGCACGGCGGGTTGTGTGTCACCGGCGGCGAGAATACGACATCGTTGCTGGAGATTCTCACCACGAACGCGGTGGCGACGACGTGCCTAGTGCCAACGCTTCTTTCGAAGTTAGTTTCTGAACTGAAGTCCGCCAACGCGACGGTTCCCTCGCTGCGCCTAGTTGGATACGGTGGTTCGCGGGCGATCGCGGCCGATGTGCGGTTTATCGAAGCTACCGGCGTGCGCACCGCACAGGTCTACGGATTGAGCGAGACCGGTTGCACGGCTTTGTGTTTGCCGACCGATGACGGCTCGATCGTCAAGATCGAAGCAGGTGCTGTTGGCCGTCCGTACCCTGGCGTGGACGTCTATCTTGCCGCTACCGATGGCATCGGCCCTACCGCCCCCGGCGCCGGCCCGTCCGCCTCGTTCGGCACGCTATGGATTAAGTCACCGGCCAACATGCTGGGCTACTGGAACAATCCCGAACGCACCGCAGAGGTGCTGATTGACGGCTGGGTGAACACCGGTGACCTGCTGGAGCGCCGCGAGGACGGCTTCTTCTACATCAAGGGAAGATCCTCGGAGATGATCATCTGTGGTGGCGTGAACATTGCGCCCGACGAGGTCGATCGCATCGCGGAGGGCGTGTCGGGCGTCCGCGAGGCCGCGTGCTACGAGATTCCTGACGAAGAGTTCGGCGCGCTGGTGGGCCTGGCCGTGGTCGCATCGGCAGAGCTTGACGAGTCGGCAGCCCGGGCGCTCAAGCACACGATTGCGGCTCGTTTTCGACGGGAGTCCGAGCCGATGGCGCGGCCGTCGACAATTGTGATCGTCACCGACATTCCACGAACGCAGTCCGGCAAGGTCATGCGGGCCTCGCTTGCAGCGGCGGCAACAGCAGACAAGGCCAGAGTGGTCGTTCGTGGCTGAGCCGGTGCGGGACCGAATCCTCGCCGCCGTCTGCGACGTGTTGTATATCGACGAGGCGGATCTCATTGATGGCGACGAAACGGATCTCCGCGACCTCGGGCTGGACTCTGTTCGGTTTGTTCTGCTGATGAAGCAGCTAGGCGTGAACCGACAATCCGAACTGCCGTCCCGATTGGCCGCGAACCCGTCGATTGCGGGTTGGCTTCGCGAGCTGGAGGCTGTGTGCACCGAGTTCGGTTAAGCCGCTCGCAGCGCAACCTCTACAACGGCGTGCGCCAGGATAACAATCCCGCGTTATATCTGATCGGCAAGAGCTATCGGTTCCGCCGGTTGGAGCTGGCGAGATTCCTGGCCGCTCTGCACGCAACGGTACTGGACAACCCCGTGCAACTTTGCGTCCTGGAGAATTCGGGGGCAGACTATCCGGATCTGGTGCCGCGGCTACGGTTCGGCGACATCGTGCGGGTGGGGTCAGCCGATGAGCACCTGCAGAGCACATGGTGTTCGGGCATCCTGGGCAAGCCACTGGTGCGGCATACGGTGCACACCGACCCGAACGGGTATGTGACCGGTCTGGACGTTCACACCCACCACATCCTGCTGGACGGCGGCGCGACCGGGACGATCGAAGCTGACCTGGCGCGTTACCTGACCACCGACCCGGCGGGCGAAACCCCCAGTGTCGGTGCGGGTCTAGCCAAGCTCAGGGAGGCGCACCGTCGTGAGACGGCCAAGGTGGAAGAATCGCGGGGGCGCCTGTCGGCTGTCGTGCAGCGTGAACTCGCCGACGAAGCATACCACGGCGGGCACGGGCACAGCGTTAGCGACGCTCCCGGGACCGCGGCCAAGGGCGTCCTGCACGAATCGGCAACGATCTGCGGCAACGCGTTTGATGCCATCCTGACCCTTTCGGAAGCGCAGCGGGTCCCGCTTAATGTGCTGGTGGCTGCGGCGGCCGTCGCGGTGGACGCGAGCCTTCGGCAGAACACCGAAACCCTCTTGGTGCACACGGTGGACAACCGGTTCGGAGATTCTGATCTGAATGTCGCGACCTGTTTGGTCAATTCGGTTGCCCAGACCGTCCGGTTTCCCCCATTTGCGTCGGTGTCCGATGTCGTTCGAACGCTTGACCGCGGCTATGTCAAGGCGGTAAGACGCCGGTGGCTTCGTGAGGAGCATTACCGCCGAATGTATTTGGCGATCAACCGGACATCTCACGTGGAGGCGTTGACGCTAAATTTCATTCGCGAGCCATGCGCACCTGGCCTGCGCCCGTTCTTGTCGGAGGTCCCGATTGCCACGGATATCGGTCCGGTCGAGGGCATGACGGTGGCGTCTGTTCTGGACGAAGAACAGCGCACACTGAACCTAGCCATCTGGAACCGAGCCGATCTGCCCGCGTGCAAGACACACCCCAAGGTCGCGGAACGGATAGCGGCAGCGTTGGAATCGATGGCGGCGATGTGGGATCGGCCGATCGCCATGATCGTCAACGACTGGTTCGGGATCGGCCCGGACGGGACTCGCTGCCAAGGCGATTGGCCAGCCCGTCAGCCGTCGACGCCCGCGTGGTTTCTCGATTCCGCAAGGGGCGTCCACCAATTTCTCGGCAGGCGCCGCTTCGTCTACCCGTGGGTCGCGTGGTTGGTGCAACGCGGCGCCGCACCGGGTGATGTTCTGGTGTTCACCGACGACGACACCGACAAGACCATTGACCTGCTCATCGCGTGTCACCTTGCGGGTTGCGGGTACAGCGTCTGCGACACCGCTGACGAAATTTCCGTGCGGACCAATGCGATTACCGAGCACGGCGATGGCATCTTGGTGACAGTGGTCGACGTGGCCGCCACCCAGCTGGCGGTTGTCGGCCATGACGAGCTGCGGAAGGTCGTTGACGAGCGCGTCACACAGGTGACACACGACGCACTGCTGGCCACCAAGACCGCCTACATCATGCCGACCTCGGGAACTACCGGACAACCCAAGCTGGTGCGAATCTCACACGGCTCGCTCGCGGTTTTCTGTGATGCGATCAGCCGCGCCTACGGTTGGGGAGCCCACGACACCGTTCTGCAGTGCGCTCCGTTGACATCGGACATCAGCGTCGAGGAGATTTTCGGTGGCGCGGCCTGTGGCGCGCGACTGGTGCGATCCGCGGCTATGAAAACCGGCGACCTGGCGGCGCTGGTTGACGATCTCGTCGCCCGCGAGACGACAATCGTCGACCTGCCGACCGCCGTCTGGCAGCTGTTGTGCGCCGACGGCGACGCCATTGACGCGATCGGCCGCTCGCGCCTGCGGCAGATCGTAATCGGCGGTGAAGCCATCCGCTGTAGCGCCGTGGACAAGTGGCTTGAATCGGCTGCTTCACAAGGGATCTCGCTGCTCTCGAGCTATGGTCCAACAGAAGCCACGGTCGTCGCCACCTTCTTGCCGATCGTTTGCGACCAGACCACCATGGACGGCGCACTGCTCAGGCTCGGCCGGCCGATCCTACCGAACACGGTGTTCCTCGCGTTCGGTGAAGTCGTCATTGTCGGGGATTTAGTCGCCGACGGCTACCTCGGGATCGACGGCGACGGCTTCGGCACCGTGACGGCCGCAGACGGTTCCCGACGCCGTGCCTTTGCCACTGGCGACCGGGTGACCGTCGACGCCGAAGGATTTCCGGTCTTCTCCGGACGCAAAGACGCCGTCGTCAAGATCTCCGGCAAGCGTGTCGATATCGCTGAGGTAACCAGGCGCATCGCCGAAGACCCCGCGGTGTCAGATGTCGCCGTCGAGTTGCACAGCGGAAGCCTCGGAGTGTGGTTCAAGAGCCAACGGACCCGCGAGGGCGAACAAGACGCTGCCGCGGCGACCCGGATCAGGCTCGTCCTCGTGAGTCTGGGAGTGTCGTCGTTTTTCGTTGTCGGCGTGCCGAATATCCCGAGGAAGCCCAACGGGAAGATCGACAGCGACAACCTGCCGAGGCTGCCTCAGTGGTCAGCTGCTGGGCTAAACACCGCCGAGACGGGTCAGCGAGCGGCCGGCCTCTCGCAGATCTGGAGCCGGCAGCTCGGCCGGGCAATCGGGCCGGACTCGTCGCTGCTTGGTGAGGGCATCGGCTCGTTGGATCTCATCAGAATACTGCCCGAGACGCGTAGGTATCTGGGGTGGCGCCTCTCGCTGCTGGATCTGATCGGTGCCGATACCGCCGCCAATCTGGCCGATTACGCGCCAACGCCCGACGCGCCGACGGGCGAAGATCGGTTTAGGCCGCTGGTGGCCGCGCAACGGCCCGCGGCGATTCCGTTGTCGTTTGCCCAGCGGCGACTATGGTTTCTCGACCAGTTACAGCGACCCGCTCCGGTCTACAACATGGCGGTGGCGTTGCGGCTGCGCGGGTATCTCGATACCGAGGCGTTGGGCGCGGCGGTCGCCGATGTCGTGGGCCGCCACGAAAGCCTACGGACGGTGTTTCCGGCGGTCGACGGGGTCCCTCGGCAGCTGGTCATCGAAGCGCGGCGGGCAGATCTTGGCTGCGACATCGTCGATGCCACCGCATGGCCGGCTGACCGGCTGCAACGGGCCATCGAGGAGGCGGCGCGCCACAGCTTCGATTTGGCAACCGAGATACCTTTGCGGACGTGGCTTTTCCGGATCGCCGACGACGAACATGTGCTGGTGGCGGTTGCACACCATATCGCCGCCGACGGCTGGTCGGTGGCTCCGCTGACGGCCGATCTGAGTGCGGCATATGCCAGCCGTTGTGCGGGTCGGGCACCGGACTGGGCGCCATTGCCAGTGCAGTATGTCGATTACACGCTGTGGCAGCGGGAAATCCTCGGTGATCTCGACGACAGCGACAGCCCGATCGCCGCGCAGCTGGCCTACTGGGAAAATGCGTTGGCCGGTATGCCGGAACGGCTGCGGCTGCCCACCGCTCGGCCCTATCCACCGGTTGCCGATCAGCGCGGCGCCAGTTTGGTGGTGGATTGGCCGGCGTCGGTGCAACAGCAGGTGCGTCGGATCGCCCGCCAGCACAACGCGACCAGCTTCATGGTGGTAGCTGCCGGGCTTGCCGTGCTGCTGTCGAAACTCAGCGGAAGCCCCGATGTGGCGGTCGGATTTCCCATCGCCGGCCGCAGCGATCCTGCGCTGGATAACTTGGTGGGCTTTTTTGTCAACACCTTGGTGTTGCGGGTCAACCTGGCCGGTGATCCCAGCTTCGCCGAACTGCTGGGGCAGGTGCGAGCGCGCAGCCTGGCCGCCTACGAAAATCAAGACGTACCTTTCGAGGTGCTCGTTGATCGCCTCAAACCCACTCGAGCCCTGACCCATCACCCGCTGATCCAGGTGATGTTGGCCTGGCAGGACAATCCGGTTGGACAGCTGAATTTGGGTGATCTGCAGGCCACCCCGATGCCGATCGACACCCGCACCGCCCGCATGGACTTGGTGTTTTCGTTAGCGGAACGCTTCAGCGAGGGTAGCGAACCTGCCGGGATCGGCGGAGCGGTGGAATACCGCACCGATGTGTTTGAAGCCCAAGCAATCGACGTGCTTATCGAGCGGTTGCGGAAGGTGTTGGTGGCGGTGGCCGCTGCTCCGGAACGGACGGTGTCGTCGATCGATGCGCTGGATGGGACCGAGCGTGCCCGGTTGGATGAGTGGGGTAACCGCGCTGTGCTGACTGCGCCCGCGCCCACGCCGGTGTCGATCCCGCAGATGTTGGCCGCCCAGGTGGCACGTATCCCCGAAGCGGAGGCGGTGTGTTGCGGGGACGCGTCGATGACGTATCGGGAACTCGACGAGGCGTCCAACCGGTTAGCGCATCGGCTGGCAGGTTGTGGGGCCGGCCCGGGCGAGTGTGTGGCGCTGCTGTTCGAGCGGTGCGCGCCGGCGGTCGTGGCGATGGTGGCAGTGCTCAAAACCGGGGCGGCGTATCTGCCGATCGATCCGGCGAATCCTCCGCCGCGGGTGGCGTTCATGCTCGGCGACGCGGTGCCCGTGGCCGCGGTCACCACGGCTGGGCTGCGCTCCCGGTTGGCGGGACACGACTTGCCGATCATCGATGTCGTCGATGCTTTAGCGGCATATCCGGGCACGCCCCCACCCATGCCGGCCGCAGTGAACCTCGCCTACATCCTGTACACCTCGGGCACTACCGGCGAGCCCAAAGGCGTGGGGATCACCCATCGCAACGTCACCAGGCTGTTCGCATCACTGCCGGCACGCTTGTCGGCGGCGCAGGTGTGGTCGCAGTGTCATTCCTATGGCTTCGACGCCTCGGCGTGGGAGATCTGGGGCGCGTTGCTAGGTGGTGGGCGACTGGTGATCGTGCCCGAGTCGGTGGCGGCCTCGCCGAACGACTTTCATGGGCTGCTCGTGGCCGAACACGTCAGCGTGCTGACTCAGACTCCGGCTGCGGTGGCAATGTTGCCGACGCAGGGTTTGGAGTCGGTGGCGTTGGTGGTGGCCGGTGAGGCATGTCCGGCAGCGCTGGTGGATCGGTGGGCGCCCGGGCGGGTGATGCTAAATGCTTATGGCCCAACCGAGACCACGATCTGTGCGGCGATAAGTGCGCCGTTGCGACCGGGTTCGGGGATGCCGCCGATTGGTGTTCCGGTGTCGGGGGCGGCGTTGTTTGTGCTGGATAGCTGGTTGCGCCCGGTACCGGCCGGGGTGGCCGGAGAGTTGTACATTGCCGGTGCGGGCGTCGGTGTTGGGTATTGGCGTCGGGCGGGGCTGACCGCGTCACGGTTTGTGGCCTGCCCATTCGGCGGTTCCGGGGCACGCATGTATCGCACCGGGGATCTGGTGTGTTGGCGCGCCGATGGCCAGTTGGAGTTCCTGGGGCGCACCGACGATCAGGTCAAGATCCGCGGGTATCGCATCGAGCTCGGCGAGGTTGCGACCGCGCTGGCCGAGCTGGCTGGGGTAGGTCAAGCGGTTGTAATCGCCCGTGAAGACCGCCCTGGGGACAAGCGCCTAGTCGGGTATGCCACCGAAATTGCCCCCGGGGCAGTGGACCCGGCCGGGCTGCGGGCGCAACTAGCCCAGCGATTGCCCGGTTACCTGGTGCCAGCCGCGGTGGTAGTGATCGATGCGCTTCCGTTGACGGTCAACGGCAAACTTGATCATCGTGCGTTGCCGGCACCGGAATACGGTGATACCAACGGATATCGCGCTCCGGCCGGGCCGGTTGAGAAGACCGTGGCCGGCATCTTTGCCCGGGTGCTTGGGCTTGAGCGGGTCGGCGTCGACGACTCGTTCTTCGAGCTCGGCGGCGATTCGCTGGCGGCAATGCGGGTTATCGCCGCGATCAACACCACCCTAAACGCCGATCTGCCGGTGCGCGCGTTGCTGCACGCGTCGTCGACGAGAGGTTTAAGCCAGCTGTTGGGGCGAGATGCCCGACCGACCAGCGATCCGCGCTTGGTGTCTGTGCACGGCGACAACCCCACCGAGGTGCATGCCAGCGACCTCACGCTGGACCGGTTCATCGACGCCGACACGCTGGCCACCGCCGTCAACCTGCCGGGCCCGAGCCCCGAGCTACGGACGGTCCTGCTGACGGGCGCGACGGGTTTCCTCGGACGGTATCTGGTCCTTGAATTGCTGCGGCGGCTGGACGTCGACGGCAGGCTGATCTGTTTGGTGCGGGCGGAGTCCGACGAGGATGCGCGGCGTCGTCTGGAGAAGACCTTCGATAGCGGTGACCCGGAATTGCTGCGGCACTTCAAGGAGCTTGCCGCCGACCGGCTGGAGGTCGTCGCAGGCGACAAGAGCGAACCCGACCTGGGCCTGGACCAACCGATGTGGCGGCGGCTGGCCGAAACCGTGGATTTGATTGTCGATTCCGCGGCGATGGTCAACGCGTTTCCCTACCACGAATTGTTCGGGCCCAACGTCGCGGGCACCGCCGAGCTGATCCGAATCGCGCTTACCACCAAGCTCAAACCCTTCACCTACGTGTCAACCGCCGACGTGGGTGCTGCGATCGAGCCGTCGGCGTTCACCGAGGACGCCGACATCCGGGTAATCAGCCCCACCCGCACCGTCGACGGCGGCTGGGCTGGCGGCTACGGCACCAGCAAGTGGGCCGGTGAGGTGCTGCTGCGCGAGGCCAACGACCTGTGCGCGCTGCCGGTCGCGGTGTTTCGCTGCGGGATGATCCTGGCCGACACCAGCTATGCCGGACAGCTCAACATGTCGGACTGGGTCACCCGGATGGTGTTGAGCTTGATGGCTACCGGCATCGCGCCTCGTTCGTTCTACGAACCGGACTCCGAGGGCAATCGGCAACGCGCGCACTTCGACGGGCTGCCAGTCACCTTCGTTGCCGAGGCGATCGCGGTGCTGGGCGCGCGGGTGGCCGGCTCATCGTTGGCGGGATTTGCGACCTATCACGTGATGAACCCGCACGACGACGGTATCGGGCTCGATGAGTATGTGGACTGGCTGATTGAGGCCGGCTACCCGATACGCCGCATCGATGACTTTGCGGAGTGGTTGCAGCGGTTTGAGGCCAGCCTGGGCGCTCTGCCGGATCGGCAACGCCGGCACTCGGTGCTGCCGATGCTGCTGGCGAGCAATTCCCAGCGATTGCAGCCGCTTAAGCCGACCAGGGGGTGCTCCGCGCCGACCGACCGATTCCGTGCCGCGGTGCGAGCGGCGAAAGTCGGCTCCGACAAGGACAATCCAGACATCCCGCACGTGTCGGCGCCGACCATCATCAACTACGTCACCAACCTACAACTGCTCGGACTGCTGTAGTTGCTCGGCGATAAAGAGCGCAGCCATGGTCGGGGGAGATCATGTGGTCACTTTCGGGTCGGCATCGATTCTGCGAGCAGAATATGTGGTTGATGGCCACTAGGCCGGTACCGGGGAACTGGCGGTTCCCGGCCGATGAGCATCGGCCCTGACGCGCGGCCGTAAGCTCCAGGAATGGGGACGCACGGGGCTACCAAGAGTGCGACGTCGGCTGTGCCAACGCCCCGGTCGAACTCCATGGCGATGGTACGGCTGGCAATTGGCCTGCTGGGTGTGTGCGCGGTGGTCGCGGCCTTCGGGCTGGTGTCGGGAGCGCGCCGCTACGCTGAGGCCGGCAATCCCTATCCGGGCGCCTTCGTCAGCGTCGCCGAGCCGGTCGGGTTCTTCGCCGCGTCGCTGGCCGGTGCGCTGTGTCTGGGCGCGCTGATCCACGTGGTCATGACGGCCAAACCCGAGCCGGATGGCTTAATCGACGCCGCGGCGTTCCGGATTCACCTGCTGGCAGAACGTGTTTCAGGTCTCTGGTTGGGGCTAGCCGCGACCATGGTGGTCATTCAGGCCGCCCACGATACTGGAGTGGGGCCCGCGAGACTGCTGGCTAGTGGGGCACTATCGGACTCCGTCGCCGCCTCCGAGATGGCACGCGGGTGGATTGTTGCGGCGATCTGCGCGCTGGTGGTTGCGACGGCGCTGCGGCTGTACACTCGCTGGCTCGGGCACGTTGTGCTGCTTGTCCCCACTGTGCTTGCCGTCGTCGCCACCGCGGTGACCGGTAACCCGGGACAGGGACCCGACCATGACTACGCGACCAGCGCCGCGATCGTGTTCGCGGTCGCGTTCGCCACCTTGACCGGGCTCAAGATCGCTGCGGCGTTGGCGGGAACGACGCCAAGCCGCGCTGTGCTGGTAACGCAGGTCACCTGTGGAGCGCTCGCGTTGGCATACGGAGCGATGCTGCTTTATCTCTTCATCCCGGGCTGGGCGGTCGATTCGGATTTTGCCCGCCTTGGTCTGCTTGCGGGGGTAATCCTGACGTCGGTGTGGTTGTTTGACTGCTGGCGGCTGTTGGTCAGGCCGCCACATGCGGGCCGTCGCCGCGGTGGTGGCTCCGGTGCCGCACTGGCCATGATGGCCGCCATGGCTTCGATAGCTGCCATGGCCGTTATGACCGCGCCGCGATTTCTCACCCACGCGTTCACGGCTTGGGATGTCTTCCTCGGCTATGAACTGCCGCAACCGCCGACCATAGCCCGGGTGCTCACCGTGTGGCGCTTCGATAGCCTGATCGGAGCCGCTGGTGTGGTTCTCGCGATCGGGTATGCGGCGGGCTTCGCCGCGCTGCGGCGCCGAGGTAACTCTTGGCCGGTGGGCAGATTGATCGCCTGGCTGACTGGTTGCGCCGCACTGGTATTCACCAGCGGCTCCGGTGTACGGGCCTATGGTTCGGCGATGTTCAGCGTCCACATGGCCGAACACATGACACTGAACATGTTCATCCCGGTCCTGTTGGTGCTCGGTGGCCCGGTCACGCTGGCGCTGCGGGTGCTGCCGGTAACGGGTGATGGACGGCCGCCGGGGGCTCGCGAATGGCTGACCTGGCTGCTGCACTCCCGGGTGACAACTTTCCTGTCGCACCCGATCACCGCATTCGTCCTCTTTGTGGCCTCGCCCTATATCGTCTATTTCACACCGCTGTTCGATACCTTCGTCCGCTATCACTGGGGCCACGAGTTCATGGCGATCCATTTCCTGGTGGTCGGGTACTTGTTCTACTGGGCGATCATCGGCATCGACCCAGGGCCGCGCCGACTGCCCTACCCGGGCCGGATCGGGCTGTTGTTCGCGGTGATGCCGTTCCACGCCTTCTTCGGGATCGCGCTGATGACGATGTCGTCTACGGTGGGCGCTACGTTCTATCGTTCCGTCAATCTGCCGTGGTTGTCGAGCATCATCGCCGACCAGCATCTCGGCGGTGGAATTGCTTGGAGCCTAACGGAATTGCCGGTCATCATGGTCATCGTGGCGCTGGTTACCCAATGGGCGCGCCAAGACCGCCGAGTCGCGTCCCGCGAAGACCGGCATGCCGACAGCGACTACGCCGACGACGAGCTGGAAGCCTACAACGCGATGCTTCGCGAGTTGTCGCGAATGCGGCGCTGAATGTGCAGATGATTTTGGAAGCGGTTGGCGTATCTGCCCGTGCTCGGCTACACCAGGACCGCGGGGCGCTGGCACGCGAACGATCCGGCGAGGAGGTGGGCCAGCCGGAGATTCCCTCCACAGGCTGCAGCAGAAGTCCTGGATCTGACCCCGACCTGAACCCTTGTCAGTGCGGTCCATCGACGGAAAATTGCTGTTCCGCCATGCTGGGCATGCTATTGAGCGCCAAAATTGCGTAGCCGCAAGCTGTTTGACACGACGAAAAATGACGAGAACGCCATGGCGGCACCGGCGATCAAAGGGTTGAGCAGTCCGGCGGCGGCAATCGGGATGGCTGCGACGTTGTACCCGAACGCCCAGATCATGTTCATCCGGATCGTCCGCATGGTTGCACGGGCCAGGTCCAGCGCCTGCGGAACAGTATTCAGATCATCGCGCACCAGAATGATGTCGGCTGCACCGAGCGCGACGTCGGTGCCACGCCCGATCGCCAACCCCAAGTCGGCACCCACCAACGCGGGACCGTCGTTGATGCCGTCACCGACCATGGCGACGGTATGTCCTTCCTCGCGGAGCCGTTGGATCACGTCGACCTTGCCTTCGGGCAGCATATCGGCGACAGCGGAGTCGATGCCGACCTGCGCCGCCACCGCGTCGGCGGCGGCCCGATTGTCGCCGGTGAGCAGAATCGTCCGCAGCCCGCGGCTGCGTAGCGCAGCGACGGCGGCAGCCGCTGAATCCTTGAGGGTGTCGGCGATTGTCAGGGCTGCGCGGACGACACCGTCGACCGACACAAAAACGACAGTCTCGCCTCGGGATTCGCCGTCCAGGCGCGCGGACACCAGAGCCGCGTCGTGGCAGGGCGTGGTCCGGGTAATCCAGGATGGCTTGCCGACCTCAACGTGATGGCCGCCGACTTCCCCCGATACACCGCAGCCCGCGACGGCGACAAACCCGTTGACTGGACCCGGATCCGGCGAAGCGGCAACGATGGCCGCCGCCATCGCATGCTCGGAAGCCGATTCGACAGCGGCGGCGAGGCCAAGCACTTCCTCGCGATCTCGCTCGCTGGTGCCTGAACCTGCCATTGTTACGGTGCTCACCGCCAGCTGCCCAACCGTCAACGTGCCGGTCTTGTCGAACACCACGGTGTCGATGCTCCGGATGGTTTCCAGTGCCCGGTACCCCTTGATAAAGATCCCTAGCTGCGCTCCCCGTCCGGAAGCAACCATCATGGCGGTAGGTGTCGCGAGCCCAAGCGCACACGGGCACGCGATCACCAACACCCCTAGCGTGACCGAGAACGCGCGATCCGCGCCTGCGCCGCTGACGAGCCAGGCCGCACCTGCAAGTCCAGCAATGACGAAAACCACCGGCACGAACACGCCCGCGATGTGGTCGGCGAGGCGCTGGGCACGCGCCTTCTGCGTCTGGGCTTGCTCCACGAGGCGGACCATCGCGGCGAACTGGGTATCGGCCCCTACCGCGGTGGCCTCGATGACCAGGCGGCCGTCCATCACGACCGTGCCCCCCACGACCGAGGCCGCCGGATAGGCACGGACCGGCTTGGCCTCACCGGTCATGGCGCTCATATCGATCGCCGCGCTGCCGTCGACAACGACTCCGTCAGCTGCGATGGTTTCCCCCGGCCGCGTCACGAAGCGCTGGCGCTTCTTGAGTTCGCTCGCCGGTATCACTAGCTCCGCGCCGTCGGGCAGCAGCACCGCCACATTCTTGGCGCCTAGCTCCGCCAGCGCACGCAGCGCGCTGCCGGCCTTGGACTTGGCTCGTGCTTCAAAGTAACGACCGGCAAGAACGAAGACGGTCACACCGGCCGCGACCTCGAGGTAGATCGAGTCGCTGTTGAGAATGGCCCGCCAGATTCCCGAGCCTTCCCGTGGCGGCTGATCGCCGAAGACGGACGAAAGCGACCAGGCGGTGGCGGCCACGATCCCGACCGAGATCAGCGTTTCCATGGATGTCGTCCGGTGGCGCGCGTTTCGCAGCGCGACCGAGTGGAAGGGCCATGCGGCCCAGGTCACAACCGGAGCGGCCAGGGCCGTCAATATGTATCCCCAGCCGGGAACCCTGGCGCTGGGGACGATCGCGAACAACGTCGACAGGTCAGCCAGCGGCACGAACAACACCGCCGCGACTAGCAGCCGCCGCAGCAGTCTGCGGGCGTGGGCGCCGTCGGGATCCTTTGTCCGTTTGTCTAGGACGGTTGTCTCGGTGTGCGGTGCCGCGTGGTATCCGGCTTTCTCGACCACCCCGCACAGCTCATCGGCTGCCATGCCCACGGCATCGATGGTCGCGACGCGGGTTGCGAAGTTGACGGATGCGCGTACTCCGGGGATCTTGTTGAGCTTCGTCTCGACGCGGCTGGCACAGGCCGCACATGACATACCCGAAACATCGAGCCGGATCCGCCGCACCGACTGCAGGTCGGCATCTCCCACAACTGGAGCCGCCACGGCCCTCCTCGGATCGGCGTATTTGCACCCGTCAGCCTACAAGTCGTAAGCAGGCGGTAATCGGTTCCCTATGGCCCGCTGGATGCACTGGCGATGGATTCTTTTGGTCCGATTTCTGCGGTTGGCGTGCTAGGTTTCCGACTGTGACGCCCGTCACAACGTTTCCTCTCGTGGACGCGATCCTCGCTGGTCGCGACCGCAACCTTGACGGCGTTATCTTGATCGCCGCCCAACACCTGCTGCAAACAACGCACGCCATGCTGCGTTCGCTATTTCGGGTCGGCCTCGATCCGCGCAACGTCGCGGTGATCGGCAAGTGCTATTCCACTCACCCGGGAGTTGTCGACGCGATGCGGGCCGACGGCATCTATGTCGACGATTGCAGCGACGCCTACGCACCCCACGAATCATTCGACACCCAGTACACCCGCCACGTAGAACGGTTTTTCGCCGAATCCTGGGCGCGGCTTACGGCCGGGCGTACGGCTCGTGTCGTGCTCCTCGACGACGGCGGATCGCTGCTAGCCGTCGCCGGCGCCATGCTCGATGCGAGCGCCGACGTGATCGGAATCGAGCAGACGTCCGCCGGCTACGCCAAAATCGTCGGTTGTGCGCTGGGGTTTCCCGTCATCAACATCGCCCGCTCGTCGGCAAAGCTTCTATACGAGTCGCCGATCATCGCCGCACGCGTGACACAGACGGCATTCGAGCGCACCGCGGGCATCGACTCAAGCGCAGCGATCCTGATCACCGGCGCGGGCGCAATCGGCACTGCCCTGGCCGATGTGCTGCGTCCGCTGCATGACCGGGTGGACGTGTACGACACGCGCTCCGGCTGTATGACGCCCATCGATCTTCCGAATGCGATCGGCGGCTATGACGTGATCATCGGTGCCACCGGCGCCACCAGTGTGCCCGCCAGCATGCACGAATTGCTGCGCCCCGGCGTATTGCTGATGTCGGCGTCTTCGTCCGATCGCGAGTTCGATGCCGTCGCGTTGCGTCGGCGCACGACGCCCAATCCTGACTGCCATGCCGACCTCAGGGTAGCCGACGGCAGTGTCGACGCTACCTTGTTGAATTCGGGCTTCCCGGTCAACTTTGACGGTTCGCCCATGTGCGGCGATGCGTCGATGGCGCTCACGATGGCGTTGTTGGCGGCCGCGGTGTTGTATGCGTCGGTCGCGGTCGCCGACGAAATGTCATCCGATCATCCGCATCTCGGGCTGATCGACCAGGGCGACATCGTGGCATCGTTTCTGAACATCGACGTCCCGCTCCAAGCTCTCAGCCGGCTACCGTTGCTTTCGATCGATGGGTATCGCCGCCTTCAGGTGCGCTCCGGCTATACCTTGTTCCGCCAAGGTGAGCGGGCCGACCACTTCTTTGTCATCGAATCCGGCGAGCTTGAGGCGCTCGTCGACGGGAAGGTCATCCTTAGACTCGGTGCCGGAGACCACTTCGGCGAGGCGTGTTTGCTCGGTGGCATGCGGCGCATAGCGACGGTGCGGGCATGTGAGCCATCGGTCCTGTGGGAGCTCGACGGCAAGGCTTTCGGCGACGCGCTGCATGGGGACGCTGCAATGCGTGAGATCGCCTACGGTGTCGCTCGCACCCGGCTCATGCACGCCGGCGCGTCCGAGTCCTTGATGGTGTAACGGTCTTGCACTCGTGGGCTGTCGGCGGATCACGGGATCGTTATGCCGGTTCTTGCGAGTGACATAGGTTGACATACGTATAACCGGTCCCTGCGGTCGAACACGGCTTGACAATTGGACGAATCTCGTTGCGCGCCATCAGTTGTGCTCACAGGATCGCCGCCGTTCGGAGCGATGAGCCCGCTTGGCGCGCGAAGTGCGCCGGGGCGGATCCTGCCCGAGCCGCGCGACGACGGCCTCGATGCCCGTCGCGGTCGATGACCTTGATTCCTTGGGCGCTGACCCGCACCTTGATGCGGCGGTCCTCCGACGGTAAGTAGTAGGCCTTGAGCTGGATATTGGGCGGCCAACGTCGCCGAGTGCGGCGGTGTGAGTGCGACACAGCCTTACCGAAACCCACAGTGCGGCCGGTGATTTGGCAGCGGGCGGACATGGCGAACCTCCTCCCGGACCAGCCTGTTGAAAATAGTTTTCGACAACCGTTGCACGGCACGGTAGCGTGGGTGCAGTTTAATGGCAATCATTTTCAATAAGGTTTGGCGATGCGTACTCCGGTGATATTGGTGGCAGGTCAGGATCACACCGACGAGGTGACGGGCGCCTTGTTGCGCCGGACCGGAACGGTGGTCGTGGAGCACCGGTTTGACGGCCATGTGGTGCGACGGATGACTGCCACGCTGAGCCGTGGCGAATTGATCACCACGGAGGACGCTTTGGAGTTCGCCCACGGCTGTGTGTCGTGCACAATCCGCGACGACCTGCTGGTGCTGTTACGCAGACTGCACCGCCGAGACAATGTCGGCCGGATCGTCGTGCACCTGGCGCCGTGGCTGGAGCCCCAGCCCATCTGCTGGGCGATCGACCACGTGCGGGTTTGCGTCGGACACGGATACCCAGACGGACCAGCCGCCCTCGACGTGCGGGTCGCGGCCGTGGTGACCTGTGTGGACTGCGTAAGGTGGCTGCCGCAGTCACTCGGCGAGGACGAACTGCCCGACGGGCGCACGGTGGCCCAAGTGACGGTCGGTCAGGCCGAGTTCGCCGACCTTCTGGTGCTGACCCACCCGGAACCGGTCGCCGTGGCGGTTCTGCGCCGACTGGCCCCTCGAGCGCGAATCACCGGCGGCGTCGACCGCGTCGAGCTGGCGCTGGCGCATCTGGACGACAACTCACGGAGGGGTCGTACCGATACCCCGCACACGCCATTGCTGGCGGGCCTGCCTCCGTTGGCAGCCGACGGTGAGGTTGCGATCGTGGAATTCAGTGCCCGCCGCCCGTTTCACCCGCAACGTCTGCATGCCGCGGTTGACCTGCTGCTCGATGGCGTGGTTCGCACTCGAGGTCGGCTGTGGCTGGCCAACCGGCCGGATCAGGTCATGTGGCTCGAATCAGCCGGTGGCGGTCTGCGGGTCGCATCGGCCGGAAAGTGGTTGGCGGCGATGGCGGCCTCGGAGGTGGCCTATGTCGACCTGGAGCGGCGGTTGTTCGCCGACCTGATGTGGGTCTACCCGTTCGGAGACCGGCACACCGCGATGACGGTACTGGTATGCGGCGCCGATCCGACCGACATCGTCAATGCCCTGAACGCGGCGCTGCTCAGCGACGACGAAATGGCATCTCCGCAACGCTGGCAGTCCTACGTCGACCCTTTCGGCGACTGGCATGACGACCCGTGCCACGAAATGCCCGATGCGGCTGGGGAATTCTCGGCACACCGCAACTCAGGAGAATCTCGATGAAACCCCGGTATCCATCCCGACTACCAGCCCGTGGTACAGACGCCGACACTACGGCTCAGCGCGCGCTGGATGCTACCGAGGGCGTCGATAGGTTCTATCCACCCGCGTCAGAGTCTTCCGCGTCGTCAGGGCGTTCATCAGGTTGCACGACACCGACTGTGCTTGCCAACCACTTCGGTGCCAGCGCTGAGACTGCGGTGGCTCCTGCCGTGGCGCTGAAGACGCCCGTCCAGGCGACCGGTCCCAGCGGGGTACACCCGAAAAGTGGCTGATAACCGGGGTTTGAATGATGCCGACCAACACCCCGGCGCTGCCCAGTGCGGTGGCAATGACGAGCGGACTGTGCCGGCGCGTCAGCAGTGTCTGCGCTAGCTGGGTCATCACGAGTGCAGTCAAACCCATTGTCGCCGTGCGTCGTTCGGTTCCGGGAGTCCAGCGCCCGATGGCCCAGGCTGCCGTTGCGCCGGCGGCGGTGACGACGCCGCGGTTAACGATCTGACGCAGCAATGGCGCGTCCAGCGAGGGCGTAGGCCCGATCAGCACCGCACGTCGATGTTCGCGCTGCGCTCGCTCGGCCGCGTCATCGGTTGGGTATTCGGCGTCGTCGGGTTCGGCAAACTGCGAGGTGACGGCCACCGCAAGCGCGGGAAACATGTCGGTGAGCAGATTCACCAGCAGCAGTTGACGAGTCCCCACCGGCGCCCGCCCGGCCCCGAACGCCGTCCCGATGACGGTGAACAGAACTTCGCCCACATTGCCGCCGACCAGAATCGTCACCGCGTCACGAACACCGGCCCACATGCTGCGGCCCTCGACCAGCGCGTCGAGCAGCACGCCCAGGTCATCGTCGGTCAGCACGATATCGGCGGCCCCACGGGCGGCAGAGGAACCGCGCCCGCTCACTCCGATGCCCACGTCGGCCATCCGGATGGCCGCGGCGTCGTTGGCGCCGTCGCCGACCATCGCGGTCACTCGCCCGCAGCGCTGCAGCGCCGCCACAATCTGAACCTTTTGTTCCGGGCTGACCCGAGCAAAGACTTGCATGTCGGCGGCGAGTTTGGCATGCGCCTCCTCGTCCAGGACGGCAAGTTCGGCACCGGTCACGACTCGCGCGTCCGCCGGTAGTCCCAGCTGGCGGGCGATCGCCCGGGCGGTGATCGGATGGTCGCCGGTGATCAGCACCACGTTGCGCTCGGCGTCCAGCAAGGCTTCGATCAACGGACGCGAGGAAGACCGGGCCGTATCCGCCAATCCGACATAGCCGATCAGCTCGAGATCGTGCGCGACGGCGTCGACAGCGTCGGCGTCGGTCTCGTCATCATGGGTGGTCCCGTTGTCCCAGGTGCGCTGCGCGACTGCCAGAACACGCAGGCCCTGCTCGGCGAGGTGGCGTACCACGGATTCGGCATGTTCGTGGTCGACGCCCGGGTCGGCGAGTCGGCAGCGCGGCAGGATCGTCTCCGGAGCGCCCTTGAGCATCAACATCGGTATCCCGTCGGTGCCCACTCTGCCGATCGCGGCGGCGTAGCCGCGACTGGACTCAAACGGTACTTCGGCCAGCACCACCCACTCCGAATCGCCTTGGCTACTAAGCGAACCGGCCAGCGCACTAGCCGCCGCGAGGATCGCCTCATCGGTGGCGTGCGCGTGCCCTTCCCCGTTATGGGGCTGCGTGGACGCGCGCGCGGCGGCCCGCAGCACCTCGGCGGAGGGCGCATCGGTGGTCTGCGGCAACGGATCCCGTTCGGCTGCGGTGCTGCTCGGTAGCGCGCATACCACCCGCAGGCGGTTCTCGGTGAGTGTGCCGGTCTTGTCGAAACATATGGTGTCGACACGGCCCAGCGCCTCGATGGTGCGAGGCGAGCGCACCAGCGCCCCACGTGCCGTCAGGCGCTGGGCGGCGGCAAGCTGGGAGAGGGTGGCCACCAACGGTAGACCCTCCGGGACCGCGGCCACCGCGATGGCGACGCCGTCGGCCACCGCTTGCCGCAGCGACGCCCGGCGCAGCAACGCCAGAGCTGTCACCGCGGCGCCGCCGGCCAACGTCATGGGCAGCACTTTGCTGGTCAGCTCGCGCAGCCGGGCCTGGACTCCGGCCGCCGTTTCGACATCGGCGACCGCCGAGATCGCGCGATGTGCGGCGGTGCCGACTCCGGTGGCTACCACGATCGCGCGGGCGTGTCCGGCGACGATGGTGCTGCCCTCAAACAGCATGCTGGCCCGGTCGGGGTCGTTGACGGCGACGGGGTCCACCTGCTTGTCCACCGGTAGCGACTCGCCGGTAAGAAAGGACTCGTCGACCTCGAGGTCTTCGGCCACCAGCAGGCGCGCATCCGCCGGGACCACCTCCGGCGCGGCCAGGTCGATGACATCGCCGACTCGCAGCGACTTCGCCGACACCGTGGCCGTCCGGGTGGCGTGCCGGGCCGCCTCCAGTCGACGTCGGGTAGTCGCTACCGCCGGCACCACCACCCGGCGCACCAGCTGGTCCTGCTCGGCGAATAGCTCGGCGGCCGCCGCCTCGGCTCGCAATCGTTGTACCCCACCGGTGATCGCGTTGACCGTCATCACGCCCGCTACCAGTAGCGCGTCGATATTGCTGCCGACAATCGCCGATGCTGCGGCGCCCACCGCCAGGATCGGAGTCAGCGGATCGGCCAGTTCATGGCGGGTGGCCACCGCCAGCTGCGCCAAGGTTCGTGCCGGGCCGCGCAGCGGCGCCATCACCGGTTCGTAGGACAGGTCGTCCAGAATGCGCCGCCAGGCCGGGATTCCGGGTTCGACGGCCAAGGGTCGGGAGCCGCCGGCTAGCCGCGAGTAGACGATCTCGGGGTCCAGCGCGTGCCAGGCGGTCAGCGGTTGCGGGGTGGGGTCGGGCATCCGCAGCACCTTGGCGGCCGACCACATTCCGGACACCAAAGCCGTTGCGGCAGCGGCATTGACCGGATTGAGCCAGCGACGGAAGCTGGCTGGGTTGGTGGTTTTGTCCTGCTCACCGGTGACCAACAACAGCCCGGCCAAGGTGGTGCCACCTTGGGCGAGGTGTACCGCGGATTCACTGGCTGCCCGGGCCACCGGAAGCGCTGACAGGATCCGCACCGCCGCGGCCAGATCGGTGCCGGTGATTAGGTCGGCAGTCCATGGTGTTGCCCCGCGGGGATCGTCGAGAGCCACACCGACGTCAGCGATGGCCAACGCGGCCAACGTATCGGTGGATGCGAAGTCCCGGTGCACCGCGGTGATCAGCAATACCGGTCCGCGATCCGCGCGCAACTCACGCACCAACTTCAGCAACGGCGTGCCAGGCGGATGCGTCGAACCGACGCTGGCCGATAGATCTTCGGTGCCCGCGACATGGCGCAAAACCACCCGCGCTCCGGTTCGGTGCGCGGTCTGCAGCAGCGGGATTGCGTATGGGTCGACTTCCCACCCCACGTCGACGCTGCCCACGCATTGGCCATCGACCACCAGGTCGGCATGCTCGAGGCCCTGAGCCGGCGTTGCCGACGGCCCTTGAGCCGGAGCCCATCTCAAGCGGGCACCGGTAGCCGGCAATTCATCGGGGTCGGGTTCGGGTGCCTGCTCGCCATGGAGCAAGGCGTCGGCGACCTCGTAGACGCGGTCGTCGTCCCAGCCGGGTTCGTCTCCCTGTGCATGCAATACGGCGCGGTTGTCACCGCGCAGCGCTGCGCCGTCGATAACGACCACCCGCACCCGATCCAGGCGGCGCAACGCGCCGGGGTCGAGGACTAGTTGCCCGGTGTTGGCGAGCCCGCGACCCAGCACCGCCGCGAACGCCTGTCGGCCCATGTGCGCGGCACGTGGTACTCCGGCCAGGATCGCGCCGGCCGCGTCCTCGGTACCACCGCCGGCCACCAGTGCACTGGCCGCGGCGATCAACGAACCGTTTGCGGCCTGGTTGACGTATTGCTCCACCGGCCCGGCCCTTGACCCTTTGGCGGTGTCGATCGCGGCGTCGATGGATCCGCCGACCACGACGTGCGAAGCCTCGCCTGCCGCCGCAGCCGCCCAACTGTGTCGCGGCTCCTGCGATTTGGCCCCGGCCGACGAGATGATGGGCACCACCGGAGCCTGCGGCCGTCTGGGGGAGGCCAGCGCGGGTTCGCGGTCACGCCATACGCGACGGTGCGCCGCCGCTTCGGAGATTTGCAGGCTGCGTTGCACCAGATCGAGCAGCGGTGTGCCCAGGGACTGGGTTAGCCCGTTGGCCGCCGCCGTCGTAGCGGCGAGCGCAATATCGGTGCCCACTCGACCCAACCGCGACTCCATAAGCGACACCATTCGCGGTTGATGGTTTATCAGAGCGGCCAGGGCTCTGGTGGTTTGCGGTGCGGCGGGCAGTCGGGCGACCCAGCCGGTGACCGTGGCACCCATCGCTACCAGATCCATTGCCGCAGCGGTCAACGGCACCAGGATCGCCAAGGGGTTACCTGGGTCGGCGAATGGTGCCGAGTTCGGCGACGACACCGACCCAGCCAGGAATATGTCGGCAGCCACCGCGGAAACCACATCACGTACCTCGTCCACGGCGATGTCGCTATCCGCATCAGGTTCAAGTTCGACCACCAGCCGACCCAATGAGCCCTCAACGTGGGCCTCGGCCACGCCCGGGATCCTGCGGACTGGCTCCTCCACCATGGCGGCATGCTCGTGCCAGCGAGGGAATGGCAGTAGCGGATCCAGGTCGAAATGCACGCGCCGTCCGCTGCGCCAACGCACCGGCGGTGTCATTCCGTCAGGCGATTCGTTGTGGGAACCGCGTACCCCGATTGCGCGACCAGTCGTTTGCACCACCGACTGCACCACCGGGCCGGTCAGCTCCAGCACCGGGCTGGCCAGCGTCTGCACCGCCGCGGCCGCACTCCCCGGCAAGCGGGCGCCGGCTCGCACTGTCTGTGCTACTCCGTTGGTCACACCACCGAGGACAGTGGCCACACCCGGGATCTTCACTGAGTCACCCTTCAACTACCGATACCGCGCCTAATCCTGATGGCGTATCAGCGCCATGTCTACCGACTTGCGCATACTTCGCCGGGTGAGGTCGCCGGTGAAGGCAGTCCGGACCCCTTTGGTCTGCGAGCGATGAATGCAGACGCCGTGTCGGATCTAGCTTGAGTACGGGCGGGCCCGTGACGCGCCGGTGGCGGGCACGTGAAACCGACCCAAACGATCCCAACGACGCGGCAACGCCTGGCTAACGGCTCACGGATCGAATCAGTGGATGCGGTGGGGTCCGTGAATCAGCCGGCAAGCGGCCAAGCGTTGCATTGTGCGGCCGACATTGGGGGGCCGACGAAATCGGCTCACAAAATGCGGTGGTGGGCCCTGCCGACGTGGTAACCCGCCGGGAAGGACTTCTCGATGACCTGCAGCTGGTGGTTCACTCTCGACTCCAGCTCGAGCACCACGCAGCTGTCACCGACGGTCTTCGACTCAAGGACGATGTACCGCTGACCGCCACCGTTGACATCGGTGATCGGGTCACCGGAGTGCAATGTTTCGACGGGCACCAAATCCGGATTTCCGTTTGACTCCACGCGAAACACAGTAAGGCAATTAAGCCGACTAGGGAACACTCTGCGTGGTGCGCCACCTCGACGCGGAGGCACCAGCGGGTTGGCCGCGGCGGGCTCGCTCTTGGGTGGTCGCCAGTGATTGTGACCAGCTGCCGGAGCGGGAATGCGTGTTGGACAGCCGAATCCCCGCAATTGGCGCAACGTGCCCCGGAAGCCGCGCTACATTTGGCTCCTAGCCACCAGACAGCTTGCCCGAAAACGGCAGAGGTCCCTGATGTCGCTTTTGATCACATCACCGGCGACGGTGGCTGCGGCGGCAACACATCTGGCGGGTATCGGATCGGCGCTCAGCACAGCCAACGCGGCAGCGGCCGCTCCGACGACGGCGCTATCGGTCGCGGGTGCCGATGAGGTCTCGGTGCTGATCGCAGCGCTATTCGAGGCGTACGCCCAGGAGTATCAGGCGCTGAGTGCCCAGGCACTGGCGTTCCACGACCAGTTCGTGCAGGCGCTCAACATGGGTGCGGTTTGCTATGCGGCCGCAGAGACAGCCAACGCAACTCCGCTGCAGGCTCTGCAGACTGTGCAGCAGAACGTCCTCACCGTGGTCAACGCGCCCACCCAGGCATTGCTAGGTCGACCAATCATCGGCAACGGTGCCAACGGGTTACCGAACACCGGGCAAGACGGTGGGCCCGGCGGGTTGCTGTTCGGCAACGGTGGCAACGGCGGATCCGGCGGGGTGGATCAGGCCGGTGGTAACGGCGGTGCAGCCGGCCTGATCGGTAACGGCGGGTCCGGCGGCGTCGGTGGGCCGGGGATAGCTGGCAGTGCGGG-------------------GGGCTGCTGTTCGGCAACGGCGGGCGCGGCGGGGCCGGTGGGATTGGCACCACCGGTGACGGTGGGCCTGGCGGTGCCGGCGGTAACGCCATCGGTCTGTTTGGCAGCGGAGGTACCGGCGGGATGGGCGGCGTCGGCGGCATGGGCGGTGTCGGCAACGGCGGCAACGCGGGTAACGGCGGCACCGCCGGACTGTTCGGTCACGGCGGGGCCGGCGGTGCCGGGGGCATCGGCAGCGCCGACGGCGGGCTCGGTGGTGGCGGCGGCAATGGCCGGTTCATGGGCAACGGTGGGGTCGGCGGTGCCGGCGGCTACGGCGCTAGCGGAGACGGCGGAAACGCCGGCAACGGCGGCTTGGGCGGCGTGTTCGGCGATGGCGGGGCCGGTGGTACCGGCGGTCTGGGTGACGT------------------------------------------------------------------------------------------------------------------------------------------------------------------------------------------------------------------------------------------------------------------------------------------------CGGCGGTAGCGGCGGGCTGATCGGCGACGGCGGCACCGGTGGCGGTGCAGGCGCGGGTGACGCTGCTGCATCGGCCGGTGGTAACGGTGGTAACGCCCGGTTGATCGGGAACGGCGGTGACGGTGGCCCGGGCATGTTCGGCGGGCCCGGCGGAGCTGGCGGCAGCGGCGGCACGATATTCGGCTTCGCCGGAACCCCCGGGCCGAGCTAGGCGTGTTGCATCCCGCCCAACGGCGCAGGCAACAATGGTGCGATGAGTGGCGCCAGCTCATCGGAGTCGCCCACCTGCTATCGCCATCCCGGGCGCCGGACCTACGTCCGCTGCACCCGATGTGATCGGTACATCTGTGGCGAATGTATGCGCGTGGGTCCCGTCGGCCACCAGTGCGCGGAGTGTGTGCGCGAAGGCGCCCGGGCGGTGCGGCAGCCTCGTACCCCATTCGGCGGGCGGCAGCGGTCGGCAACTCCGGTGGTTACATACACGCTGATCTCGCTGAATGCGCTGGTGTTCGTCATGCAAGTGACCGTGATGGGTCTGGAACGGCAGCTCGCTTTGTGGCCACCCGCGGTCGCCAGCGGTCAGACCTACCGGTTGGTGACCTCGGCGTTCCTGCACTACGGGGCGATGCACCTGCTGTTGAACATGTGGGCGCTGTATGTGGTGGGTCCGCCGTTGGAGATGTGGCTGGGCCGGTTGCGGTTCGGCGCGCTGTATGCGGTGAGCGCGCTGGGTGGCTCGGTGTTGGTCTATCTGATCGCACCGCTTAATACGGCGACGGCGGGGGCATCGGGGGCGGTGTTCGGTCTTTTCGGTGCCACGTTCATGGTGGCCAGGCGGCTCCACCTTGATGTTCGTTGGGTCGTCGCGCTCATCGTGATCAACTTGGCTTTCACGTTCCTCGCGCCGGCGATCAGCTGGCAGGGGCACGTCGGCGGGCTGGTAACGGGTGCGCTGGTGGCAGCGACCTACGTCTACGCGCCCAGGGAACGTCGGAACTTGATCCAGGCCACAGTGACGATCACCGTTTTGGTTGCGTTCGTCGTGCTGATCGGCTGGCGCACAGTCGATTTGCTCGCACTGTTCGGTGGGCGCCTCAACCTGAGCTGAACACATCAAAACCGATAGCCGCTTGTCTTCGCGTGTCTTCGGGGAATCCGACGCGGTCACATCTAAACTTGCCACGATCAAGAGGAGGGGCAACGACGTATCGGCAGCAAGCACTGCGCCGGACGACGAAGTGGTCAGGGCGCGCTAACAGCGAGAGCTGAGCCGGGCGGGATTCACTCCGTGCCGGCACGTTCTGTTCCCCGGCCCCGTTGGGTGGCCCCGGTGCGCCGGGTCGGTCGGCTGGCCGTATGGGATCGGCCGGAGCGGCGCAGCGGAATTCCAGCGTTAGATGGCCTTCGTGCGATAGCGGTCGCGCTGGTACTCGCCAGCCATGGCGGCATCCCCGGTATGGGCGGCGGGTTCATCGGCGTCGACGCCTTCTTCGTCTTGAGCGGATTTCTCATCACCTCGCTGCTGCTCGACGAGCTGGGGCGCACCGGTCGTATCGATCTGAGCGGGTTCTGGATTCGCCGTGCGCGGCGGCTGCTGCCGGCGCTGGTGCTGATGGTTCTCACCGTGAGCGCCGCACGCGCACTATTTCCTGACCAAGCTCTCACCGGGCTACGGAGCGATGCGATCGCCGCGTTCCTATGGACGGCGAATTGGCGGTTTGTGGCCCAAAATACCGATTACTTCACCCAGGGCGCTCCACCCTCGCCCCTACAGCACACCTGGTCGTTGGGGGTGGAGGAGCAGTATTACGTTGTCTGGCCACTGTTGCTGATCGGGGCGACGCTACTGTTGGCGGCCCGGGCGAGGCGCCGTTGCAGACGGGCCACGGTGGGCGGGGTTCGGTTCGCCGCGTTCCTGATTGCCAGTCTCGGCACGATGGCTTCCGCCACCGCCGCGGTCGCATTTACCTCGGCGGCCACCCGCGACCGGATTTACTTCGGCACCGATACCCGTGCGCAGGCGTTGCTGATCGGCTCCGCGGCAGCGGCTCTGCTGGTGCGGGATTGGCCATCGCTGAACCGCGGGTGGTGCCTGATCCGGACTCGCTGGGGACGGCGGATTGCCCGTCTGTTGCCGTTCGTCGGGCTGGCTGGGCTGGCGGTGACGACTCACGTCGCAACGGGCAGTGTGGGCGAGTTCCGCCATGGTCTGCTGATCGTGGTGGCAGGTGCGGCCGTCATCGTGGTTGCCTCGGTAGCCATGGAGCAGCGCGGAGCGGTGGCCCGCATCCTGGCCTGGCGACCGTTGGTGTGGCTGGGCACCATATCGTACGGCGTCTATCTGTGGCACTGGCCAATCTTTCTGGCGCTCAACGGCCAACGTACGGGCTGGTCGGGCCCGGCCCTGTTTGCCGCTAGGTGTGCAGCCACGGTGGTGCTGGCCGGTGCGTCGTGGTGGCTGATCGAGCAACCTATTCGGCGCTGGCGACCGGCACGGGTTCCGCTGTTGCCGCTGGCAGCGGCGACCGTTGCCAGCGCTGCCGCCGTGACGATGCTCGTTGTTCCGGTCGGAGCCGGACCGGGGCTACGCGAGATCGGCCTTCCGCCCGGCGTTTCGGCGGTCGCCGCGGTCTCGCCGTCGCCGCCGGAAGCGAGTCAGCCCGCGCCCGGGCCACGAGATCCCAACCGGCCGTTCACCGTTTCGGTATTCGGTGATTCGATCGGGTGGACTTTGATGCATTACCTGCCGCCGACTCCCGGATTCCGGTTCATCGACCACACCGTCATCGGCTGCAGCCTGGTACGCGGCACACCGTATCGGTACATCGGTCAAACCCTGGAGCAGAGGGCGGAATGCGACGGCTGGCCGGCCAGATGGTCGGCGCAGGTCAACCGGGACCAACCGGACGTTGCGTTGCTGATCGTCGGCCGCTGGGAGACGGTAGACCGGGTCAATGAGGGGCGGTGGACACATATCGGCGACCCGACCTTCGATGCGTACCTCAACGCCGAGCTACAGCGAGCGCTCAGCATCGTTGGATCCACCGGGGTTCGAGTGATGGTCACCACCGTGCCCTACAGCCGCGGCGGCGAAAAGCCGGACGGCCGCTTGTATCCGGAGGATCAACCCGAGCGTGTGAACAAATGGAACGCCATGTTACATAACGCCATTAGCCAACACTCGAACGTCGGAATGATCGACCTCAACAAAAAGCTTTGTCCAGACGGCGTTTACACGGCCAAGGTCGACGGCATCAAGGTCCGCAGTGATGGTGTTCATCTCACCCAGGAAGGCGTGAAGTGGCTGATACCGTGGCTTGAGGATTCGGTGCGGGTCGCCAGTTAATCCGCCGTGTGCTCCGGATGAGCGCGACGGTAACCCTGGAATTGTGCTGTGTGCTGGCTGTGTCGTTGTGATGAGCCTGTCTAAGTGGTGCGTAACCGTTTGACGAGCCGCGGCCTCGCTGCAAACATTGAAGCCCGCACGTCTGGGTTTGTATTTACACAACGAGGGCGCTCCCCGATCTGGCGCGCGCAACGAGGTGCGCACTATCCATTCGAGGTGAACTGGACTCCTTGATGCTCAGGCCGGTGCGGTTTGTCGAGAAAGGCGAATAGGAACAGTCCATGAAAGTGTGGATCACTGGGGCTGGCGGAATGATGGGGTCACATCTCGCCGAAATGTTGCTGGCCGCCGGACACGATGTGTACGCTACCTACTGCAGGCCGACCATCGATCCGTCGGACCTGCAATTCAACGGAGCAGAAGTCGATATCACCGACTGGTGCTCGGTCTACGATTCGATAGCGACATTCCGCCCCGACGCGGTATTTCATCTCGCGGCCCAAAGCTATCCGGCGGTTTCGTGGGCCCGGCCGGTTGAGACGCTGACCACCAACATGGTTGGCACCGCCATCGTTTTCGAAGCACTACGTCGCGTGCGACCGCACGCAAAGATTATTGTTGCGGGCTCGTCGGCCGAATATGGATTTGTTGACCCATCCGAGGTTCCGATTAATGAGCGGCGAGAACTTCGCCCGCTCCATCCGTATGGTGTTTCTAAGGCGGCCACCGACATGCTGGCGTATCAATATCACAAGTCTTACGGCATGCACACCGTCGTCGCTCGTATCTTCAATTGCACCGGGCCACGCAAAGTCGGAGATGCACTTTCCGATTTCGTCCGCCGTTGTACATGGTTGGAGCACCATCCGGAACAAAGTGCCATCCGGGTGGGAAATCTTAAGACGAAACGGACTATCGTGGACGTCCGCGATCTCAATCGGGCGTTGATGCTGATGCTGGATAAAGGCGAGGCCGGGGCTGACTACAATGTGGGAGGTTCGATCGCCTACGAGATGGGCGACGTTCTCAAACAAGTAATCGCGGCTTGTAAACGTGACGATATCGTGCCGGAAGTCGACCCCGCCCTTCTTCGGCCCACCGACGAAAAGATCATCTACGGAGATTGCAGCAAGCTGGCGGCCATAACAGGCTGGCAACAAGAAATCTGTTTGACTCAGACGATTGCCGACATGTTCGATTATTGGCGTAGCAAATCCGAGTCCGCCCTGATGGTGTGACCGAATGTCTTTGTCCTGCCAACCTGAGGAGCAGATAAGATTGACCGTAACGGACTCTCAGTATCGACAAAAGGTGTGCACCGCGAGAACTGCTGAGGAGATCTTTGTAGAGACAATCGCTGTCAAGACACGCATCCTCAATGACCGGGTCTTGCTGGAAGCCGCTCGCGCAATTGGGGACCGCTTGATTGCCGGCTATCGTGCGGGAGCACGCGTCTTCATGTGTGGCAACGGTGGTAGCGCTGCGGATGCGCAACATTTTGCCGCGGAGCTAACGGGTCACCTGATCTTTGATCGGCCACCGCTTGGCGCCGAGGCACTCCACGCCAATTCGTCGCACCTAACAGCGGTGGCCAACGACTATGACTACGACACCGTTTTTGCCAGGGCCCTCGAAGGATCTGCGCGTCCCGGCGACACGCTTTTTGCGATAAGTACCTCCGGCAATTCTATGAGTGTACTGCGGGCCGCGAAAACCGCAAGGGAGTTGGGTGTGACGGTTGTTGCAATGACGGGCGAATCCGGCGGCCAGCTGGCAGAATTCGCAGATTTCTTGATCAACGTCCCGTCACGCGACACCGGGCGAATCCAGGAATCTCACATCGTTTTTATTCATGCGATCTCCGAACATGTCGAACACGCGCTTTTCGCGCCTCGCCAATAGGAAAGCCGATCCTTACGCGGCCATTCGAAAGATGGTCGCGGAACGTGCGGGACACCAATGGTGTCTCTTCCTCGATAGAGACGGGGTCATCAATCGACAAGTGGTCGGCGACTACGTACGGAACTGGCGGCAGTTTGAATGGTTGCCCGGGGCGGCGCGGGCGTTGAAGAAGCTACGGGCATGGGCTCCGTACATCGTTGTCGTGACAAACCAGCAGGGCGTGGGTGCCGGATTGATGAGCGCCGTCGACGTGATGGTGATACATCGGCACCTCCAAATGCAGCTTGCATCCGATGGCGTGCTGATAGATGGATTTCAGGTTTGCCCGCACCACCGTTCGCAGCGGTGTGGCTGCCGTAAGCCGAGACCGGGTCTGGTCCTCGACTGGCTCGGACGACACCCCGACAGTGAGCCATTGCTGAGCATCGTGGTTGGGGACAGCCTCAGCGATCTTGAATTGGCACACAACGTCGCCGCTGCTGCCGGTGCATGTGCCAGTGTCCAGATAGGGGGCGCCAGTTCTGGCGGTGTCGCTGACGCGTCATTTGACTCGCTCTGGGAGTTCGCTGTCGCAGTCGGACATGCGCGGGGGGAGCGGGGCTAATGGCGATCTTGCGCGGGCGAGCGCCGTTGCGGCTCGGACTCGGCGGTGGCGGGACAGACGTGGAACCGTACTCGAGCCAGTTTGGCGGACGAATTCTTAGCGTAACCATCGACAAATACGCCTACGCGTTCGCGGAGCGCGGAACAGGAGATGAGATCGCCTTTCGCTCGCCGGACCGCGACCGAGCCGGCCAGGCCTCGATCGACGATCTGGCGTCTCTCGAAGAAGACTTTCCGTTGCACGTCGCCGTCTACCGGCGGGTGATTGCGGAGTTCAACGGTGGTACACCGTTTCCGCTCCAGCTGGCGACGCAGGTGGACGCTCCTCCCGGGTCGGGGCTGGGCTCGTCGTCTGCTTTGGTGGTGGCGATGCTTCTCACGACATGTGCGCTCATCGGCTCGTCGCCGGGCCCATACGAGCTGGCGCGACTGGCCTGGGAAATCGAACGGGTTGATCTCGGCATGGCCGGTGGTTGGCAAGACCACTACGCCGCGGCTTTCGGCGGCTTCAACTTCATGGAGTCCCGCCCCAACGGAGAAGTCGTGGTGAATCCGCTTCGGATACGGCGGGAGGTGATCGCCGAACTGGAAGCTTCCCTTCTTCTGTACTTCGGCGGCGTCTCCAGGCTGTCGTCGGAAGTCATCGCCGATCAACAACGCAATGTCGTCGAGCGAGACGCGGACGCGCTTGCGGCCACTCACTCGATCTGCGCCGAGGCACTCGAAATGAAGGATCTTCTCGTGGTGGGTGACATACCCGGCTTCGCCGATTCACTGCTTCGCGGCTGGCAAGCGAAAAAGCGGACGTCAACCCGAATCTCGAACCCCGCAATCGAGCACGCTTACCAGGTCGCGCAGTCCAGCGGCATGGTCGCCGGGAAAGTCTCGGGTGCCGGTGGGGGTGGCTTCCTCATGATGATCGTGGACCCGCGTCGCCGTATCGAAGTCGCACGCAGCCTCGAACGAGAGTGCGGAGGATCGGTGGCTCCTTGCCTGTTTACCAAAGGCGGAGCGGTGACCTGGCATATCCCAGAGTCCACGGCACCCGTAAGGCGTGGAGTTGCTGATGCCGTGGCTTCAGCGCTCGGAAACGCTGGAATCTTGCTGTGTGCTGGCTGTGTCCTTGCGACGAGCCACTCGACTTGGCGCGTACCGGTTTGACGATCGGGGAGCCCAGTGCAAGCATGAGACCCCGCAAGCACCGGGCGCTGACGCCTCTTCGTGAGGTGACTGAGACGACACCTCCGTGTGTCCTGGCCGTGAGGAGGTGAGGGCGAGATGAGTCCGAGCGACAGTCCCGATCCGACATTCGTCTTGTCCCGATCTGGCTCCGGCATTCTTTCTGCCTTCTGAGCTTTCGCGAGTTACTGCGCATGTCCGATGTGGCGCAGTTGTGGCGTTCTGAATGACGCACGCTGATCGGGCTTCCTGCAGGAGAAGAACATGACCACGATGATCATGACTTTTGTTGTTCCACAACGTGTTACCCGTGCGACGAAAGGGCGGGCACGGTCGCTGCTGCGGGTGAGTCGGCGTCTGACGGACACGTTTCGCGCACCGCTCGCCTGGACCCCGCAGGAGCGGGCCGACCGGTATGTGGCACGTATGCCGATCGCGGTGATTGCGGACTGAGCGGGCGTCGGCGCGTGGCGCGGTTACCCGTTGGACCGGCGCTAGCCCAACCCGCGCGCGCGTGTTGGTACACCGACACGCTGTCTGGGCCCTACAACTGCGCACGCTCGCGGCCAGTGCCGCTAGCCGACCACCTCAATGGGATCACCAACGGTGACGGCGTCGAAGTACCATGCCGCGTTGTCCGGGCTGAGGTTGATACAGCCGTGGCTGACGTTGGCGTATCCCTGCGAGTTGACCGACCAGGGGGCCGAGTGCACGTACACGCCGCTCCAGGTAACACGAACCGCGTAGTGGGCGGTGAGCAGATACCCGTCCGAGGAATTCAGCGGGATGCCGATGGTACGCGAGTCCATCACGACCGTGCGCTCCTTGGACATTGCGTGAAAGCTACCGATTGGTGTCGGGCGGCTGGGCTTGCCTAACGACGCGGGCATGGTGCGGAGGACTTCTCCGTTTCTGCTGACCGTGAAGGTATGTGCCGAGATGCTGGCAACCCCGATCAGTGCGTCACCGGTCTCGAATCCTTCGGTCAGTTCCTGCACACCCACCGAGACACGGGTGTGAGGTGGCCAATACCGGTGGGGCACCCACCGCACGACATTGCTAGCGACCCACTCGAAGTGTCCGGTCGTGTTGTGCGGTGTGCTGATGCGGATGGACCGCTCGACGGCGCGGCGATCGGTCACGGGCGTGGTGAATGTCACCACCACCGGGTGCGCCACCCCCACCACGGCACCATTAGCCGGCGACACCGACGCAACGCCTGGGATCGGTTGGAGTGGCGGGACCGCGGCGGTCGCTATGCTGACTGATTCCGCGGTGAGCATCAGCGTGATCGCGACCACAACGGATAGATAACGAACCACTCGACGCATGGCGTCCACCCTCCCGAGATGGTGCGATCGACACACGACATTCTAGTGACCATCGACCCATTGCGGGCCGAGCAAGCAGTTTCTGGATAGCCCCGCCGCCCCGCGGGTGCGGATTGGCAGGCCGCGCGGCCTCGCGTTAGCCTCAGCGGAATCGGTGCCAAGGCCGAGGAGGTGCGGGTGCTCTTCCGTCAGCTGGAGTACTTCGTCGCGGTCGCCCAGGAGCGGCATTTCGCTCGGGCCGCTGAGAAGTGCTACGTGTCGCAACCTGCGCTGTCTTCGGCAATCGCCAAGCTCGAACGCGAACTCAACGTCACCCTGATCAATCGCGGACACAGTTTCGAAGGCCTTACTCGCGAGGGTGAGCGGTTGGTGGTATGGGCCAAGCGGATACTTGCCGAGCACGCTGCGTTCAAGGCCGAGGTGGATGCGGTGCGGTCCGGGATAACCGGGACGCTTCGGCTAGGCACGGTTCCCACCGCGTCAACGACGGCATCCCTGGTGCTGTCGGCGTTTTGCTCGGCGCACCCGTTGGCGAAGGTGCAAGTCTGTTCCCGGCTGGCTGCGACCGAGCTGTACCGACGGCTGCGCGAATTCGAGCTCGATGCCGTCATCGTGCACCCCGAGACCCAAGACAGTGATGATGTTGATCTGGTGCCGCTCTATGAGGAGCAGTACGTGCTGTTGTCGCCGGCGGATATGCTGCCGCCGGGGACATCGACGTTGGTGTGGCGGGATGCCGCGCAACTACCGTTGGCATTGCTCACTGCGGATATGCGGGACCGCCAGGTTATCGACGCCGCGTTCGCCGACCACGCGGTCTCGGCGATCCCGCAGGTCGAAACCGATTCCGTTGCTTCGCTGTTCGCACAGGTGGCAACCGGCAACTGGGCGTCCATCGTTCCGCACACCTGGCTATGGGCAATGCCAATGAGCGGGCCGACGGGTGGTGAGATCCGCGCGGTCGAATTGGTCGATCCGGTGCTGAAAGCCCAGATCGCCCTGGCTACCAACGCCTTGGGACCGGGATCTCCGGTTGCCCGAGCGCTCATAACATGCGCGCAGGCGCTGGCGCTGAACGAATTCTTTGACACGCAGCTGCGGGGGATCACCCGTCGCCGCTGATCGCGGGCGTCGCTGCGCTGGTAGTGTTCAGCTTCGCCAGGTGGCCGCTCTCCACCCCGTCTGCAGGGTCGAGTTCGCAGTCGATGAGTGACGGTCCGTTCGATGCCAGTGCATCGGTCAGCGCCGACTCCAGTTCGGTTGGGGTGCTTACGTGATATCCTTTGCCGCCGAACGCCTCTGCGATCAGTTCGTGACGTGCATGAGCGTTCAGCACGGTGGGCGCTGGGTCGTGTCGCCACACCGGGGCGGCCGACCTAAAGATCGTTGCCTCGTCGCCGCGGTAGACGCCGCCGTTGTTGAGGATGACGACGGTGACCGGGAGTCGGTATCGGCAGATGGTCTCGAACTCCATGCCGCTGAAGCCAAATGCGCTGTCGCCCTCGATCGCCACGACAGGTCGCCCGGTCTCGACGGCGGCCGCGATGGCGTAGCCCATGCCGATGCCCATCACGCCCCAGGTTCCGCTGTCGAGCCGGTGCCGCGGTAGGTGCATGTCGATGATGTTGCGGGCGAGGTCCAGCGCGTTGGCGCCTTCGTTGACCACATAGACATCCGGGTTGCGTTGCAGCACAGACCTAATGGCACCAAGCGCGTTGTAGAACCGCATCGGATGATGATCGTCGGCCAACCGCCGACGCATCTTGGCACTGTTGCGGGCCTTGCGGTCGGCGAGCTCGCCGGTCCACGCCGCCGAGGCCACGCTCGAACGATCGGCCGCAGCTTCGAGGAGCGCCGACATTACCGAGCCGATGTCGCCGGTCAGCGGTGCCACGATCGGCCGGTTGCTGTCAAACTCCGACGCCTCGATATCGACCTGGATGAACTTGGCATCGGCCGACCATTGCGGCGACTCTCCGTTGCCTAGTAGCCAATTCAGCCGAGCGCCAACCAGCAGCACCACGTCGGCGCGGGCCATCGCCAGCGAACGAGCCGCAGCCGCCGACTGCGGGTGTGAGTCGGGCAGCAGCCCCTTGGCCATCGACATCGGCAGGAAGGGAATGCCGGTGTGCTCCACAAACTCCCGAATAACGTTGTCGGCCTGCGCATATGCCGCGCCCTTGCTGAGCACGAGCAGCGGTCGCTGCGCTTGGGCGAGCACGTCCAGCGCGCGATCAATCGCCTCCGGTGCCGGCAGTAGTCGGGGAGCCGGGTCCACCGGCCGCCAAATGGCGCCGGAAGCAGCCGATGCCTCAACGGCCTGGCCCAGCACATCGCCGGGGATATCGAGGTATACACCGCCGGGCCGCCCGGAGGTCGCGGTGCGAATGGCGCGCGCGACGCCGCGCCCGATGTCCTGGACTTGGCCGATCCGATACGCCGCCTTCACGAACGGTCGAGCGGCGTTGAGCTGGTCGAGGTCCTGATAGTCGCCGCGCTGCAGGTCGACCATCGGCCGGCTGCTCGATCCGGAGATCTGGATCATCGGGAAGCAGTTCGTGGTGGCGTTCGCCAGCGCGGGCAGGCCGTTGAGAAAGCCGGGGCCGGACGTCGTCAGACACACGCCGGGCCGTGCGGTGAGGAACCCCGCGGCGGCCGCCGCATTGCCCGCTGATGCTTCGTGGCGGAAACCGATATAGCGGATCCCCGAGGCTTGGGCGGCGCGAGCCAGGTCGGTGATCGGGATGCCGACAACGCCGTAGATGGTGTCGACGTCGTTGGCTTTGAGGGCGTCCACCACCAGGTGGCAGCCGTCGGTCAGCACTGTGCAGGGAGATGCCGATCGTGTGGTCATGGTGTTCACTGTTGTCCGGGGCGCCGGCCGTGTCCAAGACCGAGTCACTATGCAGCGATTTACGCGGTCTATCAACCGTTAGCGGATCGGTATTGGACGCCGGGCAGGCGAGCCCGGCACTGTGCTGATCGTGCCGAACCCGCACACCGAACACATGGAAGGAGCGTTCGCGATGGCATCCGACTTCGGCCCGCGCATCGCCGATCTTGTCGAGGTGGCGGCGACCCGGCTGCCCGAGGCTCCGGCGCTCGTCGTCACCGCGGATCGCATCGCGATCAGCCACCGCGACCTGGCCCGTCTGGTTGATGAGCTGGCCGGCCAGCTGACGCGGTCCGGCCTGCTGCCCGGTGACCGGGTCGCGCTGCGCATGGGCAGCAACGCCGAATTCGTCGTCGCCTTGCTGGCGGCGTCGCGTGCGGATCTCGTCGTCGTGCCGCTGGATCCGGCGCTGCCCATCACCGAGCAACGCGTCCGAAGCCAGGCCGCGGGAGCCCGGGTGGTGCTGATTGACGCGGATGGGCCGCACGACAGGGCAGAACCCACCACCCGGTGGTGGCCGCTCACGGTGAACGTCGGCGGTGACAGCGGCCCCTCGGGTGGCACCTTGTCGGTCCACCTGGACGCCGCCACCGAGCCGAACCCCGCAACCTCGACGCCCGAGGGACTGCGACCCGATGACGCCATGATCATGTTCACCGGCGGGACGACCGGCCTGCCGAAGATGGTCCCCTGGACGCACGCAAACATCGCCAGCTCGGTCCGCGCCATCATCACCGGGTACCGGCTGAGCCCGCGGGACGCCACCGTTGCGGTGATGCCGCTCTACCATGGCCACGGGCTGATCGCGTCGTTGCTTGCCACCCTGGCGTCCGGCGGCGCGGTGTCGCTGCCCGCACGCGGGCGATTCTCCGCGCACACCTTCTGGGACGACATCAAAGCCGTTGGAGCCACCTGGTATACGGCGGTTCCGACGATTCACCAAATCCTGCTGGAGCGATCGGCAACCGAACCGTCGGGGCGCAAACCTGCCGCACTGCGTTTCATCCGCAGCTGCAGCGCACCGCTCACTGCCCAAGCCGCGCTAGCACTGCAAACCGAGTTCGCGGCACCGGTCGTGTGTGCCTTCGGCATGACCGAAGCCACCCACCAGGTAACGACAACGCAGATTGAGGGTATCGACCAAACCGAAACTCCCGTCGTGTCAACCGGTCTGGTCGGCCGGTCGACGGGAGCGCAAATCCGGATCGTCGGGTCCGACGGGCTGCCACTGCCCGCGGGCGCGGTCGGGGAGATCTGGCTGCGGGGGACCACCGTGGTACGCGGGTATCTGGGTGACCCGACGATAACCGCCGCGAATTTCACCGACGGTTGGTTGCGTACCGGTGATCTCGGGTCCCTGTCGGCGGCCGGTGACCTGAGCATCCGCGGCCGCATCAAGGAACTCATCAACCGAGGTGGTGAAAAGATCTCGCCCGAGCGCGTCGAGGGCGTGCTGGCCAGCCATCCAAACGTCATGGAGGCAGCCGTATTCGGCGTCCCGCACCAGCTCTACGGCGAGGCGGTCGCGGCGGTGATTGTGCCTCGTGAGTCCGCCCCGCCGACTCGCGAGGAGCTTGTCCAGTTCTGCCGGGAACGGTTGGCGGCCTTCGAGATCCCGGCCTCCTTCCAGGAGGCCAGCGGGCTGCCGCACACCGCGAAGGGTTCGCTCGACCGCCGCGCTGTCGCCGAACGGTTCGGCCATTCGGTGTAGCTAGCCGGCCCCGGCCTTTACCCGGGCGGCGGCGGATTCCGGCATCGGTTCGTAGCGGGCAAACGAACGGGTGAAGGATGCGGCCCCATGCGCCAGCGAGCGCAAATCGATTGCGTAGCGGGTCAGCTCGACCTGAGGCACCTCGGCCTTGATCACCGTGCGGTCGTGCCCCGCGGTCTCGGTGCCGAGCACTCGGCCACGACGACTGGACAGGTCGCCCAACACCGCGCCGACGAAATCGTCGGGTACCAGCACCGAAATCTCATCGATTGGCTCGAGCAAGATCACCTTCGTCGCGGCCGCGGCCTCCCGCAATGCGAGCGCGCCGGCCATTTGGAAGGCGAAATCGGAAGAGTCGACGCTGTGGGCTTTGCCGTCGAGCAACGTGACCCGGATATCGACCACCGGGTAGCCGGCGTGCACTCCCTTATCCATCTGTGCGCGGACACCTTTCTCCACACTGGGGATAAACTGCCGCGGCACCGCCCCGCCAACCACTTTGTCGAGGAACTCGAACCCGGAGCCCTCCGGCAGCGGCTCCACCTCGATGTCGCACACCCCGTACTGACCGTGACCACCGGACTGTTTGATGTGGCGGCCATGGCCTTTCGCATTGCCGGCGAAGGTTTCCCGCAGCGGCACCCGCAGCTCGATCGTGTCTACGCTGACGCCGTACCGGTTGGCCAGTGTATCCAGGACGACGCCGGCATGGGCCTCGCCCATACACCACAGCACGACCTGATGGGTCTCTTGATTTTGCTCGATCCGCAGTGTCGGGTCTTCGGCGGCCAACCGGCCCAACCCGACCGACAGCTTGTCTTCGTCGGTCTTGGCATGCGCCGCAATGGCGATCGGCAGCAGCGGCTCGGGCATGGTCCAGGGTTTCAGCACCAGGGGCTCGGCCTTATCCGAGAGTGTGTCCCCGGTCTCGGCCCGGCTCAGCTTGCCGATGGCGCAGATGTCGCCCGCGACCACGGCTGCTGCCGGGCGCTGTTGCTTGCCCAGCGGGAACGACAAGACTCCGATGCGCTCGTCTTCGTCGTGGTCGGGGTGCGTGTTACTAGTTCCGCCGCCGAAAAACGATGAGAAATGGCCCGACACATGGACCGTCGTGTCGGGCCTGATGGTTCCGGAGAACACCCGCACCAAGCTGACCCGGCCGACGTAGGGGTCCGACGTCGTCTTCACCACCTCGGCGAGCAACGGCGCGTCATTGTCACAGGCCAGCTCCGCATGCGGGACACCCTGCGGGGTAAAGACCTCCGGCAGTGGGTGCTCCATCGGAGACGGAAATCCGCGGGTGGCTACCTCAAGCAATTCCAGTGTGCCGACCCCGGTGCTGCTGCACACCGGAATCACCGGGAAGAACGAGCCTCGGGCGACGGCTTTCTCCAGATCCTGGATCAGCACCGACTCGTCGATCGTCTCGCCGCCGAGGTAGCGCTCCATCAAGGACTCATCCTCGGATTCCTCGATGATTCCTTCGATCAAGGCGCCGCGCGCCTCCTCGATTCGCTCGGTGTCCGACTCGGCCGGGGTTCGTGTCGTTCGCTTGCCGTCGGCGTACTCGTACAGTGCCTGCGAAAGCAATCCGATCAGGCCGTCACCGGACGGCAGGTAGAGCGGTAAGACCTTGTCGCCGAAGGCGTCTTGTGCCGCGGTCAGCGCTTCCCGGTAGTTCGCCCGGGCGTGGTCCAGCTTGGTGATGACCACCGCGCGGGGCATGCCGACCTGGCTGCATTCCTGCCACAGGGACTTGGTCGGTTCGTCGACGCCCTCGTTGGCCGCGATCACGAACAGTGCGCAATCGGCGGCCCGCAACCCGGCCCGCAGCTCACCCACGAAGTCGGCGTACCCAGGGGTGTCGACGAGGTTGACCTTGATGCCGTCGTAAGCCAGCGAGGCGACCGCAAGGCCCACCGAGCGCTGTTGCCGGATCTCCGCCTCGTCGAAGTCGCAGACCGTGGTGCCCTCGGTGACCGAGCCCGGCCTGGACAACACCTTGGCCGCCACCAGGAGAGCCTCGATGAGGGTGGTCTTGCCGCCCCCCGAGGGCCCCACCAGAACCACGTTGCGAACGCCGCCGGGCCCGTTTGCGGTGGGAGCGGCGGCCGCGCCCTGGGAAGCATTCACTCTGTCGGCCATGGCTTTCCTCCAGTTCTCCGGGGTCGGTTCCCGTGGTGTGGCCCAGCAGGACGTAGTAGGCAACTTTTCTCCCAACTGCCGCCCAGCACAAGGGTCGGGTCAGGTGAGTAGTAGGCAATCGGAGCCGTCGTTGTGGTCAGGCGTGCCAGCTGGCCCAGCGCTGGACTGCTATTGCGATTACCGGGCCGTTCAACGGAACCGATTGGTATTGAGCATATTTGGCGCGCAGCAGGCGGTATGCGGCGCGCATCACCTCGCCATCGCGATGAATCGCGGCGACCCCGTCGGCCCGGACCCACCACAACTGGGTCCAATCATCGGCATAGCTGTCGACGAGCACGCTGGCCCGTGGATTGTGCTCGAGATTGGCGAGCCGGCGCAGCCGCTGCGTCGTTTTCCGCTTCGCGTCGACGGCGGTGTAGATAACGTCTGCACCGGTCGCCTCGGCCGGGCGCCTAGCGCCGAGCGCGAATACGACCGGCACCAGGTGGGGTGTGCCGTCGGGCGTGCTGGTGGCCAGTCGTGCGACGGGGGACTGGGCAAACCTGAGCTTTGGGTCGAATTCCCCCACGGCGCCAGCTTATGCTCAGCTGCCGCCCAACGTCGCGCAGTCTGGACGGCCAGACGTCGCGGCCGTGACAGCGGACATCTCGGGCAGCCCGGTCCATGGGGCGTGCGTGCTAATGGTGCCGGTGGTAATCCAGTGGCGCGCAAGGTAATTGGCCGGGTCGGTCTCGGCCGCCGCAGGAATCGGTTGGGTCGGTTTGAACGTGACAGAGACGAACAGAGACCAGTGCTATCGCGTCGAACGGACGACCGTTGACGCTTTGACACATCCCGAGTATCGAGTACATACTCGAGGCGTGCAGCGGGTCAGGGTCACGAGGAACGCCCGGAAGCACCGCGTGTCCAAGCACCGCATCGTCGCCGCTATGCGCCACTGCGGTGTTCCGGTCATTCAGGAAGATGGCTCGCTGTACTACCAGGGCCGCGATACGTCGGGCCGTCTTACCGAGGTCGTCGCCGTCGAAGCCGACGACGGTGACCTGATCATCACTCACGCAATGCCGAAGGAGTGGAAGCGATGACGAAGAAGCCACGTAACCCCGCCGACTACGTGATCGGCGACGATGTCGAGGTGTCTGACGTCGATCTCAAGCAAGAGGAGGTCTATGTCGATGGCGAGCGGCTAACGGACGAGCGCGTCGAGCAGATGGCTTCAGAGTCGCTGCGGCTGGCGCGCGAACGAGAAGCCAACCTGATTCCTGGCGGCAAGTCTCTGTCCGGCGGCTCTGCGCACTCGCCGGCTGTGCAGGTGGTCGTTTCGAAGGCTACCCACGCCAAGCTCAAGGAGCTGGCGCGCAGCCGGAAGATGAGCGTATCTAAGCTGCTGCGTCCCGTGCTCGACGAGTTCGTACAGCGAGAAACGGGTCGGATTCTCCCACGGCGTTAGCTTGTGCTCAGCCGCCGCTCGACGTCGCGAAGTCTGGACAGTCAGCTGTCGCAGCCGTGACCAGCGGACATCTCGGGCAGCTAGCCCGACAGGGTGCGTGTGCACCTGGCCCGGGTGGTAATCCATTGACGCGCACGGCAATTGGCCGGCTCGGTCTCGGTCTGCGGATACCGCACTGAAGGGCGACAATTTTGGCGAAAAGGCCGTGTGCGGTGCCGGGTCGCGCTACGTTCAGATTCACCTAACAATGTCGTCCGCCAACGAGCGTGTTCGCCGGTGGTGGGGCGGGCGGGTTGGTGAGGTGTGTGATGTCGTTTGTCAGCGTAGCCCCGGAGATTGTGGTGGCCGCGGCAACAGACCTGGCGGGTATCGGATCGGCGATCAGCGCGGCCAATGCCGCCGCGGCTGCGCCGACCACCGCCGTGCTGGCCGCGGGTGCCGATGAGGTGTCGGCGGCGATCGCGGCGCTGTTTTCCGGCCACGCTCAGGCCTATCAGGCGCTCAGCGCCCAGGCGGCGGCGTTTCATCAGCAGTTCGTGCAGACGCTTGCCGGTGGCGCTGGAGCATATGCGGCCGCCGAGGCCCAGGTCGAGCAGCAGCTGCTGGCCGCGATCAACGCGCCCACCCAGGCGCTGCTGGGGCGCCCCTTGATCGGCAACGGTGCCGATGGGGCGCCGGGGACTGGGC-------------------------------------------------------------------------------------------------------------------------GGCCGGCGGCTCCGGCGCGGCCGGCGGGGCCGGCGGGCACGGCGGATGGCTGTGGGGCAACGGCGGCGTCGGCGGATCCGGCGGGGCGGGTGTCGGCGCAGGCGTGGCTGGCGGTCACGGCGGTGCGGGCGGTGCCGCCGGGCTGTGGGGCGCCGGCGGCGGCGGTGGCAATGGCGGGAACGGCGCCGATGCCAACATCGTCAGCGGTGGAGACGGTGGCCTCGGCGGTGCCGGTGGCGGTGGCGGATGGCTCTACGGCGACGGCGGGGCCGGCGGACACGGCGGACAAGGCGCAATCGGCCTCGGCGGCGGCGCCGGCGGCGACGGGGGCCAGGGCGGCGCCGGCCGCGGACTGTGGGGTACTGGCGGCGCCGGCGGACACGGCGGGCAAGGCGGTGGTACCGGGGGCCCACCGCTGCCCGGTCAGGCAGGCATGGGCGCCGCGGGTGGCGCCGGTGGGCTGATCGGCAACGGCGGGGCCGGCGGCGACGGCGGTGTCGGCGCGTCCGGCGGGGTCGCCGGAGTAGGCGGTGCCGGCGGGAACGCCATGCTGATCGGGCACGGCGGCGCCGGCGGCGCCGGCGGAGACAGCAGTTTCGCTAATGGCGCGGCCGGCGGCGCGGGCGGTGCCGGAGGGCACCTCTTCGGCAATGGCGGGTCCGGCGGCCACGGCGGAGCCGTCACGGCCGGCAACACCGGTATCGGTGGCGCCGGCGGCGTCGGTGGGGACGCCAGGCTGATCGGCCACGGTGGCGCCGGCGGTGCCGGCGGGGACCGCGCCGGAGCCTTGGTTGGCCGTGACGGCGGGCCCGGTGGGAACGGGGGCGCTGGCGGCCAGCTATACGGCAACGGCGGCGACGGCGCCCCCGGCACCGGCGGAACACTGCAGGCGGCGGTGAGCGGATTGGTGACGGCTTTGTTCGGTGCACCCGGCCAACCCGGCGACACCGGCCAACCCGGCTAGCCCCGATCAACGAGGGTTTCGGTGCCGGTCCGGGGCATGGCCATCCGCTGAGCTGGCGATCTGGACTACGTTGGTGTAGAAAAATCCTGCCGCCCGGACCCTTAAGGCTGGGACAATTTCTGATAGCTACCCCGACACAGGAGGTTACGGGATGAGCAATTCGCGCCGCCGCTCACTCAGGTGGTCATGGTTGCTGAGCGTGCTGGCTGCCGTCGGGCTGGGCCTGGCCACGGCGCCGGCCCAGGCGGCCCCGCCGGCCTTGTCGCAGGACCGGTTCGCCGACTTCCCCGCGCTGCCCCTCGACCCGTCCGCGATGGTCGCCCAAGTGGGGCCACAGGTGGTCAACATCAACACCAAACTGGGCTACAACAACGCCGTGGGCGCCGGGACCGGCATCGTCATCGATCCCAACGGTGTCGTGCTGACCAACAACCACGTGATCGCGGGCGCCACCGACATCAATGCGTTCAGCGTCGGCTCCGGCCAAACCTACGGCGTCGATGTGGTCGGGTATGACCGCACCCAGGATGTCGCGGTGCTGCAGCTGCGCGGTGCCGGTGGCCTGCCGTCGGCGGCGATCGGTGGCGGCGTCGCGGTTGGTGAGCCCGTCGTCGCGATGGGCAACAGCGGTGGGCAGGGCGGAACGCCCCGTGCGGTGCCTGGCAGGGTGGTCGCGCTCGGCCAAACCGTGCAGGCGTCGGATTCGCTGACCGGTGCCGAAGAGACATTGAACGGGTTGATCCAGTTCGATGCCGCGATCCAGCCCGGTGATTCGGGCGGGCCCGTCGTCAACGGCCTAGGACAGGTGGTCGGTATGAACACGGCCGCGTCCGATAACTTCCAGCTGTCCCAGGGTGGGCAGGGATTCGCCATTCCGATCGGGCAGGCGATGGCGATCGCGGGCCAGATCCGATCGGGTGGGGGGTCACCCACCGTTCATATCGGGCCTACCGCCTTCCTCGGCTTGGGTGTTGTCGACAACAACGGCAACGGCGCACGAGTCCAACGCGTGGTCGGGAGCGCTCCGGCGGCAAGTCTCGGCATCTCCACCGGCGACGTGATCACCGCGGTCGACGGCGCTCCGATCAACTCGGCCACCGCGATGGCGGACGCGCTTAACGGGCATCATCCCGGTGACGTCATCTCGGTGACCTGGCAAACCAAGTCGGGCGGCACGCGTACAGGGAACGTGACATTGGCCGAGGGACCCCCGGCCTGATTTCGTCGCGGATACCACCCGCCGGCCGGCCAATTGGATTGGCGCCAGCCGTGATTGCCGCGTGAGCCCCCGAGTTCCGTCTCCCGTGCGCGTGGCATCGTGGAAGCAATGAACGAGGCAGAACACAGCGTCGAGCACCCTCCCGTGCAGGGCAGTCACGTCGAAGGCGGTGTGGTCGAGCATCCGGATGCCAAGGACTTCGGCAGCGCCGCCGCCCTGCCCGCCGATCCGACCTGGTTTAAGCACGCCGTCTTCTACGAGGTGCTGGTCCGGGCGTTCTTCGACGCCAGCGCGGACGGTTCCGGCGATCTGCGTGGACTCATCGATCGCCTCGACTACCTGCAGTGGCTTGGCATCGACTGCATCTGGTTGCCGCCGTTCTACGACTCGCCGCTGCGCGACGGCGGTTACGACATTCGCGACTTCTACAAGGTGCTGCCCGAATTCGGCACCGTCGACGATTTCGTCGCCCTGGTCGACGCCGCTCACCGGCGAGGTATCCGCATCATCACCGACCTGGTGATGAATCACACCTCGGAGTCGCACCCCTGGTTTCAGGAGTCCCGCCGCGACCCAGACGGACCGTACGGTGACTATTACGTGTGGAGCGACACCAGCGAGCGCTACACCGACGCCCGGATCATCTTCGTCGACACCGAAGAGTCGAACTGGTCATTCGATCCTGTCCGCCGACAGTTCTACTGGCACCGATTCTTCTCCCACCAACCGGATCTGAACTACGACAACCCCGCCGTGCAAGAGGCGATGATCGACGTCATCCGCTTTTGGCTCGGCTTGGGCATCGACGGGTTTCGGTTGGACGCGGTGCCCTATCTCTTTGAACGTGAGGGCACCAACTGCGAGAACCTGCCGGAAACACACGCTTTTCTCAAGCGAGTCCGCAAGGTGGTGGACGACGAATTCCCCGGCCGGGTGCTGCTAGCCGAAGCCAATCAGTGGCCGGGCGATGTCGTCGAATATTTCGGTGATCCCAACACCGGTGGCGACGAGTGCCACATGGCCTTTCACTTCCCGCTGATGCCGCGCATCTTCATGGCCGTGCGCCGGGAGTCCCGTTTTCCGATCTCGGAGATCATCGCCCAGACCCCACCAATCCCTGACATGGCGCAATGGGGGATATTTCTGCGCAACCACGACGAGCTGACGTTAGAAATGGTCACCGACGAAGAGCGCGACTACATGTACGCCGAGTACGCCAAGGATCCACGGATGAAGGCGAATGTCGGAATCCGTCGTCGGCTTGCGCCGCTGCTCGACAACGACCGCAACCAGATCGAGCTGTTCACCGCGCTGCTGCTGTCGCTGCCCGGCTCGCCGGTCCTCTACTACGGCGACGAGATCGGGATGGGCGACGTGATCTGGTTGGGTGATCGCGACGGCGTGCGCATCCCGATGCAGTGGACACCGGACCGCAACGCGGGTTTCTCCACCGCCAACCCGGGTCGGCTGTACCTGCCGCCCAGCCAGGACCCGGTTTACGGGTATCAGGCCGTCAACGTCGAGGCGCAACGCGACACCTCGACGTCGCTGCTCAACTTCACTCGCACCATGCTGGCCGTGCGTCGCCGACACCCCGCGTTTGCGGTCGGCGCATTCCAGGAATTGGGCGGGTCCAACCCGTCGGTGCTGGCCTACGTGCGTCAGGTGGCCGGCGATGACGGCGACACCGTGCTCTGTGTCAACAACCTGTCGCGATTCCCGCAGCCCATCGAATTGGACTTGCAGCAATGGACCAACTACACGCCGGTCGAGCTGACCGGGCACGTGGAGTTTCCACGCATCGGCCAGGTGCCCTATCTGCTGACGCTGCCAGGACACGGGTTCTACTGGTTCCAGTTGACCACACATGAGGTGGGGGCACCTCCCACTTGCGGGGGAGAGCGGCGCCTATGACTCGCGCCGGCGACGATGCACAGCGAAGCGATGAGGAGGAGCGGCGCCTATGACTCGCGCCGGCGACGATGCACAGCGAAGCGATGAGGAGGAGCGGCGCCTATGACTCGGTCGGACACGCTGGCAACCAAGCTGCCATGGTCCGATTGGCTTCCGCGGCAACGTTGGTATGCCGGACGCAACCGCGAGCTGGCCACGGTCAAGCCGGGCGTAGTCGTCGCCCTGCGACACAACCTCGACCTAGTCCTGGTCGACGTAACCTACACCGACGGTGCAACGGAGCGTTACCAGGTGCTCGTCGGATGGGATTTTGAGCCGGCGTCCGAGTACGGCACGAAAGCCGCCATCGGCGTCGCCGACGATCGCACGGGATTCGATGCTCTCTACGACGTCGCCGGGCCGCAATTCCTCCTGTCGCTAATCGTCTCGTCCGCCGTCTGTGGCACATCCACCGGCGAAGTAACGTTCACCAGGGAGCCAGACGTCGAGCTGCCCTTTGCCGCGCAGCCGCGGGTATGTGACGCCGAACAGAGCAACACCAGTGTGATCTTCGATCGGCGGGCTATCCTCAAGGTGTTCCGCCGGGTAAGCAGCGGGATCAACCCCGACATAGAGCTGAACCGCGTGCTTACCCGTGCCGGTAATCCACATGTGGCCCGCCTGCTGGGCGCTTACCAGTTTGGGCGGCCCAATCGTTCGCCAACCGATGCTCTGGCGTACGCCCTGGGCATGGTGACCGAGTATGAGGCGAACGCGGCCGAAGGCTGGGCGATGGCCACCGCCAGCGTGCGGGACCTCTTCGCCGAGGGAGACCTCTATGCCCACGAAGTCGGCGGCGATTTCGCCGGTGAATCCTACCGGCTCGGCGAGGCGGTCGCCTCGGTGCACGCCACGCTGGCTGACAGCCTCGGAACCGCGCAGGCAACGTTCCCGGTGGACCGGATGCTGGCGCGGCTGTCGTCGACGGTGGCGGTGGTGCCCGAACTGCGGGAGTACGCGCCAACGATCGAACAGCAATTCCAGAAGCTCGCGGCGGAGGCAATCACGGTCCAGCGGGTGCACGGTGACCTGCACTTGGGACAGGTGCTGCGTACCCCGGAAAGCTGGCTGTTGATCGACTTTGAAGGCGAGCCGGGCCAGCCGCTGGACGAACGGCGAGCGCCGGATTCGCCGCTGCGCGACGTGGCCGGTGTGTTGCGATCGTTCGAGTACGCCGCTTACGGGCCGCTGGTGGACCAGGCCACCGACAAACAACTTGCCGCTCGCGCCCGCGAATGGGTCGAGCGCAATCGCGCCGCCTTCTGCGACGGCTACGCGGTCGCGTCGGGAATCGACCCGCGAGATTCGGCGCTGCTGTTGGGCGCCTACGAACTCGACAAGGCGGTTTATGAGACCGGCTATGAGACACGGCACCGGCCGGGTTGGCTTCCGATTCCGCTGCGTTCGATCGCCCGCCTGACCGCTAGCTGATACCGGCCGGGGTGTCCGGCTTATTGCTTGGCGTGCGTGCGTCCTGGGCGTCTGGAAGCATGCTCGTGTGCAACGAGAGATTTATGACGGTGAGGCGCGGCTGTCATGGGTGTTGGCGGCGCTGGCCGGGATACTGGGGGCAACCGCGTTCACCCACTCCGCGGGATACTTCGTTACTTTCATGACCGGCAATTCGCAGCGCGCGGTGCTGGGATTGTTTGGGGACGACGCGTGGATGTCTGTCACCGCGTCGTTGCTGATTCTATTCTTCGTCGCCGGCGTGGTGATTGCGTCGGTGTGCCGGCGGCATTTCTGGGCGGCGCATCCCCACGGCCCGACCGTGCTGACCACCTTCAGTTTGATATTTGCCGCCGGAGTCGACATTATGCTGGGCGGCTGGCACGAGAGCATGCTCGATTTTGTGCCGATTCTGTTCGTGGTCTTCGGGATTGGCGCCTTGAACACATCGTTCGTCAAGGATGGCGAGGTATCGGTTCCGTTGAGCTATGTGACCGGCACATTGGTCAAGATGGGCCAGGGCATCGAACGTCACCTGGCCGGCGGAAAAGTGGAGGACTGGCTCGGCTACTTCCTGCTGCACGCCAGCTTCGTGCTAGGCGCCGCGGCCGGTGGCGCCATTAGTATGGTCGTCACCGGACCCCAGATGCTCGCGGTCGCGGCGGTAGTGTGCGCTGCGACAACCGGCTATACCTACCTGCACGCTGACCGGCGAGGGTTGGTCAATCAAAAGCGGCCCCAGCCGGGAAAGCGGCTCTTTCGAGCGCTCAGGCGAGGCGAATTAGATTCGGGAACCTCCACGCCCGCAACCAATTACGGGTCGAGTTAGCTTGGCTTCCAGTGGCGCTGGCGAAGGGGTGACCACGCCAACTTCACCCGGAAGGTCCGACCCAGTGCGGATGTTCCACACATCGGCAGCAGCGCTGGCCGTTGCGCTGCTGCCGATGCTGGCTTGCTGGCTCAGGCGGCCGGCGCAGCAGGGGCGGCCGGGGGTGTCGCGCCGTTGAGCACATGCTGGATATCGGCCTTCATGGCGACCAGCTGCTCGTTCCAGTAGGGCCACGAGTGTGTTCCGTTGGGCGGGAAGTTAAACACCCCGTTGCGTCCACCGTCGGCCGCGTAGGTGTCCCGGAAGGTCTGGTTGGTGCGCAGGGTGAGGCCTTCCAGGAACTTCGCCGGTATGTTGTCGCCGCCGAGGTCGCTGGGTGTGCCGTTACCGCAGTACACCCAGATCCGGGTGTTGTTGGCGACCAGGCGGGGAATCTGAACCATTGGGTCGTTGCGCTTCCAGGCCGGGTCGCTGGACGGACCCCACATGCTGTTGGCGTTGTAACCGCCCGAGTCGTTCATCGCCAGGCCGATCAGCGTCGGCCACCAGCCCTCGGACGGGTTGAGGAAGCCCGACAACGACGCGGCGTACGGGAACTGCTGCGGGTAGTACGCGGCCAGGATCAGCGCGGAACCGCCCGACATCGAAAGACCCACCGCCGCGTTGCCTGTCGGGGACACGCCCTTGTTGGCCTGTAGCCAGGCGGGCATCTCTCTGGTAAGGAAGGTCTCCCACTTGTAGGTGTAGTTCTGGCCGTTGCTCTGCGAGGGCTGATACCAGTCGGTGTAGAAACTGGATTGGCCGCCCACGGGCATGATCACCGACAACCCTGACTGGTAGTACTCTTCGAAGGCCGGGGTGTTGATGTCCCAGCCGTTGTAGTCATCCTGGGCCCGCAGACCGTCGAGCAGGTAGACCGCGTGCGGTCCGCCGCCCTGGAACTGGACCTTGATGTCGCGGCCCATCGACGCGGATGGCACCTGCAGATATTCCACTGGAAGACCGGGCCTAGAGAATGCGCCCGCGGTGGCCGGCCCGCCGAAGGTACCGACCAGACCGTAAACCAGGACAGCCCCCATAGCCGCGATAGCCAGCCGGCGCGGCAGGGTTGTCGCTGCGCTCCGCAACCTTCGCACCTGTTCGAAGAACGTCATAGCTACTACCAATCCCAACTCTCATCTGCCGCACGACGCGGTCGAATCTGTTCTGGGCGAGTGAAACACACCGAGGACGCTCAGTTCGAATGTCGTGGCCGCAGCGCGAGATCGCGGTTGGCTAACGATTCAGCGTCGGCCCGGACACCTTGGGCGATTGACACACCCGGGTCACGGCTGGCTCCCGAGCGGCGCAACGACCGCACGCACAACCCCTATGCTTACTGCCGACCAGAGGAGAGACCCATGCGCACCTTCGAGTCGGTCGCCGACCTGGCCGCCGCCGCGGGCGAAAAGGTCGGGCAGAGCGACTGGGTGACCATCACCCAGGAAGAGGTCAATCTGTTCGCCGACGCAACGGGTGATCACCAGTGGATCCACGTCGACCCGGAACGGGCCGCTGCGGGTCCCTTTGGCACCACCATCGCGCACGGATTCATGACCCTGGCGTTGCTCCCGCGCCTGCAACACCAGATGTACACCGTCAAGGGCGTCAAGCTGGCAATCAACTACGGCCTGAACAAGGTTCGCTTCCCGGCACCAGTACCCGTCGGCTCGCGGGTGCGTGCGACGAGCTCGCTGGTCGGTGTCGAGGATCTGGGCAACGGCACCGTGCAGGCGACGGTGTCGACGACCGTCGAGGTCGAGGGATCGGCCAAGCCGGCGTGTGTGGCCGAAAGCATCGTGCGCTACGTCGCCTGAGGCAACTCGCGGTCAGAATTCGGCGATCGCGTGCTCGAGGCGTTGGGCCAGCCAGGCCTCGGCGTGCGCGCGCCGGGTCGGAATGTGCTGTGACGGGAAAAGCGTTGTCACCGGCTGGTATTCGCGCAGCGTACGGCGGGCGACGGTCATCTTGTGCAGCTCAGTGGCGCCGTCGGCGATGCCCAGTGACTCGGCTGCCAGCATCATCTTGACGAACGGCATCTCGTCGGAGACCCCGAGCGCGCCGTGCAGGTGCATGGCCCGCTGCACGACGTCATGCAGCACCTGGGGCATCGCCACCTTGACCGCCGCGATGTCGCGGCGCACCTTTTGATAGTCGTGGTGTTTGTCGATAAGCCACGCGGTGCGCAGTACCAGCAGCCGGAACTGCTCGATCTGGATCCAACTATCGGCGATCTTCTCCTGGGTCATCTGCAGATCGGCGAGCCGCCCGTGTCTAGTCTGGCGCGACAGGGCACGCTCGCACATCATGTCGAATGCTCTGCGCGCCAGCGCGATTGTCCGCATCGCGTGATGTATTCGGCCGCCGCCCAATCGGGTCTGCGCGATCATGAACGCTTGGCCCTCGCCGCCGAGCACATGATCGGCCGGCACCCGGACGTCGTGGTAGCGGATGTAGCCGTGGCTGGCGTGCCGGGTGGACTCGGCTCCCACACCGACGTTGCGCACGATCTCGATGCCCGGGGTGTCGGCCGGGACGATGAACAGCGACATCTTCTCGTACGTACGGGCTTCCGGCTTGGTGACGGCCATGACGATAAAGAACGACGCATGCTTGGCGTTGGTGGAAAACCACTTCTCGCCGTTGATGATCCAGTCCCCGTTTCCCGCGGCATCGCGGGTCGCCGCGGTCACGAACAGCCCGGGATCGGAACCACCCTGCGGCTCGGTCATCGAATAGCAGGAGGTGATCTCGCCGTCGAGCAGCGGTCGTAGATAGCGGGCTTTCTGCTCGTCGGTGCCGAACAGCGCCAGGATCTCGGCGTTGCCGGAGTCCGGCGCCTGACAGCCGAACGCCGACGGCGCCCACCGGGAGCGGCCGATGATCTCGTTGAGCAGCGCCAGCTTGACCTGACCGAAGCCCTGTCCGCCGAGTTCGGGACGCAAATGCGCGGCCCACAACCCCTGGTCTTTCACCTGCCGCTGCAGCGGCCGCAGGATCGCCATCGTGTCGGCGTTCTTTTTGTCGTAAGGATCGAGGGCGACCAGATCGAGCGGTTCGAGTTCCTCGGCCATGAATTTTTCGACCCAATCCAGCTTGGACTGGTATTGCGGGTCGGTTTCGAAGTCCCACACCGTCGGCAACCGTTCCCCGGCGCGGCGTCGCACCGGCATCGTTGATAGAGCAAGACCATCGTAGGTGCGGTCTAGCGGCTTCAGCGCAGTTCGGGCAGGACGTTGGTGCGGTAGAAGTCGATGGCGGTGATCGGGTCGTCCTGGGGGAAATGCAGGAAGGGGACGGCGCCGGCGTCGAGAACCGCTTGCACCGCACCGATGTGGACGCCGGGATCGGTACCGACCGCCCAATTGGCCAGCACTTTCTCGATCGGGTTCGACTCGGCGGCACGCTGGATCTCGACCGGATTGGGCTGGTCGACGGCCCCGGCGGTGAATCGCCACAAGTCGGCGGCGCGGGCGGCCGCCTTGTCGTCGCCGACGACGGCGAACAGTTCGGCCCGCTTACCCAGGGTGGTGGGATCTCGTCCGGCCGCTTGAGCGCCCGCGGCGAACGCGGCGAGCAGCTTGGCGTCGTTGATGTCGCGGGCTTGGGCGATCCAACCATCACCGTATCGGCCGGCCAGGGTGGCGCTCTGGGGGCCGCTCGCGGCGACAAAGATCGGCGGCGGCATCGCCGGCGTGTCGTAGAGCTTGAGCTCGTCGGTCCGAAAATAGTGGCCCGTGAACGAGATCCGCTCACCGCTCCACAGCTGGCGGATCAGTACGATGGCCTCGATCAGCCGGTCGTGGCGCTCGCGGTAGTTGCCGAACGTGTCGGTGGCGGCTTGTTCGTTGAGCCGCTCGCCGGTGCCCAGCCCCAGAAACACCCGTCCGGGGTTCAGGATCGCCAGCGAGGCAAACGCCTGAGCGACGGTGGCCGGATGGTAGCGGTATATGGGACAGGTCACCCCGGTGCCGAACAAGATGCTGCTGGTGCTGTTGCCCACCAACGCCAGGGTCAGCCAGGGAAACATCGAATGGCCCTCGTTGTCTTGCCATGGCTGTAGGTGGTCGCTGGCCCACACATACCGGAAGCCAGCTTGCTCGGCGGCTTGGGCGTGCGCCACCAGCCGATCGGTGCGGAATTGTTCGTGGGATAAGACGACACCCACCCCGCGGCTTGCCGGCTCTGGGGTCGGCGTCGGACCGCTGCGCGTGCTGCAACCGCCGCCTAGCCCACCGGCGCCGATCGCGCCGAACCCGGCGGCCAGACCGAACGTCCGCCGTGAGATGCCGGTCATCGGGCTGCACTACCCGCGTCGCGCTGCAGCACACCTTCGAGAGTGCATCCTGACTCACCGTCGGCGCCACCGGTTAGCCTGGCGAGATGACCCCGCAGGCACGCCCAGCGCGCAGGGCCGATGTCCGCGAGCTGTCCCGCACCATGGCCCGGGCGTTCTATGACGATCCGGTCATGAGCTGGTTACTGTCGAACGACAACGCCCGCACCGCAAGGCTGACCCGGTTGTTCGCGACGATTGTCCGCCACCAGCATCTGGCCGGCGGTGGTGTGGAAGTGGCCCGCGGCGCGGCGGGCATCGGCGGGGCGGCGCTGTGGGATCCCCCGGATCGATGGCGGGAGTCGCGCCGCCAGCAACTGGCGATGACACCGGGGTTCCTGCGGGTGTTCGGCTTTCGGACGGCCAAGGCCCGCGCGGCGCTGGACGTGATGATGCGTGTGCATCCCGAAGAACCCCACTGGTATCTGGCCGCCATCGGCAGCGACCCGACGGTCCGCGGCCAGGGGTTCGGTCAGGTGCTGATGCGGTCACGGCTGGACCGTTGCGATGCCGAACACTGTCCGGCCTACCTCGAATCCACCAAACCCGAGAATGTGCCCTACTATCAACGGTTCGGTTTCCGGGTGACCCGTGAGATCGCTCTGCCCGACGCGGGGCCGCCGCTATGGGCGATGTGGCGGGAGCCTCGGTAGCGGTTCTTGGCAGCTGGATCGTTCGTCCGGCCGGGTGATCACTGCGCGACCGTGAATCTGGCGACGCCGCACCGGCGTGTCGCGTCGCCAGACTCACAGTCGCGGCAATCTCTGACCGCCGGTGCGCTGAGATAGCTCCCGAGGTGCAAAAGTGGTGCGCAGATCGTCAGGCTGAGCTTGCCGGGATCGCGTGGGTCGGCACCCGCAGCCGTCGTCTGCCACCCAATAGTGTGTGCGACCCGCCCGGTACACGCGGAATCAACGGGTATGCGGTTCTGGCATAGGCTTGTCAGGCAATGATCGCTCTGCCCGCCTTGGAAGGTGTCGAACATCGGCACGTGGATGTGGCGGAAGGCGTCAGGATCCACGTTGCGGACGCCGGGCCGGCCGATGGTCCGGCGGTAATGCTGGTGCACGGCTTCCCGCAGAACTGGTGGGAGTGGCGCGACCTCATCGGCCCGCTGGCCGCCGACGGCAACCGGGTGCTGTGTCCCGACCTGCGCGGCGCGGGCTGGAGTTCGGCGCCCCGCTCGCGGTATACCAAGACCGAGATGGCTGACGATCTGGCTGCGGTTTTGGACGGCCTGGGTGTGGCCAAGGTCAAGCTGGTGGCCCACGATTGGGGTGGGCCGGTCGCGTTCATCATGATGTTGCGCCATCCCGAGAAGGTGACCGGGTTTTTCGGCGTGAACACCGTGGCACCCTGGGTGAAGCGCGATCTTGGCATGCTCCGCAATATGTGGCGGTTCTGGTATCAGATCCCCATGTCGCTGCCGGTGATCGGCCCGCGGGTGATCAGCGATCCTAAGGGCCGCTACTTCCGGCTGTTGACCGGGTGGGTCGGGGGCGGATTTCGGGTTCCCGATGACGACGTGCGCCTGTACTTGGACTGCATGCGCGAGCCGGGGCACGCCGAGGCCGGATCGCGGTGGTATCGCACCTTTCAGACCAGGGAAATGCTGCGCTGGCTGCGCGGCGAGTACAACGACGCTCGGGTCGATGTCCCGGTCCGATGGCTGCACGGCACCGGAGATCCGGTGATCACGCCCGACCTGCTGGACGGCTATGCCGAGCGGGCCAGCGATTTCGAGGTGGAGCTGGTCGACAGCGTGGGCCATTGGATCGTCGAGCAGCGACCCGAGCTGGTGCTCGACCGGGTGCGTGCGTTCCTAGCTGCGGGGACCGAGCAGCGCGATTGACGCATCCACCGCCGGCTCGACGATGTTCCGGATCGGCTGGCCGTCCTCGACGGTCAGCGCGGTCAGTTCACGCAAACCGCCCAGCAAGATTACGGCCAGTGGCACATTCAGTGGCGGTAGGTTAGCCCGCCGGAACCCAGGGCTGGCGCTGAGCTCGATCAGCAGGCTGGTTAGCTGCTCCATGCCGCGGCGCTGGACGGGGTAAGCGGCGGCACCGAGCGACGGGAATTCACGGATCCAACTCAACGTCACCGCCGGCCTGGATTCGATATGGGTGACGTAGGCCTCGACCGCCTGACGAATCTGGTCGTGCCAGTCGGCGTTTGGATCGACGGCCGCCCGGATGCTGTTGCCCAACGTCTCGTTGTCCGCTAGCAGGAGTTCCAAAAAGCACTGTTCCTTGCTGGTGAACCGGTCGTAGAACGTGCGCTTGGATGTGCGGGCGTGCCGGACGATGTCGGAGACGGTGGTGGCGCGATAACCCCGCTCACCGATCGAGGCGACCAGGCCGTCGAGCAACCGTAGCCGAAACGAGTCGGTCTCGACGACCAACGCGCCGGCGGCGACTGCTGTCACCCGCGCCTCCTCTACCTATCCCTTGTCAGGTTTGGTACCAAAGAGTACCGTACTGGACAAGCCACGGTACACCACCGTACCACGCCCGATCCAGGGACGTTAGGAGCAACACCGCCATGAGCGAAGTCGTCACCGCCGCACCGGCACCGCCCGTAGTCCGACTTCCCCCGGCGGTCCGCGGGCCGAAGTTGTTCCAGGGATTGGCCTTCGTGGTGTCACGGCGACGGCTGCTGGGGCGGTTCGTGCGTCGCTACGGCAAGGCCTTCACCGCCAATATCCTGATGTACGGCCGGGTCGTGGTGGTCGCCGACCCGCAGCTAGCCAGGCAGGTCTTCACCAGCAGTCCTGAGGAGCTGGGCAACATCCAGCCCAACCTGAGTCGGATGTTCGGTTCCGGCTCGGTGTTCGCGCTGGACGGCGACGACCACCGGCGGCGGCGCCGGCTACTGGCGCCGCCTTTCCACGGCAAGAGCATGAAGAACTACGAGACCATCATCGAAGAGGAGACCCTGCGCGAGACCGCCAATTGGCCGCAAGGACAGGCTTTCGCAACGCTGCCGTCAATGATGCATATCACGCTCAACGCCATCCTGCGTGCGATCTTCGGGGCCGGCGGCAGTGAACTAGACGAGCTGCGCCGCCTCATTCCGCCGTGGGTCACGCTGGGCTCGCGCCTGGCGGCGCTACCGAAACCCAAACGCGACTATGGCCGCCTTAGCCCGTGGGGCCGGCTGGCCGAGTGGCGGCGCCAGTACGACACTGTCATCGACAAGCTCATCGAAGCCGAGCGGGCCGACCCGAACTTCGCCGATCGGACCGACGTATTGGCGTTGATGCTGCGCAGCACTTACGACGACGGTTCCATCATGTCGCGCAAGGACATTGGCGACGAGCTGCTCACGCTGCTGGCCGCCGGGCACGAAACCACGGCGGCGACACTGGGCTGGGCGTTCGAGCGGCTCAGCCGGCACCCCGACGTGCTCGCGGCTCTGGTCGAGGAGGTCGACAACGGCGGTCACGAGCTGCGTCAAGCGGCGATCCTGGAGGTACAGCGGGCCAGGACCGTCATCGATTTTGCGGCTCGTCGCGTCAATCCACCCGTTTACCAGCTCGGCGAGTGGGTGATTCCCCGCGGGTATTCGATCATTATCAATATCGCCCAGATACATGGCGATCCCGACGTCTTCCCGCAGCCGGATCGCTTCGACCCGCAGCGCTACATCGGAAGTAAGCCATCCCCGTTTGCGTGGATCCCTTTTGGTGGCGGGACCCGCCGCTGTGTCGGGGCCGCATTCGCCAACATGGAGATGGATGTGGTGCTGCGAACGGTGCTGCGCCACTTCACCCTCGAGACCACCACGGCCGCGGGCGAGCGCAGCCACGGTCGAGGAGTTGCATTCACCCCGAAGGATGGCGGTCGGGTGGTGATGCGCCGACGCTGACGGCCAGCTCGGGCCCGCGTTCAGGTCCCGAGTTCGGGTGAAAGGCTGGCCCGCAGTGCAGATTCGGCGGTCCGTCGGGGTAGCCTCCAGCCGGGCCGGACGAAGTGGCACGTGTACCCGTTGGGGTAGCGCTGCAGGTAGTCCTGGTGCTCGGGTTCGGCTTCCCAGAAATCCCCGGCCGGGCTGACCTCGGTCACCACCTTGCCGGGCCACAGGCCGGATGCCTCGACATCGGCGATGGTGTCCAGCGCGATCCGCTTTTGCTGCTCATCGAAGTAGAAGATGGCCGACCGGTAGCTGGTCCCCCGGTCGTTACCTTGCCGGTCTTTGGTTGTCGGGTCGTGGATCTGGAAGAAGAATTCCAGCAGGGTGCGGTAATCGGTGACCGTGGGGTCGAAGATGATTTCGACGGCTTCGGCGTGCGTGCCGTGGTTACGGTAGGTTGCGTTGGGGATGTTCCCGCCGCTGTAGCCCACCCGCGTGGAGACCACACCGGGCTGGTTGCGGATCAGATCCTGCAGCCCCCAAAAGCAGCCGCCGGCGAGGATCGCTTTCTGATTGCTCGTCATTTCCGGACCTCCCGATCAGGCTACACTCCGGCGATGGAGTGTAACGGCGCGAAGACCGCACTGTGAGCGCTTCGGAGTTCTCCCGTGCTGAACTCGCCGCCGCCTTCGAGAAGTTCGAGAAGACCGTGGCCCGCGCCGCCGCGACGCGCGACTGGGATTGCTGGGTGCAGCACTACACCCCCGACGTCGAATACATCGAGCACGCGGCGGGCATCATGCGAGGCCGCCAGCGGGTACGTGCCTGGATTCAAGAAACGATGACGACCTTCCCGGGCAGTCACATGGTGGCCTTCCCGTCGCTGTGGTCGGTGATCGACGAGTCCACCGGGCGAATTATCTGCGAATTGGACAACCCCATGCTCGACCCCGGCGACGGCAGCGTGATCAGCGCGACGAACATTTCGATCATCACCTATGCCGGCAATGGCCAGTGGTGCCGTCAAGAAGACATCTACAACCCGTTGCGGTTCCTGCGGGCGGCGATGAAGTGGTGTCGCAAGGCGCAGGAGTTGGGCACCCTCGACGAGGACGCGGCGCGTTGGATGCGCCGGCATGGAGGTCCTTAAATGAACGCACCCAAGCTGGTCATTGGCGCGAACGGCTTCCTGGGTTCGCACGTGACTCGCCAGCTCGTCGCCGACTGCGCGCCGCAGAAAGGTGAGGTACGCGCGATGGTGCGACCCGCTGCCAACACCCGGAGCATCGACGATCTACCGCTCACCCGATTCCACGGCGACGTCTTCGACACCGCCACCGTGGCCGAGGCGATGGCCGGCTGCGACGACGTCTACTACTGTGTGGTCGACACCCGCGCCTGGTTGCGCGATCCCTCCCCGCTGTTTCGCACCAATGTGGCAGGCCTGCGCAACGTCCTCGATGTGGCCACAGACGCCAGCCTGCGCAGGTTCGTCTTCACCAGCAGTTATGCGACGGTGGGTCGTCGGCGTGGACACGTGGCGACCGAAGAAGACCGGGTGGATACCCGCAAGGTGACTCCTTACGTGCGGTCCCGGGTGGCGGCCGAGGATCTGGTGCTGCAATACGCGCACGACGCAGGTCTGCCCGCCGTCGCGATGTGTGTGTCGACAACCTACGGCGGCGGCGACTGGGGCCGCACCCCACACGGCGCCTTCATCGCGGGCGCGGTGTTCGGCAGGCTGCCTTTCACGATGCGCGGCATCCGGCTGGAGGCGGTGGGTGTCGACGATGCTGCGAGGGCGCTGATCTTGGCGGCCGAACGCGGGCGCAACGGCGAACGGTACCTCATCTCCGAACGCATGATGCCGTTGCAAGAAGTGGTGCGGATCGCCGCGGATGAGGCCGGTGTCCCGCCGCCACGATGGTCGATCTCGGTGCCGGTGCTTTACGCCCTGGGTGCGTTGGGCAGTTTGCGAGCCCGACTCACGGGCAAAGATACCGAACTCAGCCTGGCGTCGGTGCGCATGATGCGTTCCGAGGCCGATGTCGACCACGGCAAGGCCGTCCGCGAGTTGGGTTGGCAGCCACGTCCGGTGGAGGAGTCGATCCGGGAGGCCGCCCGGTTCTGGGCGGCGATGCGCACCGTCGGGAAGGACCCCGCGGCCTCGTGATCCGAAAAGGCCTAGGGACGCTGCCGGGAATGTTGATCGCCGGCACGTGTTGCACAGGTCATGAGCAACCGGATTGTGTTAGAACCCAGCGCCGATCACCCGATCACCATCGAGCCGACCAACCGACGGGTGCAGGTACGCGTCAATGGCGAGGTGGTCGCGGACACGGCCGCGGCGCTGTGCTTGCAGGAAGCCAGTTACCCTGCAGTGCAATATATTCCGTTGGCCGACGTGGTACAGGATAGGCTGATCCGCACCGAGACCAGCACCTATTGCCCGTTCAAGGGTGAAGCCAGCTATTACAGCGTGACTACCGACGCCGGCGACATCGTCGACGACGTGATGTGGACGTACGAAAACCCTTATCCGGCGGTAGCGGCGATCGCGGGGCATGTCGCGTGCTATCCGGACAAAGCCGAAATCAGCATCTTCCCGGGGTAGCGCAGGCTACCGGGTATACCTCGGCCAACGACTGGGTGTCGCTGTATTCGCGCAGCGAGATGATCATCCCGTCACGGGTCTCGAAGATGCAGACGAACGGGCTGTCATATCGGGTCCGGTCGGCGCTCACACCGTCGCAATGCCCCTCGACCACTACCGTTTCACCCTCGTTGACGCAGCGGATGAGTTCGATGTTGACCTCGAAGACCTGCTTGCGCCGCTCGACTGCTCGCCGAAACGTCTTCTTGTCCAATTCCGTACGGGTGACGATGCTCCAGTAGGTGAAGTCGTTGCTGAGCAGCGCGAAGCCTTCGTCGAGATCTCCGCCCTCGCAGAGGCTTTGCAGGAACATCCAGGCCAGTTCGGCTTGCGGGTCGTCGAACGGCGTCATCACATCGCCATCTTGTCTCGGGAGACAGCGTGCGGTCAATTGACGTGGTCGTCGAAGCGGTGGTCACCTTCGCGGGGGCGGCCGGCTTCGCGCACACCTTGGCGCCGTTGCGTCGCGGTCAGCAGGATCCATGCTTTCGGGTCCCCGGTGACGGCACTATCTGGCGGACCAGCTTGCTGCCCACCGGGCCGGTCACCGCGCGGATCAGCCGTGCTGGGCGCGACGCCGCCCGTTGCGTGGCGTGGGGCAGCGGTGCCGAGGAGTTTGTCGACATGGCGCCCGCCATGCTGGGCGCCGCCGACGACGCCAGCGATTTCGTGCCGCTGCATCCGGCCGTGGCCGCCGCGCACCGCCGGCTGCCGAACTTGCGCCTGGGCCGCACCGGCCAGGTGCTGGAAGCCTTGATCCCGGCGGTCATCGAGCAGCGGGTACCCGGCGCCGACGCGTTTCGGTCGTGGCGGCTGTTGGTGTCCAAGTACGGAACGCAGGCCCCCGGTCCGGCGCCACCCGGCATGCGGGTGCCGCCGTCGGCCGAGGTGTGGCGTCACATCCCGTCCTGGGAGTTTCATCGCGCCAATGTCGACCCGGGGCGGGCTCGCGCGGTGGTGGGTTGCGCGCAGCGGGCGGCGTCGCTGGAGCGGCTGGTGTCGCTGCCCGCGGCTCGGGCGGCGGAGGCGCTGACATCGTTGCCTGGAGTCGGGGTATGGACCGCGGCCGAGACCACACAACGCGTGTTCGGTGACGCCGACGCCGTGTCGGTCGGCGACTACCACATTCCGAAGATGATCGGCTGGACGCTTGTGGGCCGGCCGGTCGACGACGCCGGCATGCTCGAGCTGCTGGAGCCGATGCGCCCGCATCGCCACCGGGTGGTCCGCTTGCTCGAAGCCAGCGGCTTGGCGCGTGAGCCGCGCCGCGGGCCCCGGCTGCCGGTACAGAACATCCGGGCGCTGTAGGGGAGTTTGACGGGGATCTTGCTCGGTCCGGCGCCCCGATTCCCGCCAGATCGGCTGCCGGCGCCGCTAAGCCGTTGTCGGCCGATCACTGCCTCCGCGTTCGGCCTCGGCGGTCTGCCGGTTCAGTCGCTGCGTCTCGTAGATGGTGACGTTGGTGCGAGACAACAACAGTGCCGCGATACCGACGGCGATGATCGCTCCAGGCACCACCGAGAACGAGCCGGTCATCTCAGCGACCATGATCATGACGGCCAGCGGCGCGCGGGAGACACTGCCGAAGCACGCCATCATTGCGACCACGACGAAGATGCCCGGCTCGTGGGGCACCCCGGGCAGCTCGGTGAGCTCGCCTAGCCGCCAGATCGCCGCTCCGACGAAGGCGCCGATCACGATTCCCGGCCCGAATAGCCCGCCTGATCCGCCGGTGCCGATCGACAGCGACGTCGCGAGGATCTTGGCGATCGGCAAGACGATGACGATCCACAACGGGATGCTCAGCAGCGTCCCCCGATCGGCGGCTAGCTGCGCCCAGCCATAGCCGCTGCTCAGGATCTGGGGAATCGGCAGACCTAACAGCCCGACCAGCAGTCCGCCGATCGCCGGTTTGAGCACCGGGCCCCCGGGCAGCCGGCGCGTAATTGCCACCGACGCGTGAAAGACTCGGGCATACAAGTAGCCTACGGCGGCTGCGATCAGCCCGATCACCACGAACCACAGTAGTGGCCACGCCTTTTCGAAGCGATACTCGGCGTCGATGTAGCCGAACAGCGGGTCGAAGCCCAAGAAGGCGCCGAGCACGGCGTAGGCGGTTCCCGAGGCGATGAAACCCGGCAGCAGGTTGCGGTAGTCGAAGTCGTCGCGGTAGGGGATCGAGGCGCCCAACGCCGCTCCGCCCAGTGGCGCAGCGAAGATGGCGCCGATGCCGGCGCCGATACCCAGCGCTACCGCGGTCCGGCCGTCTTCGTTGGACAGGTTCAGCCGGCGGGTCAGCAGTGAGCAGAAGCCGGCCGAGATCTGCGCGGTCGGGCCTTCGCGGCCGCCTGAACCGCCCGAGCCGATGGTCAAGGCGCTGGCCACCATCTTCACCAGCACCGCCCGACCTCGGATGGCGCGCGGATCGCCGTGCACCGACTCGATCGCTTCGTCGGTGCCGTGACCGGTGGCCTCCGGGGCGAGCTTGGCCACGATCAATGCCGACAGCACCGCCCCGCCCGTCGTCACCAGCGGAATCGCCCACGGACGCGCGAAACCGGTGGACCCGCGGTGGCCGCCCTCCCCAACGGGAGTGGGAATCTGATAGTCCGCGAGGTAGCCGAGCAGAAACTCGCTGGTGTATTTCAGCGCGAGGTAGAAGACGACGGCGCCCAGGCCGGCAATGACACCGATCGTGATGCCTAGCAGGAACCATTTGCGCAGGTAGCCCGCGCTCCTGATCGATACGCCGAATCGTCCGCCGGCGGCCTCGTTCCCGATGTCTTCCGCCTCCGGCATGGTCGGGAGGTTAGCAGCATGCCAAGCGAACACCGACCAGTCGCCCGGCGCCATCCCAGAGTTGGCCAGCGCTATCCGACGATCAGCAGCGCAACCATGGCCCAGGTCTGGACGTACGCGATCACCGCCGCTGTGCGGCGAGGAGATCCGAAACGGTGCCGCACTCTTGGACCCCGACCTCTGTCATGACGCCGCCGCTCGTCGTGGCCGCGTTCAGGCCGGTCGGCCATTACCGACTCGCAACGGACAGAGCCGGTGGGCCCTGCTCGCCCCCGGCGACCGGAGCCAAGCTGACAAGTTCCGTAGCATCCCGCCCAACGGTAGGTACCAAGCCGCAGTGGTGGCACACTTTAGTGATGTCAATGTCGCTCACGGCCGGTCGCGGCCCGGGACGTCCCCCGGCGGCGAAAGCAGATGAGACTCGGAAGCGTATTCTGCACGCCGCCCGTCAAGTGTTCAGCGAACGTGGTTATGACGGCGCGACTTTTCAGGAGATCGCCGTCCGCGCCGACCTGACCCGACCGGCGATCAACCACTACTTCGCCAACAAGCGGGTGCTCTACCAAGAGGTGGTGGAGCAAACCCACGAACTCGTCATTGTGGCCGGCATCGAACGGGCACGCCGCGAGCCGACCTTGATGGGGCGGCTGGCGGTCGTCGTTGACTTCGCGATGGAGGCCGATGCCCAGTATCCCGCCTCGACCGCGTTCCTGGCCACCACCGTGCTCGAATCCCAGCGGCATCCAGAATTGAGTCGGACCGAAAACGATGCGGTGCGAGCAACCCGAGAATTCCTGGTTTGGGCTGTCAATGATGCGATCGAACGCGGTGAACTAGCCGCCGACGTCGATGTCTCTTCGTTGGCCGAGACGCTGTTGGTCGTGTTGTGTGGCGTGGGCTTCTATATCGGTTTTGTCGGGAGCTATCAGCGGATGGCGACCATCACCGATTCGTTCCAGCAGCTGTTGGCCGGCACGCTCTGGCGGCCTCCGACCTGACCGAGACCTAACCGGCGGCCCCGAAGCGTAGTGATGTGCCACACAAATCGTATAGGTTACCTAACTTACTTAGGTAGCATGGCATGCCGTGACCGAACTCGACGACGTGTCCTCGTTACCATCCTCGCGACGGACCGCTGGCGATACCTGGGCGATCACCGAAAGCGTTGGCGCCACCGCGTTGGGGGTCGCGGCGGCACGTGCCGTGGAAACGGCCGCGACCAATCCGCTGATCCGTGACGAGTTCGCCAAGGTGTTGGTGTCGTCGGCGGGTACCGCCTGGGCACGGCTGGCCGACGCCGATTTGGCCTGGCTCGACGGTGATCAGCTC---------------------------------------------------------------------------------------------------------------------------------------------------------------------------------------------------------------------------------------------------------------------------------------------------------------------------------CCGACTGCCTGGCTAGCCGAGGGCTTGCTACCCTACCTGCCCGGCGACGCCGCGGACCGGCTATTCGACATGGTCACCGCGCTCAGCGCACCGGGCAGCCAGGTCGCTGTCGAGGCTTTCACCATGAACACAAAGGGCAACACGCAGCGCTGGAATCGGATGCGCGAGCGACTCGGTTTAGACATCGATGTCCAGGCGTTGACCTACCACGAGCCCGACCGGTCGGATGCCGCGCAATGGCTGGCCACGCATGGCTGGCAGGTGCACAGCGTGAGCAATCGCGAGGAGATGGCCCGACTGGGCCGGGCGATCCCGCAAGACCTGGTCGACGAGACCGTCCGCACCACGTTGCTGCGAGGGCGTCTGGTCACACCCGCTCAACCGGCGTGACACCGGCATCACGAGAACCAGAGGGAGCACAGGATGAGCGCCATGCGCACCCATGACGACACCTGGGATATCAAGACCAGCGTCGGCGCCACCGCAGTGATGGTGGCTGCTGCCCGGGCCGTCGAAACCGACCGGCCCGACCCGCTGATCCGCGATCCCTACGCCAGACTGCTCGTCACCAACGCCGGGGCCGGCGCCATTTGGGAAGCCATGCTCGACCCAACACTGGTAGCCAAGGCGGCTGCCATCGATGCCGAAACCGCGGCCATCGTCGCCTATCTGCGCAGCTACCAAGCGGTGCGGACCAACTTCTTCGATACCTACTTCGCCAGCGCTGTCGCCGCCGGAATCCGGCAGGTAGTGATTCTGGCGTCCGGACTGGATTCCCGCGCCTATCGCCTGGACTGGCCCGCCGGAACCATCGTGTATGAGATCGATCAACCCAAGGTGCTTTCCTACAAGTCCACGACGCTGGCGGAAAACGGGGTAACGCCGTCGGCTGGTCGCCGTGAGGTGCCCGCCGACCTGCGCCAGGACTGGCCCGCCGCGCTGCGTGATGCCGGGTTTGACCCGACGGCACGCACGGCGTGGTTGGCCGAGGGGCTGTTGATGTACCTACCGGCCGAGGCCCAGGACCGGCTGTTCACCCAGGTCGGCGCCGTGAGCGTGGCGGGCAGCCGGATCGCGGCCGAGACTGCGCCGGTGCACGGCGAAGAGCGGCGAGCAGAAATGCGGGCACGGTTCAAGAAAGTGGCCGATGTGCTCGGTATCGAGCAGACCATCGACGTGCAGGAACTGGTCTACCACGACCAGGATCGGGCGTCCGTTGCCGACTGGCTCACCGATCACGGTTGGCGGGCCCGATCCCAACGTGCGCCCGACGAGATGCGCCGCGTGGGTCGCTGGGTTGAGGGGGTGCCGATGGCGGACGACCCGACTGCGTTCGCCGAGTTTGTCACCGCAGAGCGGTTGTAGCGAGCGCATCCGACTGACCTTATATATCCGGATATATGGCTGGATCTTTTCTATTGCTGGTTCAACCGGGTGACTAGGATCGCGGTTATCACCGATGAGTGACCGCGTCAAGGCGGTCGCGCCGCCGGACGGAAGGACGATGATGACCACCGAATCGGTTGCCCGGAAGACCCAGAAATCTGAGACCGAGGCTCCGCGCGAACCGGCGCCCGTTTCGGATGAAAAGCAAACCGATGTCGCTAAAACGGTGGCTCGGCTGCGAAAGACCTTTGCCAGCGGGCGTACCCGCAGCGTCGAGTGGCGCAAGCAGCAGTTGCGCGCGCTACAGAAGTTGATGGACGAGAACGAGGACGCGATCGCCGCGGCACTCGCCGAGGATCTGGATCGCAATCCGTTCGAGGCATACCTCGCTGACATCGCGACGACCTCCGCCGAAGCGAAATACGCGGCCAAGCGGGTGCGCAGGTGGATGCGGCGCCGCTACCTGCTGCTCGAGGTGCCGCAGCTGCCCGGCCGCGGCTGGGTGGAGTACGAGCCATATGGCACCGTGCTAATCATCGGTGCCTGGAACTACCCGTTCTACCTGACCCTGGGTCCGGCGGTCGGAGCCATTGCCGCTGGAAACGCCGTCGTGCTCAAACCGTCGGAAATCGCCGCTGCATCGGCGCACTTGATGACCGAATTGGTGTATCGCTATCTCGACACCGAAGCGATCGCGGTCGTGCAGGGCGATGGTGCGGTGAGTCAGGAGCTGATCGCTCAGGGTTTCGACCGCGTGATGTTCACCGGTGGCACCGAGATCGGCCGCAAGGTCTACGAAGGCGCCGCGCCGCACCTGACCCCGGTCACCCTCGAGCTCGGCGGCAAGAGCCCGGTGATCGTCGCGGCCGATGCCGATGTAGATGTCGCGGCCAAGCGGATCGCCTGGATCAAACTGCTCAACGCCGGGCAGACATGCGTTGCACCCGACTATGTGCTGGCGGATGCCACCGTCCGCGACGAGCTGGTCAGCAAGATCACCGCGGCCCTCACCAAGTTCCGCTCCGGTGCGCCGCAGGGCATGCGCATCGTCAACCAGCGTCAATTCGACCGGCTGAGTGGATACCTCGCCGCAGCGAAAACCGACGCTGCAGCCGACGGCGGCGGGGTCGTCGTGGGCGGCGACTGTGACGCATCGAACCTGCGCATCCAACCCACCGTGGTCGTCGATCCCGACCCGGACGGGCCGTTGATGAGCAACGAGATCTTCGGACCGATCCTGCCGGTGGTCACCGTCAAATCTCTGGACGACGCGATTCGCTTCGTGAACTCGCGGCCCAAGCCGCTATCGGCGTACCTGTTCACTAAGTCGCGTGCGGTTCGCGAGCGGGTGATCAGGGAGGTGCCGGCGGGCGGAATGATGGTTAACCATTTGGCTTTTCAGGTGTCGACGGCCAAACTGCCGTTCGGTGGTGTCGGCGCATCGGGCATGGGTGCCTACCACGGCCGTTGGGGTTTCGAGGAGTTCAGCCACCGTAAGTCGGTGTTGACCAAACCAACCCGACCCGACCTGTCCAGCTTTATCTACCCGCCGTACACCGAGCGCGCCATCAAGGTGGCTCGCCGGCTGTTCTGACCTGGGCGCGGGTTGTCGCCCCGTTGACACCCGACTCGTTATAACCCCGAATTGTGATTGCGGAGAGGAGCCTGATGCCCGGAGTGCAAGATCGCGTCATCGTCGTTACTGGAGCCGGCGGTGGCTTGGGCCGCGAATACGCCCTTACGCTCGCCGGGGAGGGCGCCAGCGTCGTGGTCAACGACCTCGGTGGCGCCCGCGACGGCACGGGCGCCGGTTCGGCGATGGCCGATGAGGTCGTCGCCGAGATTCGCGACAAGGGGGGCCGGGCGGTCGCCAACTACGACAGCGTCGCCACCGAGGACGGCGCAGCGAACATCATCAAGACCGCGCTTGACGAATTCGGCGCCGTGCACGGTGTGGTGAGCAACGCCGGGATCTTGCGCGACGGCACCTTCCACAAGATGTCGTTCGAGAATTGGGACGCCGTGCTTAAGGTGCACCTTTATGGCGGATACCACGTGCTACGCGCGGCCTGGCCGCATTTCCGTGAGCAGAGTTACGGCCGGGTCGTGGTGGCGACCTCCACCAGCGGGCTGTTCGGCAACTTCGGCCAGACCAACTATGGGGCGGCCAAGCTTGGTCTGGTCGGCCTGATCAATACGCTGGCGCTGGAGGGAGCCAAGTACAACATCCACGCCAATGCTCTTGCCCCGATCGCGGCGACCAGGATGACCCAGGACATCCTGCCGCCCGAAGTACTGGAAAAGCTCACACCCGAGTTCGTCGCACCGGTGGTGGCCTACCTGTGCACCGAGGAGTGTGCCGACAACGCATCGGTGTACGTCGTCGGTGGTGGCAAGGTGCAGCGAGTTGCGCTGTTTGGCAACGACGGCGCCAACTTCGACAAACCGCCGTCGGTACAAGATGTTGCGGCGCGGTGGGCCGAGATCACCGATCTGTCCGGTGCGAAAATTGCTGGATTCAAGTTGTAGAAGTAAATGAAGGCTTGTGTCGTAAAAGAACTTTCCGGCCCGTCCGGCATGGTGTACACCGACATCGACGAGGTATCCGGTGACGGCGGAAAGGTTGTTATCGACGTACGGGCCGCCGGCGTCTGCTTTCCGGACCTGCTGCTGACCAAGGGCGAGTATCAACTGAAGCTAACGCCGCCGTTCGTGCCCGGCATGGAAACGGCGGGTGTGGTGCGTTCGGCGCCGTCGGATGCGGGTTTTCATGTGGGCGAACGTGTTTCAGCATTCGGAGTGCTCGGCGGCTACGCCGAACAAATAGCCGTACCGGTGGCCAATGTGGTTCGCAGCCCCGTCGAGCTCGATGACGCCGGGGCGGTGTCGCTGTTGGTGAACTACAACACCATGTACTTCGCCCTGGCTCGGCGTGCCGCGCTGCGACCGGGAGACACCGTGCTGGTGCTCGGCGCCGCCGGCGGAGTGGGCACGGCCGCCGTCCAGATCGCGAAGGCGATGCAGGCTGGCAAGGTGATAGCCATGGTGCACCGCGAAGGTGCGATCGACTATGTCGCTTCGCTCGGTGCCGACGTGGTGCTTCCGCTGACCGAGGGCTGGGCTCAGCAGGTGCGTGACCACACCTACGGTCAGGGGGTGGACATCGTCGTCGATCCCATCGGCGGACCGACATTCGACGACGCGCTCGGCGTGCTGGCGATCGACGGCAAGTTATTGTTGATCGGCTTTGCCGCGGGTGCTGTACCGACCCTCAAGGTCAACCGGCTGCTGGTGCGCAATATCAGCGTGGTGGGCGTCGGGTGGGGCGAGTATCTCAACGCGGTTCCCGGTTCGGCCGCCTTGTTCGCCTGGGGGCTAAACCAGCTGGTCTTTCTGGGGCTCAGACCGCCTCCGCCGCAACGCTATCCGTTGTCGGAAGCACAGGCCGCGTTGCAGAGTCTGGACGACGGCGGTGTGCTCGGCAAGGTTGTGCTCGAGCCCTAAGCGCATGCTCGCGATTCGGCGATACGGTGATGCTGTGACGGATCGGCGGGCCAACACGAGGAATTCGCACCCGCTGCCGGCGTGACCAACGCCACGCTGGCAGCAATCGGGTATCCGATCGCGTTGGCCAGCAAGCTGTTGGCGATATCGGCCGTCGAAAGCACAACCGCGTAGCCGTCCGCAACCACAGTGGAAATGGTGCTGGCGATCTTGGTGTGCGCGAGCGCTTCGATGCCAGGGTCAGGGAGCCCGGTGGGCGCCCGGTCGTCGGGCAACGTCAGCATCGACGAGCCGCCGGTCTGTGACAAGTTCGCCAACAACGGATTGGGCAGCCACGCCGGTACCTGGCGCGGATGTGGTGCACGAACGCGTTGACATATTGGGGGCTCTTCGCGGATGAGGGTGTAGGGCGGGTCGGCGCGTCGTTGCCGGGTAGGGGTCGCGGTCTTTCGATGATGGGCGGTTCCACGCTGCCGAAAAGGAAGACCTCGGCGTGTCTGCCCGAGGCACTAGGTCGCAAGGGTAACCGAGGGTGCACGTTGACGGGGTGAGGCCAAGCGGGCGCCGAGCGTGAACTGAGGGCGAGATTTCGGCCGATTCTCCGCCCTCAGTTCACGCTGGGCGACGGCGCCAACGGGCTGCCCCTGGCCGGTCGCACCAAGACGCCGCATACGTACCAAACTTCCCATACTCACCCATCGCGGTGAACCCCAAACCCAGTGCCGGCCACCATTGGCCTTCCCGATGGATTGGTGCCAGCAGCAACCGGCATCATCGAAAACCGGCTCTTCATGATCGAGGGCCGGCAGCGGCTCGAGCAGCGGCAGGCCGGGGTGATCACGTAGTAGTGCTGAATGACCCGAGCATCGGGCGATCAGATGCTGAAGCTTTGCAGTTGCTGAGTAATGTCGGCCAACGTCACCACAATCGCGATGAATTCAATCATGCCGCCCAGGGCGGCCAACCCAATGGTGGCCGCGAGCGGCAGCTCGATCGCAGCGCGGAGGTTGCCGGCCGCCAGTTGATTCACGAACAGGGTGAGGTCATAGGCGGGCAGGATAGTGACGAAGGCAAGACCTAGATCTGCCGTCGGAAGAAGAATCGAGTAGCCGGTCGACACAACGGAAGCGAAAGTGTCCGCGATGTTGATGAGCGTCGCCGGTTGTGGCGGCGGTGGCGGCGGTAGCAACGTCGGCACATACGGCGGGAACGCGGGCATCGGAGTTTGGGGCAGGGTGTTCAGGGCGGCTGGCAACTCGACCATGAAGTCGTTGACGCCCTGTTGCGTTCCGGCAACCAGGGCATCGGCGACAACGCTCGCCGGGACATCCGGGAAGAGCCCGAATGGGGTAGGCACGTTCGCCGGGCTCGTCGAATAGCCGAACCTCGGGTCGCCGTAACCCAGATTGACGATTACTTCCAAGTTCGGTTCGACCAGCGCCGCCAGCGGTGGGCCAATGACCGGGATTGCCCGCAACGGGGCCAGCAGCGGCAGATGCTCGGTTTCAATGATGTAGTACGTGTTCGACGTCGTGCCCTGTGTCGGCAACTGCGTGGCCGACGCTATCTGTGCCGGTGTGAGGTCCGCATACGTGGTGTGCACCGTGAGTATCCCGAATACTGCGTTGATATCGGACAGGACATTGAGTGGATACCGCGGGAAGTCGGCGAAACCGTCGTACTCGAGGGTGTAGGTCGTCGTCGGATAGGGATTGTCCGGGGTCGCCCCGTAGAACGGTAGGCCGAGGGTGGTGACATTCAGACCGGGTATGCGCGCAAGTATCCCGCCATTGGGATTCATCTCGTTGCCGATCAAGATGAAATTGAGCTGGCTGGGGCTGGGAGCGTTGGGACCCAGCGAGATGAGGTGCTGCATTTCCAGGGACGCGATGACGGCGCTCTGCGAATAGCCGAACACGGTGACGTGGTTTCCGGCGTTGATTTGCTCCCAAATCGCGCCGTCGAGAATCTGTAGGCCCAACTGCACCGAGGTTTGGAAGGGCAGGGATTTGACGCCGGTGATCGGATATAGCTCTTCGGGCGTCACCAGCGCTTTGACGACCGGATTCGAGACGACGGGGTCGATGAACAAGGTCGTGATGGCGTTGACATAACTCGGCGTGGGTATCGGTGACCCGGTGCCGCCCATGATGATCGCCGTATTTTGGTTGAACATTGGCGGTAGCACCGGGGGTGAGGTTGGCTTAAAGAGTCCGGCCGTCGCCTCCTGCACCAGCGCGCTCGTGTTGGTGGCCTCGGCATTGACAAATGCTTTTGCGGCCGCCGCCAACCTCTGGGTGAATTCGTTGTGAAACGCCGCAACCTGTGCGCTGATCGCCTGGAACTGCTGGCCGTACGCGCCGAACAGCGTGGCAAGGGCCGTGGACACTTCGTCCGCGGCAGCCGCCGCCAGGCCGGTTGTCGGGGCCGCGACGGCCGCCGTAGCCTGGTTGATCGCCGAGCCGATCCCGGCCAAATCGGTAGCCGCCGCTGCCAATACCGACGGCTGCGCGAATACGTACGACAAACCCCATCCCTCCTTGTCGACGGGGCCCATAACCCACCCGTCGAGCCGATACGTTGAGCGTAAAGCGACTCCGCGGTTGTGTCTGGCCTTTGGAGTGAACCCAAATGGGGCCATGCTGCCTCGTCATTGGCGAGGTCGGTAAACGGTAGTCGGTGGACGTCGATGCCGTCGGGAATCCGTTAGGTGACGAGGCCCTCGATGTTTCGAACGGTGTCCGAGGCCGCCGCGAGGAGGGTGAGCAATTCCACGCCGCCCGCTATCGATCGTGCCTAAACCTACGGTGGCCGCCAGGGGATAGCCGATCGCGTTGATCAGATTGCCCGCAGCGAGTTGCCTGACGAACAGTTGGGTGGTGTACAGCGGCAGGGTGGTGACCAGGGCGAGGGCGATGTCCACGGTGGGCAGCAGGACGGCGTAGTTGGTTGAGATGATCCTGGCGAGCGTGTTCACCACCTCGGCCGGCGTCGGTGCGGCGGCCACCGCGGCCACCAGATCGGCGGGTTGCGGCAGCTGGATCTGCGGGAGCGTGAGCGGTTGCGCGGACAGCGCCTGCAGGTCGGCCGTGAAGTCAAGGATGCCTTCTTGTGTTCCGGCGGCCAGGGCATCGGCGATGACCTGAGGCGGCACGTTCGGCCACAGCCCGAACGGCGTTCGCACATCGGCGTAGCTCGTCGAGTAGCCGTAGTTCGGGTCGCCGTAGCCCAGGTTGACGATCACCTTCAGGTTCGGCTGGATCAGGTCGGCCAGCGGATCTCCGATGACCGGCACCGCCCGCAGCGGTTGCAGCAGCGGCCGATTCTCGGTGCGGATGATGTAGTAGTCGGTGACCTCCGTATAGCCCGGCGACGTCGGTAATTTAGTAGCGCCCTCGACCTGCGCGGGCGTGAGGTCCAAATACTTGGTGTGTACGAATGTGATGCCTGCAACCGCGTTGAGGTCGGAAATGAAGTTGAGCGGGTATCGCGAGAAGTCGGCGAACCCGTCGTACTCGAGCGTGTAGATGGCCGTCGGATAGATCGTGTCCGAGGGCGTTGCGCCATAGAACGTCAGGTCCAGAGTCGGAAGCGTCAGATCCGGGAACCGCGCGAGCATACCGCCATTGGGGTTCATTTCATTGCCGACAAGCACGAAATTGAGGTCGCTCGCCGAAGGTGCGGCCCCGCCCATCGCCGTGAACCTCTGCATCTCCAGCGACGCGATTATGGCGCTTTGCGACCAGCCGAAAACGGTGACCGCGTTTCCGGTGGTCGCGAGCTCTACCATGATCGCGTCGTGCAAGATGGTCAAGCCCTCTTCCACTGACGTGTTGAGGACCAAACTTCTGACACCGGTGAGTGGGTACAACTCTTCGGGTGTGAAGACGGCTTGTAGCGCCCGCCGAACGGACCTACAGCGTATTGGCGGCGTCAACATAGACGGCGGTGGTAGTGGAATTCCGGTGGGCCCAAAGAACAAGGTGGTCAAGTTCGCCGGGAATGGCGGAATCATCGCGGCCGCCGCGGGGGTTGGTGCGGCGGCGGGCACAGCCAGCTGATTTTGCCGGGTGCTGGCGATGGCGGCCTCGGCATCTGCGTAGCTGTTCGCCGCGGCGGCCAACGTCTGGTGGAACCTAACTGTGAAACGCCTCGACTTGAGCGAGCACGGCCTGGTATTCCTGGCCGTATGCGCCGAACGGTTTCGCGATGGCGGCCGACACCTCATCGCCGGCCGCCGCGGCCAGTGCACACGTCGGGCCTGCCGCGGCCGCGCCGGCCGTACTCACGGCCGAACCGATTCCTGCCACCTCGGCGGCGGCCGCCGCTACGATCCGCGGCTCAGCGATCAGATACGACATCGTCTCACTCCCCTAGCACCAGGTGTCGGCCAACCGGGTCAACCCGGGGTTTTGGTCAGCCCAGAGCGGTCCCGCTGCCCTGGTGGTCGCTTACGCGAATCGGATTCGCGCGAAAGCGTTTCCCCTCATCCGAGCAGCACCCCGCGCATCCGGTTGACTGTGGCCTGGCTGATACCGGCGTCGCGCAGGTAGCCGCCCAGCGATCCGTAGGTCTCGTCAATGGTCTGGCGTGCGGCGGCCAGGTACTCCGCGCGGACACCCAGGACCCCGTCGGACAGCCGGGCCTTGGTGAACGTCACCACCTCGGGTGCCAGTTCGGTGTCGAAACGCTGCTGGATCATCTCGGAGATCCGGGCCCGCAGTTGTGGCACGGAGTCGTTGCTGCGCAGGTAGTCGGCGACGATGACGTCGCGGTCCAGGCCGACCGCTTCAAGCACCAGCGCGACCACGAAGCCGGTGCGATCCTTACCCGCGAAGCAGTGGGTGAGCACCGGGCGTCCGGCGGCAAGCAGTGTGACGACACGATGTAGCGCGCGCTGTGCTCCATTGCGCGTTGGGAATTGGCGATACTCGTCGGTCATGTAGCGGGTGGCCGCGTCATTTATCGACTGGCTGGATTCGCCGGACTCGCCGTTGGACCCGTCATTGGTTAGCAGCCTCTTGAATGCGGTTTCGTGCGGCGCTGAGTCGTCGGCGTCATCATCGGCGAGGTCGGGGAACGGCAGCAGGTGGACGTCGATGCCGTCCGGAACCCGTCCTGGACCGCGGCGGGCAACCTCCCGGGACGACCGCAGGTCGGCAACGTCGGTGATCCCCAGCCGGCGCAGCGTTGCCCGGCCGGCGTCGTCGAGGCGGCTCAGCTCGCTGGACCGGAACAGCCGCCCCGGCCGCAATGCGGTTGCGGTGTCGGCGACGTCACGAAAGTTCCACGCGCCCGGCAGTTCACGGACAGCCATCTCAGGTGACCGCCGCAGCGAAGGTGGACTTCTCCCTCGACAGCTCGGCGCGGGCGATGGAGCGCAGGTGCACCTCGTCGGGACCGTCGAAGATGCGCATGGCGCGGTGCCAGCCGTACAACCGGGCCAGCGGGGTGTCGTCGCTGACGCCGGCGGCCCCGTGGACCTGGATTGCGCGGTCGATGACATCGCAGGCCACCCGCGGGGCCACCGCCTTGATCATGGCGACCAGGTGGCGCGCCTCTTTGTTGCCATGTTGGTCGATTGTCCACGCCGCCTTTTCGCACAGCAGCCTTGCCTGGTCGATTTCGTTGCGGGACTGAGCAATCGCCTGTTGCACGACGCCCTGTTCGGCTAGCGGACGGCCGAACGCCACCCGGTTGCGGACGCGATTCACCATGAGTGCCAAGGCGCGTTCGGCCGCGCCCAGCGCACGCATGCAGTGGTGGATACGGCCCGGCCCCAGCCGGGCCTGGGCTATGGCGAATCCGCTGCCCTCTTCGCCGAGCAGGTTGGTGGCCGGGACCCGGACGTTGTGGTAGTCGATCTCGCAGTGGCCGTGCCGGTCCTGCCAGCCGAACACCGGTGTGGAGCGAACGATCGTCACGCCGGGGGTGTCGATCGGGACGAGGACCATCGACTGCTGTTGGTGGGCGGCTGCGTCCGGGTTGGTGCGGCCCATCACGATGAGGATCTTGCACCGCGGGTCCGCCGCTCCCGACGTCCACCACTTACGGCCGTTGATGACGTAGTCGGCACCGTCCCGGGAGATGGTGGTTTCGATGTTGCGGGCGTCGCTGCTGGCCACCGCCGGCTCGGTCATCGAGAAGGCGCTGCGGATCTTGCCGTCGAGCAGCGGCCGCAGCCATTGCGCCCGTTGCTGCTCGGTGCCGAACATGTGCAGGATCTCCATGTTGCCGGTGTCCGGTGCGGCGCAGTTGAGTGCCTCGGGCGCGATTTCCATGCTCCATCCGGTCATTTCGGCCAGCGGCGCGTACTCCAGGTTGGTCAATCCCGACTCGGCCGACAGGAATAGGTTCCACAGGCCGCGGTCTTTGGCCTTGGTTTTCAGTTCCTCGATGATCGGCGGCGCGGTGTGGTCGGCCGGTCCGGCCGCGCGGCGATAGTCGTCGTAATCGGCCTCAGCGCCGAAGACGTGCTCGGTCATGAAGTCGGACAACCGCGTGCGGTAGTCGATGGCCTTGGCCGACATCGCGAAGTCCATTCCGCCACGATATCTACCGGCGCTAGCAGACGCATAAGTCCCTCGACACGCCGACGAGAAGGGGGTTTTGCGTCTGCTCGCCGTCGTTTCGTGCCACCGTTCAACTGACCCGCAAGTGGCAGCGCGAGCTCGACTATTCGCTACGCAAGAGTTTGTGGAGCTTCCACGACAACCGCATTGCGATGCGGTTCCAGTACGAATCCCGTGACCGCAACGGCCAGTGGTATCGCAGCTACGGCACCGAACTGTGGCGAAGCCAGCATCAACGACGTGCCGATCGCCGAATCCGAGCGTCGCTACCTCGGTGCGCGCTCGGCATCCGAGTATGGCCAGGAAATACCGCTCTGGTAGCCCGGTAGGGTGTCTGAGCAAATCTATCGGCGTTCAGTAAGGAAAGTGGATGTACGCGCCATGACAGATCCGCAGACGCAGAGCACCAGGGTCGGGGTGGTTGCCGAGTCGGGGCCCGACGAACGACGGGTCGCGCTGGTTCCCAAGGCGGTCGCGTCGCTGGTGAACCGTGGTGTGGCGGTCGTGGTCGAGGCCGGTGCGGGCGAGCGCGCGCTGCTTCCCGATGAGCTCTACACCGCTGTCGGTGCCAGCATCGGGGATGCTTGGGCCGCCGACGTCGTTGTCAAGGTCGCGCCGCCGACGGCGGCGGAGGTCGGCCGGTTGCGCGGTGGGCAGACACTGATCGGCTTTCTAGCGCCCCGTAATGCTGACAACTCGATCGGCGCGCTGACCCAGGCCGGGGTGCAGGCGTTCGCGCTCGAGGCCATCCCGCGCATCTCGCGGGCGCAGGTGATGGACGCGCTGTCGTCGCAAGCCAACGTGTCTGGGTATAAGGCTGTGCTGCTCGCGGCCTCGGAATCGACCCGGTTCTTTCCGATGCTGACGACGGCGGCCGGAACGGTGAAGCCGGCCACGGTGCTGGTGCTCGGCGTCGGCGTGGCCGGCCTGCAGGCGCTGGCGACGGCCAAACGGCTAGGCGCGCGCACCACGGGCTACGATGTGCGTCCCGAGGTGGCCGACCAGGTCCGATCGGTGGGCGCTCAATGGCTTGATTTGGGCATCTCAGCGTCCGGTGAGGGCGGTTACGCCCGCGAACTGACCGACGACGAGCGCGCCCAGCAGCAAAAGGCATTGGAAGAAGCGATCAGTGGCTTCGACGTGGTGATCACCACCGCGCTGGTGCCGGGCCGCCCGGCGCCAACGTTGGTGACCGCCGCTGCAGTGGAAGCGATGAAGCCTGGCAGCGTGGTGGTGGATCTCGCCGGCGAGACGGGCGGCAACTGCGAATTGACCGAGCCCGGCCGGACAGTCGTCAAGCACGACGTCACCATTGCCGCACCGCTGAACCTGCCGGCCACGATGCCCGAGCACGCCAGCGAGCTCTACAGCAAGAACATCACCGCGCTACTCGACTTGTTGATCAAAGACGGCAGGCTGGCCCCGGACTTCGACGACGAGGTGATTGCCCAGTCGTGTGTCACCCGCGGGAAGGACTCCTAGATGTACAACGAATTGTTGGAGAACCTGGCGATCCTGGTGCTGTCCGGATTCGTCGGGTTCGCGGTGATCTCGAAAGTGCCCAACACGTTGCACACCCCGCTGATGTCAGGAACCAACGCCATCCACGGCATTGTCGTTCTCGGCGCGCTGGTGGTTTTCGGCGAAATTGAGCACCCATCGCTCGTGTTGCAGGTCATCCTGTTCGTCGCGGTGGTGTTCGGCACGCTGAACGTCATCGGCGGATTCATCGTCACCGACCGAATGCTCGGCATGTTCAAGGCCAAGAAGCCCGCCGTGCCAGCCAAGCCCGACCGCGACGAGGCGCTCCGATGAACCTGCACTACCTGGTCGAGATTCTCTACATCATCTCCTTTTCACTCTTCATCTACGGGTTGATGGGGCTCACCGGCCCCAAGACCGCGGTGCGCGGGAACCTGATCGCCGCGGCCGGCATGACCATCGCCGTGGCGGCCACGTTGGTCATGATCCGACACACCAGCCAATGGCCGCTGATCATCGCCGGTCTGGTGGTGGGTGTTGTGCTCGGTGTGCCGCCGGCGCGACTGACCAAGATGACCGCCATGCCGCAGCTGGTGGCATTCTTCAACGGCGTGGGCGGAGGAACGGTCGCACTCATCGCGCTGTCGGAGTTCATCGATACCACCGGCTTTTCCGCATTCCAGCACGGCGAGTCGCCGACCGTGCACATCGTGGTGGCCTCATTGTTCGCCGCGATCATCGGGTCGATCTCGTTCTGGGGGTCTATCGTCGCGTTCGGCAAGTTGCAGGAGATCATCTCCGGGCGGCCGATCGGACTCGGCAAGGCGCAGCAGCCGATCAACCTGTTGCTGCTGGCCGTGGCCGTGGCCGCCGCCGTGGTGATCGGACTGCACGCGCATCCCGGGAGCGGTGGGGTCGCATTGTGGTGGATGATCGGCCTGTTGGTCGCCGCCGGCGTGCTGGGTCTGATGGTGGTGTTGCCGATCGGTGGCGCCGACATGCCGGTGGTCATCTCGATGCTCAACGCCATGACCGGCCTGTCGGCCGCGGCGGCGGGTCTGGCGTTGAACAACACCGCGATGATCGTGGCCGGCATGATCGTCGGCGCGTCCGGCTCGATCCTGACCAACCTGATGGCTAAGGCGATGAACCGCTCCATTCCGGCGATCGTCGCGGGCGGTTTCGGCGGCGGCGGTGTGGCGCCCAGTGGCGGCGGCGACGACAAACACGTCAAGGCCACTTCGGCCGCCGATGCCGCGATCCAGATGGCATACGCCAATCAGGTGATCGTGGTGCCCGGCTACGGGTTGGCCGTCGCGCAGGCGCAGCATGCGGTGAAGGACCTGGCAACCTTGCTGGAGGACAGGGGTGTGCCGGTCAAGTACGCGATTCACCCGGTCGCCGGCCGGATGCCCGGGCATATGAACGTGCTGCTGGCCGAGGCCGAAGTCGACTACGACGCGATGAAGGACATGGACGACATCAACGACGAGTTCGCCCGCACCGACGTCACCATCGTGATCGGCGCCAACGACGTCACCAACCCGGCGGCCCGCAACGAGACGTCCAGCCCGATCTACGGCATGCCGATCCTCAACGTGGACAAGTCGAGGTCGGTGATCGTGCTCAAACGGTCGATGAATTCCGGGTTCGCCGGCATCGACAACCCGCTGTTCTACGCCGACGGCACCACTATGTTGTTCGGTGATGCGAAGAAATCGGTGACCGAAGTCTCCGAGGAACTCAAGGCGTTGTAGCGCGCGAGCGCTGGCTCAGACGGGCGGATACGCCGGCGGCGGGTATCCGTCGCCGGTTTCGACCCCGCGTAGACCCCAGGTGAGGTACCGGAAGAAGAACTCGATTTCGTCGCTCACGTCGTAGTCAGGACTCGGATCCATCACTTCACCCTCTCGACTCGCGACTTGGTTCGCAACGGAGTTTAGTCACATCCGCGCCGGTGCGACAGGTTGTCGCCGCCTTGCCTAAACTGAACAACCAGTTGATTGATACAGCTTCGGCCGGGGCCCATGGGCTCCACCGGCAGCGACGATAGCGAGTAGCGATGCCATCCGACACCAGCCCCAACGGGCTAAGCCGCCGTGAGGAGTTGCTGGCTGTTGCCACCAAACTATTCGCGGCGCGCGGTTATCACGGCACCCGGATGGACGACGTCGCCGATGTGATCGGGCTCAACAAAGCAACGGTCTATCACTACTACGCCAGCAAGTCGCTGATCCTGTTCGACATTTACCGTCAGGCGGCCGAGGGCACCCTGGCCGCCGTGCACGACGATCCGTCCTGGACGGCCCGTGAAGCGCTGTACCAGTACACGGTCCGGCTGCTCACTGCGATCGCGAGCAACCCCGAGCGGGCCGCCGTGTACTTCCAGGAGCAGCCCTACATCACCGAGTGGTTCACCAGCGAGCAGGTCGCCGAGGTCCGCGAGAAGGAGCAGCAAGTCTACGAGCACGTACACGGCCTGATCGACCGCGGGATTGCCAGCGGCGAGTTCTATGAGTGCGACTCGCATGTGGTGGCGCTGGGGTACATCGGGATGACGCTGGGCAGCTACCGCTGGCTGCGGCCGAGCGGGCGCCGAACGGCCAAGGAGATCGCGGCGGAGTTCAGCACGGCACTGCTGCGCGGGCTGATCCGCGACGAATCGATCCGCAACCAGTCTCCGCTTGGAACTCGGAAGGAAACGTGAACCTCACGCGATCGGTGGAATCAATCTCGCTACGGACCCGAGGGCGCCACTGAGCACCGACAACTCCGTCACACTGGATTGACCGAAGTTGAACATCAGGCCCGGATTCGCCGACGGAAGATACGGATACGTATTGGGTAGCGCGGACTGCGGTAACAATCCGATGCTTACTAGGGCGGCTTGGGGGCCTTGCACGGTCCCGGTCGCCAGGGCCGAGGCCACGGCGATCGGGTTGATTGGCGCGAACAGGCTGGCCGGGGTGGGTACGTCGGCGTAGCCGTAGCCATAGCCCAAGTCGACTAGCACCCGTAGGTCGGGCTGAATCAGCTCGGCTATTGGGGTCCCTACGAAGGGGATGGCGCGAATCGGCTGCAACAGCGGCAGGTCCTGGGTCAGAAACATGTAGTAATGGGTGTTGCCGGTGTAGCCCGGAGACGTGGGCAACGGCACGGCATTGGCAACCTCGGCCGCGGTGAAGGGGTACGCGTTGTGCACCCATCTGATGCCCATGAAGGCGTTGAGGTCCGACAAGATATTGAGCGGGTACTGCGGGTTGTGGGCGTAGCCGTCGTATTGGCCGGTGTACATGTAGGTCTGGTAGGGGGAATCCGGTGGAGTCGCACCGTTGAACGACATATCCAAGAACGGGAGGTAAAGGCCCACGTAACGCTCGAGGACGCCGCCGTTGGGGTTATTGATATTACCGATCAACGTGAAAGCCAGCCGGCTTGGATCTGGGGCTTGGCCCGGTGGTAACGCCATAAGAGCGCGTATTTCATTGGTCGCTACCGCGGCGCTTTGCGAGTAGCCGAAAACGACGACGTCATGCCCATTTTGTAGTTCCGCGTTGATGCCGTTGTTCAGCAGCGTGACACCCTGGGCGATGGATTGGTCCAGTGACAGGTTCCCGATAAACGGCCACCACTGCTCGGGCGTGTACTGGGCGACCGGGTTGTTGGGCCCGAAAATGGGCCGAATGTATGCGCTGTCAATGATCGCCAAGACGCGGTCACTAAGGATCGGTTCCCCGGTGCCGCCCATCATCAACGCGGTTAGCGGGTTGCCTGACAGCATCCCGACAGAACCGAGGGCGCCGCTGGACCCGGCGGTGCCCGACATAGCAGCGGTGTTGCTGGCTTCAGCCTGGGCATAGGCGGCCCCGGCGGCAGCCAGCGCCCGGGTGAACTCGCCATGGAACGCCGCAGCCTGCTTTAGGACCTCTTGACATTCGCGCGCGTATTCGCTGAACAGCGCTGCAGCGGCCGACGACACCTCATCGGCGGCCGCGGCCAGCAGTCCGGTCGTTGGACCCGCAGCGGACGCGCTGGCCGCTCGTATCGCCGAACCGATCCCGTCCACGTCCGCGGCCGCCGTTGCCAACATCTCCGGGGCCGCGATGACGTAGGACATCTGGTCTCCTGTTCGACGCTGGGGCCCTTAGAGCCTAGAGCGCGCCCGCCGGGAAGCCCGGCGTTTTCGGCCAATCGTTATCGCGGCCGCGTCAGGTGAAGACCGGTGGCGGGATCAGGTGCAGGATGTTGCCGAGACCGCCACTCATCAGGGATAGCAGTGTCACCTGTGGCTGGCCGAAGTAGAAATTCAGGCCCGGGTTTATCGACGGGACCCACGGATAGCTGTCCGGGAACCACTCCGGCCCAATCAATCCGGCTTCCACCCCAATCTCCACGATGGCGCCATAGGGCGCCTGCAGGCTCCCTTTGATCAGGTAATACGTGACAGCGAACGGGTTGGGGATCGAGAACAGCCCGGCCGGAGTGGGGATATCCGCGTAATTGCCGCCCGGCCCGTAGTCGGCGTAGCCCAAGTCGACGAGCACCCGCAGCTGCGGCTGGAACAGGTCGGCGATCGGGGGACCGGCGTAGGGGATGTCACGGATCGGCTGGAGCAGTGGCAGATCCTGAGTCAGGAACATGTAGTACTGGGTGTTGCCGGTATAGCCCGGGGAGGTCGGCAACGGCACCGCGTTATCCACCTGGGTGGCCATGAGTTCCGGGTACGTGTTGTGCACGTAGAAGTAGCCCATGAAGGCGTTGATGTCCGACAGGATGCGCAGCGGGAATTGCGGCGCGTGGGCGATGCCGTCGTACTGGGCCGTGTAAATGTGTGTCGGGTAGGGACTATTCGCCGGGGTTGCGCCATTGAACGGCACGTCCAGGAACGGGATGTAGAAGCCGGGGAAGCGCGCCAGCAGCCCGCCGACGGGATTGTTGCCACTACCAATCATGACGAAGGAGATATCGTCCGGATTCGGCGAACCCATCGCCATCAGCGAATTGATGTAGTTGTTGATGATCGTGGCGCTCTGCGAGTAGCCGAACGCAACGACCTTGTTGTCGAGGGCCAGTTGGTTGTTGACGGCGGTATTCAGCAGCGCCACGCCTTCGGTGACGGACTGGTTGAACGTCAGATTGCCGAGGTCGGGGGTAACCGGCCAGAACTGCTCGGGCGTGAACAGGCCTTGCGAGACAGCACCCGGGAAGAGGGTCTGGATGAAAGCCTTGTTGATGTCTGTCACGTACTCGGGGTCGGGTAGCGGGTTATTGGTGCCGCCCATAATCAACGCCGTTATCGGACTCTCCGCAGCCAGCTGCGCGATCGCCGGCAGCCCGCCGGCCCCGCTGGATCCGTTGGGGCTCAACGGCGCACGGCCCAACAGCGTCCGGATCGGTGCGTTGATAGTGTCCAGCGCGTGCGATACCCGGGCCGCATTGGCCGCTTCGGCGTGTGCGTAGGCGTTGCCGGCGGCCTCCAACGTCCGGGTGAACTCGCTGTGGAACGCCGCGGCCTGCTTGACGACCGCCTGATACTCCCGCCCGTATGCGCTGAACAGGGCCGCCGTTGCCGCCGAAACCTCATCGCCGGCCGCGGCCAGCAGGTTACATGTCGGGCCTGCCGCAGCCGCGTTGGCGGCCCGCAGCGTGGAAGCGATCTCATCCACATGGGCAGCTGCCGTCGCCAGCATGTCAGGGGCTGTGACCAGGTGCGACATCTCCCCGTCCTTCCCAACGGACCGGCGCCCGCACCGGTCACTTGGGACTGACCCGCTACCGCGGGTATTAGGTACTTAACGAGAGTAAGGCGGTCCTGCCGCTACGTCCGGCGTTTGGACAAACCTCGATGACTGCCTGACCTATGGCGGCTGCTATAACCGCGAGCATGCTAACCAGCTTGGTGAGTGCGGTCGGATCGCATCACGTCACCACCGACCCTGACGTGCTGGCCGGCCGCAGCGTCGACCACACCGGCCGCTATCGGGGCCGGGCCAGCGCGCTGGTGCGGCCCGGCTCGGCTGAAGAGGTCGCCGAAGTGCTGCGGGTGTGCCGGGACGCTGGAGCCTATGTCACCGTTCAAGGCGGCCGCACCTCACTGGTGGCGGGCACCGTTCCCGAACACGACGACGTGCTGCTGTCTACCGAACGGCTTTGCGTCGTCAGCGATGTCGATACCGTTGAGCGCCGAATCGAGATCGGTGCCGGGGTCACACTGGCCGCGGTGCAGCACGCCGCGTCAACGGCTGGGCTGGTGTTCGGCGTGGATTTGTCGGCCCGGGATACCGCGACCGTCGGTGGCATGGCCTCGACGAACGCCGGCGGATTGCGCACGGTCCGTTACGGCAACATGGGCGAGCAGGTTGTCGGGCTAGACGTCGCGCTGCCCGACGGTACGGTGCTGCGCCGGCACAGCCGGGTGCGTCGCGACAACACCGGCTACGACCTGCCCGCGCTGTTCGTCGGGGCCGAAGGCACCCTGGGGGTTATCACCGCGCTGGATCTGCGGCTGCACCCCACCCCGTCGCATCGGGTGACAGCCGTGTGCGGGTTCGCCGAGCTGGCAGCGCTGGTCGATGCCGGCCGAATGTTCCGCGACGTGGAGGGCATCGCGGCGTTGGAATTGATTGACGGTCGGGCCGCCGCGCTAACCCGTGAACATCTTGGCGTTCGCCCCCCCGTCGAGGCTGACTGGTTGCTATTGGTGGAACTGGCCGCCGACCACGATCAGACCGACCGGCTCGCCGACCTGCTCGGCGGTGCACGGATGTGCGGGGAGCCCGCGGTCGGTGTGGATGCCGCTGCGCAGCAACGGTTGTGGCGCACCCGTGAATCGCTGGCCGAGGTGCTCGGTGTGTACGGCCCGCCGCTGAAGTTCGACGTCTCGCTGCCATTGTCGGCGATCAGCGGCTTCGCCCGAGATGCGGTCGCGTTGGTTCACCGACACGTCCCGGATTCTCCGGAGGCGTTGCCGCTGTTGTTCGGTCACATCGGTGAGGGCAACCTGCACCTGAACGTGCTGCGTTGCCCGCCTGATCGGGAACCGGCGTTGTACGCAAAGATGATGGGCCTCATCGCCGAATGCGGCGGTAACGTCAGTTCAGAACATGGGGTGGGCAGCCGCAAGCGTGCCTACCTGGGAATGTCCCGGCAGGCCAACGACGTCGCCGCGATGCGGAGGGTCAAGGCGGCGTTGGACCCGACCGGGTACCTTAACGCCGCGGTCTTGTTCGACTGACCGGTGCTGCGCAAGCATTCAGCGCCTTTAGAGATCACCGGTGAAACTGATGAGCTGACGCACCGCGATGCCATCGGCGAGGTGGTCCATCGCCTCGTTGATATCGTCCAACCGAATCGTTGACGTCACCAGCGACTCCACCGGCAGACGGCCCGATTGCCACAACGACACGAAGCGGGGAATGTCGTGGCTGGGCACCGCCGAACCCAGATAGCTGCCGATCAGTGACCGGCCTTCGGTGACAAAATCCAACGGCGACAAGCTGATCCGGACATCCGGTGGCGGCAACCCGACGGTGATGGTGCGCCCTCCGGGCGCGGTAAGCCCGATCGCGGTGTGCAGCGCGGCAGGATGACCGACGGCTTCGACAACCACGGCGGCTTTGACCCCGCCGGCCGTGGCCTGCTGCGGTGTGTAGATCTCATGGGCGCCCAAGGCCTTTGCGGCCGACAGCTTTTCGGGTAGCTGATCGACGGCGACCACACGAACGTCTGTATACGTCAAAGCGGTGAGCACCGCTGCCATACCGACGCCCCCGAGGCCGACGACGGCGACCGACTGGCCGGGCTGCGGATCACCGACGTTGAGTACCGCACCCCCACCGGTGAGCACCGCGCACCCGAGTAGGGCAGCGACGGTGGGCGGCACCTCGTGCGGCACCGGAACCACGCTGGCCCGGTTGACGACGACATGGGTCGCGAAACCCGAGACGCCGAGGTGGTGGTACACCGGGCGGCCGCCCCGGCTGAGCCGGATACCGCCACCGAGCAGTGTGCCGGCCTTGTTGGCCGCGCTGCCCGGTTCGCACGGCGTCCGACCGTCGGTCGCGCACGCCGCGCACTGGCCGCAACGCGGAAGGAACACCAGCACGACTCGCTGACCGACCGCGACCCCGTCGACGCCGTCGCCGACCTGCTCGACGATTCCAGCGGCTTCATGACCGAGCAAGATCGGCACCGGCCGTACCCGGGTGCCGTCGACCACCGACAGGTCGGAGTGGCACACGCCCGCAGCCTCGATTCGGACAAGGACCTCACCGCGGTCGGGCGGGTCCAGGTGCAGCTCGACGACGCTGATTGGTTTCGACCGCCAATAGGGCCGCGGCACACCGATCTGGTCTAGCACCGCGCCCCGGATGGCAGGCATGTTGGAATACAACCATGGCTGCACTGCCGGCACCGGAGAAGCTCCTGCGCAGCGACTTTCCGGTGCTGTGGCCGGTGGGAACTCGATGGGCCGACAACGACATGTTCGGCCACCTCAACAACGCCGTCTACTACCAGCTGTTTGACACCGCGATAAACGCCTGGATCAACACGAGCACCGGGGTTGACCCGCTCGCGATGCCTGTGCTGGGCATTGTCGCGGAGTCGGGCTGCCGTTATTTCTCGGAACTGCGTTTCCCGGAGAGCCTAATGGTGGGCCTGGCTGTGACGCGGTTGGGGCGCAGCAGCGTCACCTACCGGCTGGGTGTGTTTAAGGAGCCTGACGATGCGGGGGTGATCACCGCACTCGGGCACTGGGTGCACGTCTATGTCGATCGGACTAGCCGCAGGCCGGTTCCGATTCCCGAGGCCATTCGGTCGCTGTTGTCGACGGCTTGCGTAAGCGGATAAGCCGCGCCCAGATTGCGTTCAGGGCTGTGATTTTCGCCGCTCCAACCACAGCCATGACGGCAATCTCGTGCTCACCGCGACCCAGGTATGCTTCCCGAATGCCAGTTTTGAGCAAGACCGTCGAGGTCACCGCCGACGCCGCATCGATCATGGCCATCGTTGCCGATATCGAGCGCTACCCAGAGTGGAATGAAGGGGTCAAGGGCGCATGGGTGCTCGCTCGCTACGATGACGGGCGTCCCAGCCAGGTGCGGCTCGACACCGCTGTTCAAGGCATCGAGGGCACCTATATCCACGCCGTGTACTACCCAGGCGAAAACCAGATTCAAACCGTCATGCAGCAGGGTGAACTGTTTGCCAAGCAGGAGCAGCTGTTCAGTGTGGTGGCAACCGGCGCCGCGAGCTTGCTCACGGTGGACATGGACGTCCAGGTCACCATGCCGGTGCCCGAGCCGATGGTGAAGATGCTGCTCAACAACGTCCTGGAGCATCTCGCCGAAAATCTCAAGCAGCGCGCCGAGCAGCTGGCGGCCAGCTAAGGCATGTGCGGGCTCAGCCGAAGACTTCGGTCTCAGCCAGGGCCTCCGTCAGCCTGCGTGCCCCATCGGTGAACTGCCAGACGGTGTGCTCGATTACGGCGGCTGTGTCGCGGCGGCGCAGCGCGGCGATCAGCTGCCGATGACTGTTCACCGCGTCCGCGCCCCATCGCGGGTCGGCCGCGAACACCTGCGCCCATATAGCGCGCGGCATTAAGCAGGAACCAGGCCAACTTGATCCGGCGGCTCGCTTTGTTGAAGACGCGGTGGAACGCGAACTCGATCGACGCGATGGTTTTGGCATCACCGGACCCGATAGCACCGGCCAGCGCATTGTTGATGCGGTCCAGCTCGTCGATCTCAACGTCGGTGATGTGAGCGGTGGCCGATGTGGCAAGTTCTTGGGCAATGGTGGCCTGCAGCCAGAAAATGTCGTCGATGTCTTGGCGGGTCAACGGCAGCACCACGTGGCCGCGATGTGGCTCCAGCCCGACCATCCCCTCACCGCGCAGTTTCAGCAGCGCCTCCCGCACCGGCGTGACGCTGACTCCGAGCTCGGCTGCCGTCTCGTCCAGACGGATGAACGTTCCAGAGCGCAGGGCGCCCGACATGATGGCGGCCCGCAGGTGGCCCGCGACCTCGTCGGACAACTGTGCCCGGCGCAGGGGAAGCTGGCTCCGCGGCTTCGCCGATAGAGGTGCGTTCACGTGGCTTGCCAGGACTTTCAGGGTCGGGCCGGGATTGCCGGGGACTTGCCGGGGGCTTGGCGGGGGCTTGTTGTTGGGCCGCTCAGGCCATAGTGTGACCCAGACAACATCATGCTTTATCAAATATCAACCTGGCGCAAGGGATGCGCAAGTGAAAGGAAGGGAAGGAAGGGATAGTTGACCGCGCAACTGGCCAGTCACCTGACGCGGGCGCTAACACTAGCCCAACAGCAGCCCTACCTTGCTCGCCGGCAGAACTGGGTCAACCAGCTCGAACGGCACGCGATGATGCAGCCAGACGCGCCGGCGCTGAGGTTTGTGGGCAACACCATGACGTGGGCTGACCTAAGGCGCCGGGTTGCGGCGCTGGCGGGCGCATTGAGCGGTCGCGGGGTCGGTTTCGGCGATCGGGTCATGATCCTGATGCTTAACCGCACCGAGTTCGTCGAGTCGGTGCTGGCCGCCAACATGATCGGGGCCATCGCCGTACCACTGAATTTCCGGCTCACCCCAACCGAAATCGCCGTCCTGGTCGAAGACTGTGTCGCACACGTGATGCTGACCGAAGCTGCGCTGGCTCCGGTGGCCATCGGTGTCCGCAACATCCAGCCCTTGCTGAGCGTGATCGTGGTCGCCGGCGGATCCAGCCAGGACAGCGTGTTCGGCTATGAGGACCTACTCAACGAGGCCGGGGATGTCCACGAACCGGTGGACATCCCGAACGACTCGCCGGCCTTGATCATGTACACCTCGGGCACCACCGGCCGCCCGAAGGGCGCCGTGCTGACTCACGCGAACCTCACCGGTCAGGCGATGACCGCGCTCTACACCAGTGGCGCCAATATCAACAGCGACGTCGGTTTCGTCGGCGTCCCGCTGTTCCATATCGCCGGAATCGGCAACATGCTGACCGGGCTGCTGCTCGGCTTGCCCACGGTGATCTATCCGCTGGGCGCGTTCGACCCGGGACAGCTGCTCGACGTGCTGGAGGCAGAGAAGGTCACCGGCATCTTTCTGGTTCCCGCGCAGTGGCAGGCGGTCTGTACCGAACAGCAAGCACGACCACGTGACTTGAGGTTACGGGTGTTGTCGTGGGGAGCTGCGCCGGCGCCGGATGCGTTGCTGCGGCAGATGTCGGCAACCTTTCCCGAAACCCAGATACTGGCCGCATTCGGCCAGACCGAGATGTCACCGGTCACCTGCATGCTGCTCGGCGAAGATGCGATCGCTAAGCGCGGATCGGTCGGCAGGGTGATCCCGACCGTCGCCGCAAGGGTGGTCGATCAGAACATGAACGATGTCCCCGTCGGCGAAGTGGGCGAAATTGTCTACCGGGCACCAACATTGATGAGCTGCTACTGGAACAACCCGGAGGCCACCGCGGAGGCGTTCGCAGGCGGCTGGTTCCATTCTGGGGATCTGGTTCGTATGGACTCCGACGGTTACGTCTGGGTGGTGGACCGCAAGAAGGACATGATTATCTCCGGCGGTGAAAACATTTACTGCGCCGAGCTGGAAAACGTTCTGGCCAGCCATCCCGACATCGCCGAAGTCGCGGTCATCGGCCGGGCCGACGAGAAGTGGGGAGAGGTGCCGATCGCGGTCGCGGCCGTAACGAACGACGACCTTCGGATCGAAGACCTAGGTGAGTTCCTGACCGACCGGCTTGCGCGCTACAAGCACCCCAAGGCGCTCGAGATCGTGGATGCTCTGCCCCGCAACCCCGCGGGGAAGGTGCTCAAGACTGAACTGCGATTGCGCTACGGCGCCTGTGTGAATGTTGAAAGACGTTCTGCATCAGCTGGTTTCACGGAGAGAAGGGAAAATCGACAGAAATTGTAACGTTTGCCCGCTATTGACGAAGGGTTAAATGTGCGGATGCCTTACACTCCTGGCTGGCCATCGGGTAGATTCCTGTGGTCTCCGTTACTCCCTGTGAGTAACGAGGTGGCGGTCACACACCAAGGGTCGGGGCAAGGAGGAGGCGTGCGACATGATGCGCCGCGGCGCCGCGATACCCAGGTCGGCGGCTTGAGGGAGCCGCGGTGACGACGTCGACAACGCTTGGCGGTTACGTCCGCGACCAACTGCAAACCCCGCTGACCCTCGTCGGTGGATTCTTTCGCATGTGTGTGCTGACTGGAAAGGCGCTGTTTCGCTGGCCGTTCCAGTGGCGCGAGTTCATTCTGCAGTGCTGGTTCATCATGCGGGTCGGATTTTTACCGACGATCATGGTCTCGATACCGCTGACGGTGCTGTTGATCTTCACGCTCAATATTCTGCTGGCCCAGTTCGGCGCGGCAGACATCTCCGGTTCCGGCGCGGCGATCGGCGCGGTCACCCAGCTTGGCCCGCTGACAACGGTGCTGGTGGTCGCCGGCGCCGGATCCACGGCCATCTGCGCCGACCTGGGTGCCCGCACCATCCGCGAGGAAATCGACGCGATGGAGGTGCTGGGCATCGATCCCATCCACCGTCTGGTGGTGCCGCGGGTGCTCGCCTCGATGCTGGTCGCCACGCTGCTCAACGGCTTGGTGATCACCGTCGGCCTGGTCGGTGGCTTTCTCTTCGGTGTCTATCTGCAGAACGTTTCGGGCGGCGCCTACCTTGCCACGCTGACCTTGATCACCGGCCTGCCCGAGGTGGTCATCGCAACCATCAAAGCCGCAACGTTCGGCCTGATCGCGGGCCTTGTCGGCTGCTATCGGGGGCTGACCGTCCGTGGCGGTTCCAAGGGTCTTGGCACCGCCGTCAACGAGACCGTGGTGCTGTGTGTGATTGCCCTGTTCGCCGTCAACGTGATCTTGACGACCATCGGTGTGCGATTCGGGACGGGGCGCTGACATGTCGACCGCTGCTGTGCTGCGCGCCCGCTTCCCGCGGGCGGTCGCCAACCTTCGTCAATATGGAGGTGCGGCGGCCCGTGGATTGGACGAGGCCGGCCAGCTCACCTGGTTCGCTTTGACCAGCATCGGGCAGATCGCGCACGCGCTGCGCTACTACCGCAAGGAGACGCTGCGGCTGATCGCCCAGATCGGCATGGGTACCGGCGCGATGGCCGTCGTCGGCGGCACGGTCGCCATCGTTGGCTTTGTCACGCTGTCCGGCAGCTCGCTGGTCGCAATCCAGGGCTTCGCGTCGCTGGGCAACATCGGTGTCGAGGCGTTCACCGGGTTCTTCGCCGCACTGATCAACGTGCGCATCGCCGGCCCAGTTGTCACGGGTGTCGCCCTGGCGGCCACGGTCGGTGCGGGTGCTACGGCCGAGCTGGGCGCGATGCGGATCAGCGAGGAGATCGATGCCCTGGAAGTGATGGGCATCAAGTCGATCTCGTTTCTGGCCTCCACCCGGATCATGGCCGGGCTGGTGGTGATCATCCCGCTGTACGCGTTGGCGATGATTATGTCGTTCCTGTCCCCGCAGATCACCACCACGGTGCTCTACGGGCAGTCGAACGGCACCTACGAGCATTACTTTCAAACGTTCCTGCGTCCCGACGATGTCTTTTGGTCCTTCTTGGAGGCCCTCATCATCACTGCGATCGTCATGGTCAGCCACTGCTACTACGGGTACGCCGCCGGTGGAGGCCCCGTCGGTGTCGGCGAGGCCGTCGGCCGATCGATGCGTTTCTCGTTGGTCTCGGTGCAGGTCGTTGTCCTGTTTGCAGCGTTGGCGCTCTACGGTGTCGACCCGAACTTCAATCTCACGGTGTAGCCGCATGACGACGCCGGGGAAGCTGAACAAGGCGCGAGTGCCGCCCTACAAGACGGCGGGTTTGGGTCTAGTGCTGGTCTTCGCGCTCGTAGTTGCCTTGGTATACCTGCAGTTTCGCGGGGAGTTCACGCCCAAGACGCAGTTGACGATGCTGTCCGCTCGTGCGGGTTTGGTGATGGATCCCGGGTCGAAGGTCACCTATAACGGGGTGGAGATCGGGCGGGTAGACACCATCTCGGAGGTCACACGTGACGGCGAGTCGGCGGCCAAGTTCATCTTGGATGTGGATCCGCGTTACATCCACCTGATTCCGGCAAATGTGAACGCCGACATCAAGGCGACCACGGTGTTCGGCGGTAAGTATGTGTCGTTGACCACGCCGAAAAACCCGACAAAGAGGCGGATAACGCCAAAAGACGTCATCGACGTACGGTCGGTGACCACCGAGATCAACACGTTGTTCCAGACGCTCACCTCGATCGCCGAGAAGGTGGATCCGGTCAAGCTGAACCTGACCCTGAGCGCGGCCGCGGAGGCGTTGACCGGGCTGGGCGATAAGTTCGGCGAGTCGATCGTCAACGCCAACACCGTTCTGGATGACCTCAATTCGCGGATGCCGCAGTCGCGCCACGACATTCAGCAATTGGCGGCTCTGGGCGACGTCTACGCCGACGCGGCGCCGGACCTGTTCGACTTTCTCGACAGTTCGGTGACCACCGCCCGCACCATCAATGCCCAGCAAGCGGAACTGGATTCGGCGCTGTTGGCGGCGGCCGGGTTCGGCAACACCACAGCCGATGTCTTCGACCGCGGCGGGCCGTATCTGCAGCGGGGGGTCGCCGACCTGGTCCCCACCGCCACCCTGCTCGACACTTATAGCCCGGAACTGTTCTGCACGATCCGCAACTTCTACGATGCCGATCCGCTCGCTAAAGCGGCGTCCGGTGGCGGTAACGGCTACTCGCTGAGGACGAACTCAGAGATCCTATCCGGGATAGGTATCTCCTTGTTGTCTCCCCTGGCGTTAGCCACCAATGGGGCGGCAATCGGAATCGGACTGGTAGCCGGATTGATAGCGCCGCCCCTCGCGGTGGCCGCAAATCTAGCGGGAGCCCTACCCGGAATCGTTGGCGGCGCGCCCAATCCCTATACCTATCCGGAGAATCTGCCGCGGGTGAACGCTCGCGGTGGCCCGGGGGGCGCCCCCGGTTGCTGGCAGCCGATCACCCGGGATCTGTGGCCAGCGCCGTATCTGGTGATGGACACCGGTGCCAGCCTCGCCCCGTACAACCACATGGAGGTTGGCTCGCCTTATGCAGTCGAGTACGTCTGGGGCCGTCAGGTAGGGGATAACACGATCAACCCATGAAAATCACTGGAACCGTCGTCAAACTCGGCATCGTCTCGGTGGTGCTGCTGTTCTTCACGGTGATGATCATCGTGATTTTCGGTCAGATGCGCTTCGACCGGACTAATGGCTATACCGCGGAGTTCAGCAATGTCAGCGGGCTGCGCCAAGGCCAGTTTGTCCGTGCTTCGGGGGTAGAGATCGGCAAGGTCAAAGCACTACACCTGGTCGACGGTGGCCGTCGGGTTCGGGTGGAGTTCAATATCGATCGTTCGGTGCCGTTGTATCAGTCCACGACCGCCCAGATCCGCTATTCCGACCTGATCGGTAACCGGTACGTGGAGCTCAAACGGGGTGAGGGCAAGGGGGCCAACGATCTGCTGCCGCCAGGTGGACTCATCCCATTGTCCCGCACGTCACCGGCCTTGGATCTGGACGCGTTGATCGGTGGTTTCAAGCCGGTGTTTCGGGCGTTGGATCCCGCGAAGGTGAACAACATCGCCAACGCGCTCATCACCGTCTTCCAGGGGCAAGGTGGCACCATAAACGACATCCTCGACCAGACCGCGCAACTGACCAGCCAGATCGCGGAGCGCGATCAGGCGATCGGTGAGGTTGTCAAGAACCTGAACATCGTGCTGGACACCACGGTCAAGCATCGAAAAGAGTTCGACGAGACGGTCAATAACTTGGAGAATCTGATCACTGGGCTGAGGAACCACTCCGACCAGTTGGCCGGCGGCCTCGCGCACATCAGCAACGGCGCCGGCACGGTGGCCGACCTGCTTGCCGAGAATCGCACGTTGGTGCGCAAGGCCGTCAGCTACCTGGACGCTATTCAGCAACCGGTCATCGACCAGCGCGTCGAGTTGGACGACCTGCTCCACAAGACGCCGACCGCGTTGACGGCGCTCGGACGCGCCAACGGAACCTACGGCGATTTCCAGAACTTCTACCTCTGCGACCTCCAGATCAAGTGGAACGGATTCCAAGCCGGAGGGCCGGTCCGCACGGTGAAGCTCTTTAGCCAGCCGACGGGTAGGTGCACGCCGCAATGAGAACGCTGGAACCACCCAACCGAATGCGAATTGGGCTCATGGGCATCGTCGTTGCGCTGCTCGTTGTCGCTGTGGGCCAAAGCTTTACCAGTGTTCCCATGCTATTCGCAAAGCCGAGCTACTACGGCCAGTTCACCGACTCCGGCGGACTGCACAAGGGCGACAGGGTACGCATCGCCGGCTTGGGAGTGGGCACCGTGGAGGGGCTCAAGATCGACGGCGACCACATCGTGGTCAAGTTCTCCATCGGCACCAACACCATCGGCACCGAGAGCCGCCTAGCCATCCGCACCGACACCATCCTGGGTAGGAAAGTGCTCGAGATCGAGCCGCGCGGCGCCCAAGCGTTGCCGCCCGGGGGCGTTTTGCCGGTTGGGCAAAGCACCACCCCGTACCAGATTTACGACGCGTTCTTCGACGTCACCAAGGCCGCATCCGGCTGGGACATCGAGACGGTCAAGCGGTCGCTGAATGTGTTGTCGGAGACCGTTGATCAGACCTATCCGCACCTGAGCGCCGCCCTCGACGGGGTGGCTAAGTTCTCCGACACCATCGGCAAGCGCGACGAGCAGATCACGCACCTACTAGCCCAGGCCAACCAGGTGGCCAGCATCCTGGGTGATCGCAGTGAGCAGGTCGACCGCCTATTGGTCAACGCTAAGACCCTGATCGCCGCGTTCAACGAGCGCGGCCGCGCGGTCGACGCCCTGCTGGGGAACATCTCCGCTTTCTCGGCCCAGGTGCAAAACCTTATCAACGACAACCCGAACCTGAACCATGTGCTCGAGCAGCTGCGCATCCTCACCGACCTGTTGGTCGACCGCAAGGAGGATTTGGCTGAAACCCTGACGATCTTGGGCAGATTCAGCGCGTCGTTCGGTGAGACGTTTGCCTCTGGGCCCTACTTCAAAGTGCTGCTGGCCAACCTGGTGCCGGGTCAGATCTTGCAGCCGTTTGTCGATGCGGCATTCAAGAAGCGTGGTATTAGCCCGGAGGACTTCTGGCGCAGCGCCGGGCTGCCGGCATACCGGTGGCCCGACCCCAATGGCACCCGGTTCCCCAACGGTGCGCCGCCGCCACCACCGCCGGTGTTGGAGGGCACGCCCGAGCATCCCGGGCCGGCGGTGCCGCCGGGATCGCCGTGCTCCTACACCCCGCCGGCGGACGGTCTGCCGCGGCCGTGGGATCCGCTGCCCTGCGCTAACCTCACTCAAGGTCCATTCGGTGGCCCCGATTTCCCGGCGCCGCTGGATGTCGCGACGTCGCCGCCGAACCCAGACGGTCCACCGCCCGCCCCGGGCCTACCAATCGCGGGACGTCCGGGTGAGGTGCCGCCGAACGTTCCCGGCACGCCGGTGCCGATTCCACAGGAGGCTCCCCCCGGGGCACGCACGCTGCCCCTCGGGCCGGCGCCTGGTCCGGCTCCGCCCCCGGCGGCGCCAGGCCCGCCGGCACCACCGGGCCCCGGGCCGCAGTTGCCGGCCCCGTTCATCAACCCCGGCGGCACCGGCGGTAGTGGCGTGACGGGAGGTAGCGAGAATTGAGCACCATCTTTGATATCCGCAACCTGCGGTTGCCGCAGCTGTCGCGGGCCTCGGTTGTCATCGGATCGTTGGTGGTGGTGCTGGCGCTGGCCGCCGGAATTGTTGGTGTGCGGCTCTATCAAAAACTGACGAACAACACGGTGGTCGCCTACTTCACCCAAGCCAATGCGCTGTATGTCGGAGACAAGGTCCAGATTATGGGCCTCCCGGTCGGTTCGATCGACAAGATCGAACCAGCCGGCGACAAAATGAAGGTGACTTTCCACTACCAGAACAAGTACAAGGTGCCTGCCAATGCCTCCGCGGTGATCCTCAACCCCACCTTGGTGGCGTCGCGGAACATTCAGTTGGAGCCACCCTACAGAGGTGGTCCAGTGCTGGCCGATAATGCGGTGATCCCGGTCGAGCGCACCCAGGTACCGACGGAGTGGGACGAGCTGCGGGACAGCGTTTCGCATATTATCGACGAGCTCGGCCCGACACCTGAGCAGCCCAAGGGGCCGTTCGGCGAAGTCATCGAGGCATTCGCCGACGGGCTGGCCGGCAAGGGTAAGCAAATCAACACCACGCTGAACAGCCTGTCGCAGGCGTTGAACGCCTTGAATGAGGGCCGCGGCGACTTCTTCGCGGTGGTACGCAGCCTGGCGCTATTCGTCAACGCGCTACATCAGGACGACCAACAGTTCGTCGCGTTGAACAAGAACCTTGCGGAGTTCACCGACAGGTTGACCCACTCCGATGCGGACCTGTCGAACGCCATCCAGCAATTCGACAGCTTGCTCGCCGTCGTGCGCCCGTTCTTCGCCAAGAACCGCGAGGTGCTGACGCATGACGTCAATAATCTCGCGACCGTGACCACCACGTTGCTGCAGCCCGATCCGTTGGATGGGTTGGAGACCGTCCTGCACATCTTCCCGACGCTGGCGGCGAACATTAACCAGCTTTACCATCCGACACACGGTGGCGTGGTGTCGCTTTCCGCGTTCACGAATTTCGCCAACCCGATGGAGTTCATCTGCAGCTCGATTCAGGCGGGTAGCCGGCTCGGTTATCAAGAGTCGGCCGAACTCTGTGCGCAGTATCTGGCGCCAGTCCTCGATGCGATCAAGTTCAACTACTTTCCGTTCGGCCTGAACGTGGCCAGCACCGCCTCGACACTGCCTAAAGAGATCGCGTACTCCGAGCCCCGCTTGCAGCCGCCCAACGGGTACAAGGACACCACGGTGCCCGGCATCTGGGTGCCGGATACGCCGTTGTCACACCGCAACACGCAGCCCGGTTGGGTGGTGGCACCCGGGATGCAAGGGGTTCAGGTGGGACCGATCACGCAGGGTTTGCTGACGCCGGAGTCCCTGGCCGAACTCATGGGTGGTCCCGATATCGCCCCTCCGTCGTCAGGGCTGCAAACCCCGCCCGGACCCCCGAATGCGTACGACGAGTACCCCGTGCTGCCGCCGATCGGTTTACAGGCCCCACAGGTGCCGATACCACCGCCGCCTCCTGGGCCCGACGTAATCCCGGGTCCGGTGCCACCGACGCCGGCACCGGTGGGGGCGCCGTTGCCCGCTGAGGCAGGAGGGGGTCAATGATGAGCGTGCTGGCGCGGATGCGGGTGATGCGCCACCGAGCCTGGCAGGGGCTGGTGTTGCTGGTGCTCGCACTCTTGCTGAGTTCGTGCGGCTGGCGCGGCATCTCCAATGTGGCGATCCCCGGCGGCCCGGGCACCGGCCCGGGCTCCTACACCATCTACGTGCAGATGCCGGACACGTTGGCGATCAACGGCAACAGTCGGGTCATGGTGGCCGACGTCTGGGTCGGATCGATCCGCGCGATCAAGTTGAAGAACTGGGTGGCCACGCTGACGCTGAGCCTGAAGAAGGACGTCACGCTACCGAAAAATGCCACCGCCAAGATCGGGCAGACCAGCCTGCTGGGTTCGCAGCACGTCGAGCTGGCCGCGCCGCCAGATCCGTCGCCGGTGCCGCTGAAGGATGGTGACACCATCCCGTTGAAGCGCTCCTCGGCCTATCCCACCACCGAGCAGACGCTGGCCAGCATCGCCACCTTGTTGCGCGGCGGCGGCCTGGTGAACCTCGAAGGGATTCAGCAAGAGATCAACGCCATCGTGACGGGGCGGGCGGACCAGATCCGGGCCTTTCTTGGCAAGCTCGACACCTTCACCGACGAGCTCAACCAGCAACGCGATGACATTACCCGCGCCATTGATTCCACCAATCGGTTGTTGGCTTATGTGGGCGGTCGTTCGGAAGTCCTCAATCGGGTGCTCACCGACCTACCGCCATTGATCAAGCACTTTGCGGATAAGCAGGAACTGTTGATCAACGCTTCCGATGCGGTAGGCCGGCTCAGCCAGTCCGCCGACCAGTATCTTTCGGCTGCCCGGGGCGATCTGCACCAGGACCTGCAGGCGCTGCAATGCCCGCTCAAGGAACTGCGTCGAGCCGCTCCGTATCTGGTGGGTGCGCTCAAATTGATCCTCACCCAGCCCTTTGACGTCGACACCGTGCCGCAGCTGGTGCGGGGCGACTACATGAACTTGTCGCTGACGCTGGACCTGACCTACAGCGCCATCGACAATGCGTTCCTTACCGGGACCGGATTCTCCGGTGCGTTGCGCGCCCTCGAGCAGTCTTTTGGCCGCGATCCCGAGACAATGATTCCCGACATCCGGTACACACCGAACCCCAACGATGCGCCGGGCGGCCCGCTGGTAGAAAGGGGAAATCGCCAGTGCTGACTCGCTTCATCCGACGCCAGTTGATCCTTTTTGCGATCGTCTCCGTAGTCGCAATCGTCGTATTGGGCTGGTACTACCTGCGAATTCCGAGTCTGGTGGGTATCGGGCAGTACACCTTGAAGGCCGACTTGCCCGCATCGGGTGGCCTGTATCCGACGGCCAATGTGACCTACCGCGGTATCACCATTGGCAAGGTTACTGCCGTCGAGCCCACCGACCAGGGCGCACGAGTGACGATGAGCATCGCCAGCAACTACAAAATCCCCGTCGATGCCTCGGCGAACGTGCATTCGGTGTCAGCGGTGGGCGAGCAGTACATCGACCTGGTGTCCACCGGTGCTCCGGGTAAATACTTCTCCTCCGGACAGACCATCACCAAGGGCACCGTTCCCAGTGAGATCGGGCCGGCGCTGGACAATTCCAATCGCGGGTTGGCCGCATTGCCCACGGAGAAGATCGGCTTGCTGCTCGACGAGACCGCGCAAGCGGTGGGTGGGCTGGGACCCGCGTTGCAACGGTTGGTCGATTCCACTCAAGCGATCGTCGGTGACTTCAAAACCAACATTGGCGACGTCAACGACATCATCGAGAACTCCGGGCCGATTTTGGACAGCCAGGTCAACACGGGTGATCAGATCGAGCGCTGGGCGCGCAAATTGAACAATCTGGCCGCACAGACCGCGACCAGGGATCAGAACGTGCGAAGCATCCTGTCCCAGGCGGCCCCCACCGCCGATGAGGTTAACGCGGTATTCAGCGGTGTTCGCGATTCGCTGCCACAGACCCTGGCCAATCTTGAGGTTGTGTTCGATATGCTCAAGCGCTACCACGCCGGCGTGGAGCAATTGTTGGTGTTCCTCCCACAGGGTGCCGCGATCGCACAGACCGTACTCACGCCAACTCCGGGTGCTGCCCAGCTGCCGCTCGCGCCGGCGATCAACTATCCGCCGCCGTGCTTGACGGGTTTTCTTCCTGCATCGGAGTGGCGGTCTCCGGCCGATACCAGTCCCAGGCCGTTGCCGTCGGGAACCTATTGCAAGATTCCCCAGGATGCCCAGCTGCAAGTCCGGGGGGCGCGCAACATTCCCTGTGTCGATGTCCCGGGCAAACGAGCGGCGACGCCGAAGGAGTGCCGCAGTAAGGACCCGTACGTTCCGCTGGGTACCAACCCGTGGTTTGGTGATCCGAACCAGATTCTCACCTGCCCGGCACCTGGAGCGCGCTGCGATCAGCCGGTGAAGCCCGGGTTGGTGATTCCGGCGCCCTCGATCAACACCGGTTTGAATCCGGCGCCCGCCGATCAGGTGCAAGGAACGCCCCCGCCGGTCAGTGACCCGTTGCAAAGACCGGGTTCGGGTACTGTGCAGTGCAACGGGCAGCAGCCTAACCCGTGCGTCTACACTCCAACATCGGGCCCGTCGGCGGTCTATAGCCCGGCCAGCGGTGAACTGGTGGGGCCGGATGGTGTCAAGTACGCCGTCGCAAACTCGAGCACAACAGGAGACGACGGATGGAAGGAGATGCTGGCGCCGGCCAGCTGAACCCTGCCGATGCGAATAAGTCGTCGTCTACGGAGGTGAAGGCGGCGGATTCGGCGGAATCTGACGCCGGAGCCGACCAGACTGGCCCGCAGGTGAAGGCGGCGGATTCGGCGGAATCTGACGCCGGAGAGCTCGGCGAGGACGCGTGCCCAGAACAGGCCCTCGTCGAGCGGCGCCCGTCGCGGTTGCGGCGAGGCTGGCTTGTTGGCATTGCGGCGACGCTGCTCGCGTTGGCCGGTGGCCTTGGCGCAGCGGGTTATTTTGCGTTGCGCTCACACCAGGAAAGCCAATCAATCGCGCGCGAGGACCTTGCGGCCATTGAGGCCGCTAAGGATTGCGTTGCGGCCACGCAGGCACCCGATGCTGGGGCGATGTCGGCTAGCATGCAGAAGATCATCGAGTGTGGCACCGGTGATTTCGGTGCCCAGGCGTCGTTGTACACCAGCACGCTCGTCGAGGCGTATCAAGCGGCCAGCGTCCACGTGCAAGTGACCGATATGCGCGCGGCGGTCGAGCGCAACAACAATGACGGGTCGGTCGATGTTCTGGTGGCGCTCCGGGTCAAGGTGTCCAACACCGACTCGGATGCCCATGAAGTCGGCTACCGTCTTCGGGTCCGGATGGCACTGGATGAGGGCCGCTATAAGATCGCCAAACTCGACCAGGTGACGAAGTGACGGTGGTGGTCGAGAAGACGCCGACCACCCTGCCCCAGGCGACACCGAACGGTGCAGCGCCCTGGCATGTTCGGGCGGGCGCCTTCGCCATCGACGTGCTGCCCGGGCTCGCCGTGGCGGCGACCATGGCGTTGACGGCTTTAACGGTGCCGCCGGGCAGCGCGTGGCGGTGGTTATGCGCTTGTCTGCTCGGATTGACCATTCTCCTTCTGGCCGTTAACCGGTTGTTGTTGCCGACGATTACCGGATGGAGTCTTGGCCGCGCTCTTACCGGCATCCGGGTGGTTCGGCGTGACGGCTCCGCCATCGGTCCGTGGCGGTTGCTGGTCCGGGATTTGGCGCACTTGGTGGACACCCTCTCGCTGTTTGTGGGTTGGCTGTGGCCGCTGTGGGATTCGCGGCGACGCACCTTCGCCGACCTGTTGTTGCGCACTGAGGTGCGACGTGTCGAACCGGTGCAGCGGCCCGCGGTGATACGGCGACTGACGGCGGCGGTGGCATTGGCGGCGGCGGGCGCGTGCGCGAGCGCAACCGCGGTGGGCGCTGCGGTGGTGTACGTCAATGAATGGCAAACCGATCACACTCGCGCGCAGCTCGCAACGCGGGGCCCGAAGCTCGTGGTCGACGTCCTGAGCTACGACCCCGAAACGGTGCAGCGTGATTTCGAACGGGCGCGATCGCTGGCCACCGACAGGTACCGCCCGCAGCTGAGCATCCAACAGGATTCGGTGCGCGAGTCGGGACCTGTTCGTAACCAGTACTGGGTTACCGACAGCGCGGTGCTGTCGGCGACACCAGCTCAGGCGACCATGCTGTTGTTCATGCAGGGTGAACGCGGTACACCACCCAATCAGCGGTATATTCAGTCAACTGTGCGGGCGATCTTCCAAAAATCGCGCGGGCAATGGCGCCTCGACGATCTGGCAGTCGTGATGAAACCCCGACAACCCACCGGCGAAAAATGAGCCCCCGTCGTAAGTTTGAACCCGGCGAGGGGGCGCTGCTGGCCCCGCAGTCAATCGAACCGTCGCGGCGATGGGGTTTGCCGCTGGCTCTGACCGCATCCGCTGTGGTTATGGCCGCGGCGATCTCAGCCTGTGCGCTCATGCGGATCTCCCATGAATCGCACCAGCGAGCAGCGCACAAGGATATCGTGATGCTCAGTGATGTCCGATCTTTCATGACCATGTTCACGTCACCGGATCCGTTTCACGCCAACGAATATGCGGAGCGGGTGCTGTCCCACGCCACGGGCGACTTCGCCAAGCAGTACCACGAAAGAGCAAACGATATCCTGATTCGCATCTCCGGGGTGGAACCGACCACAGGAACGGTTCTAGACGCGGGCGTACAGAGGTGGAACGAGGATGGTAGTGCCAACGTGCTGGTGGTCACCCAGATCACCTCGAAATCCGCGGACGGCAAGCGGGTGGTCTCGAACGCCAATCGTTGGCTGGTAACGGCTAAGCAGGAAGGTAACGAGTGGAAGATCAGCAGTCTGCTTCCGGTGATCTGACCCAAAAGTCCGTTGCCAACGGAGAGTCCACCGACACGGCATCCGCAGCCACCGAGGGCCACCGGGGCGAGATCGACGCCGCGGGAGAGCCGGACGAACGCGGTGCCGCCGTGGCTGACAGCCAAGCTGACGAGGATGATTCGGCCGCGACGGCTGCCAGGGGCGGCAAGACACGGGCAAGACGATCGCGTGGCAGGCGGTTAGCGATCACGGTCGGCGTGGCCGCTGCGTTGTTCGTGGGCTCGGCAGCGTTCGCTGGTGCGACGGTGGAGCCCTACCTCTCCGAGCGCGCCGTGGTGGCCACCAAGCTCATGGTCGCGCGGACCGCCGCCAATGCGATCACGACGTTGTGGACCTACACGCCGGAGAACATGGACACCCTGGCCGATCGGGCCGCGAATTACCTCAGCGGTGATTTCGCGGCTCAGTACCGCAGATTCGTCGACCAGATCGCCGCAGCAAACAAACAGGCCAAGATTACCAACGATACCGAGGTCACCGGTGCTGCCGTGGAATCGCTGAGCGGCCGGGATGCCGTTGCCATCGTCTACACCAACACCACGACCACCAGTCCGGTGACCAAGAACATCCCAGCATTGAAGTATCTGTCCTACCGGCTGTTCATGAAGCGTTATGACGCGCGGTGGCTGGTGACCAGGATGACGACCATCACCTCGCTGGATTTGACGCCGCAGGTGTAGCGGGACCGAGCCCGCCGGCGCTGCGAAGCCTTAGTTGAACGCCAGCCAGCTGGGCAGCGCCCGCTCATGGGAGTCACAGAGCACCTGACGGGTGTCGCACGATCCTTTCGGCGACCCAGCGCCGGCCCACATGCCCCCGGTATCACGGCGCAGAACGATCGCCGATGACCCCCCGCCGTCGAGCAGAATCGCGGTGTCACTACCCAGGCCGCGGAACAGGTCTTGGATGTTGTCCGGGGTGTAGTTGCCGCCCTGGAAGATGTACATCTCGTCCTTCTGCTTCGCATAGGCAAGCGCCGTTCGCGCGGCGCTGGGACCGCCGTCGTGGAGCTGGCCGGTATTGCCGGGGGATAACAGCCCGATTCCGGCCACGGCGACGAACCGTGCATTCTTGTTGAGCAAGTCCTCGATCACCGGAGTGGCAAGATCGTAGTCCTGTCTGCTTTTGGGCCGCAAAACATACGGTGCACCACCGACCGGAAGGATCATCGTCGTCAGCGAGCTCCACAACTCATTTCCTCCGGAAAGGCCCTGCTTTCCGGCGTAGGCGACGGTGCCGGTGACCGCTTGGTTGGCGCGTCCTTGTCCGCGGGTGTTGTCCACGTAGGCGCCCAGCGGTGAGCTGCAGCCGGTCGACCGCCAGCTGCCCCCCTTTTGTCCGCGAACGTCGAAGAAGTTGGCGTTGACCGCAATGGTGGGTCGCCCCATACGCTGCCACGCCTTAAGCGGCGGGTAGATCTCGGAGGCTTGCCACAAGCCTTCACCGGTGCGAGCACCTGGGTTGTGTTCGCAGCGCGCCTGGTCTCCAGTGTGGGTGTCTACCAGTAGATGTGGTGAAAGCCGTTGGGAGGCATTCTTGATGATCATCAGATGGCCGCCGTTGTTCATCTCGTACCAGTGACCACCTGCGTTGAGCAGCGGCATAGGATGACCGCCGCCGAAGTTGTACACCAGGTATGAGCCCCTGGTGGTGGCTATCGCTTGGGCGAGCATCTCGCGCCCGTCGGCGGCGCGGGCGGCCGGCTGCCCGGTGGTGCAGGCGAGGGCGGCGCACACCGCCAACGCGGCGTAGCAAGCCGTCAATCGGCGCAGGCTGGCAGTCGGTGTCAGCACAGCAACCCTCTCGGCCCGAATCCACATGCAACCATCCCAGCATTAGGCACACTGATCACACTGTCAACTTCAGTAACAGCTGCGTGACGGTTCGGCCGCGTTCGAATTACGGTTGTTCGCTTGAGCTTTCGCGTGCGCTTTGGCGAGCTTGGTATTGAGCTTGGTGTTCCACGGCGATCGCCATCTCGACCGCTCCCGGAATTCGGTGGAAGCTGCTGCGGTCGTACAGGTGTGTGATGAATCCACCCAGCAACAGCCCGATGATCAGCCCGATCGACGTCATGGTCAGGGCCTGGGACAGGCCGGCGTCGGCGTTTCCGTTCAGATACAGCAGTGACCGCACACCTAGGAACACCTGGTGCATCGGCTCGAATTGAGCCAACCAGCGGAAGAACGCTGGTACGGCTTCCAGCGGGACGGTCGCGCCCGCCGACGGCAATCCGAGGATGACGAAGATCAACATGCTGACCAACAGGCCCATCGAGCCCAGCACCGCGATCAGCGAGCTGGACGTGACGCCGACCGCTATGATCGCGAATACTCCGTAGAGCCATACTTGCCACCCGAGCGGAATCGGCATGCCCAGGCCGTGGGCGATCGCCAGGTAGACACCCGAGGTGAGCAACGCCAGCACCACCATCACCGCCCACTTGACCAACAGCGTACGGAAGCGAGAGATGTTGACCTGCTCGGCGAAGCGATAGACGGGGCCGAATTCGGCTGGTACATAGCCAAGCATCGAGTCCACCAGGGTGCTCACCACGATGCTGCCGGTAAAGCCCGCCAATAGCAGCAAGAGGGCGTAGTAAAACGCCGACAGCCCGTTGCCGGTGCCGTTGGGCAGTGGGTTATAGGCGGTGGATTTGACATCGATGGGACTGGCCAGCCCGGCCGCCGCCGCCCCGGCCAGTGCCACACCGCCGGTCTGGGCCGCTACCTCCGCGGTAAGTCGCTCGCCCACTTTGCCGTTGACCACCGTCAGTGCCCGGGTCAGCGTCTGGCCGGCGATGCTAGCTGCCAGCGTGCCCGCCCGCGGATTCGTTGAGATCGTGATCGCGGGCCGGTCTGTGCGGGTTGGCGTCACCGCACTCGCCCCGAAGTCCCGTAGCTGCGACGAGAAGGTCGGCGGTATCAGCGCCGAGCCGTACACCGCCGCGGTGTCGAGCAGCCGCCTGGCCTCGTCCGGCGAAACCACTCGGATGTCGAACTTGTTCTTGTCCAAGCCGGAAACCAGACCGTCGACAATCTGCTGGCCCGCGGGCCCGGCGTCCTCGTTCACCAACGCGATTGGGAAATGCCGCAAATTGGTCATGGGGTTTAGGATGCCGCCCAGATAGAGCGCGGCCAGCGCCGACATCAGGGCCAACGTGGTGGCGATCGGTGCCATCCAGAAACGCACCGTCCGAATCGCTTTGACGTTCCGCTTGGGGTTGGGTGCGGCGGGGCGCGGCTGCGCTTGAGACATGCGGGCTCCTGTCTGTCGTGGCCACTCTATGTTGCCGAATCGCCCAGCTTCGCGTGCATCTCCCAGATCAGTACTTCCGACGGCTCATTGGCGGTCAGGCCGTGGGCGTCAGCGTCGGTGAACCGCACCGCGTCCCCGTCGGCAAGCTCGCCGCCACCTTCCAGAGTGAGGCGGCCGTAGGCGACGAACAGATGCAGGAAGGGTGCGCAGGGCAGGCTGACCGTAGCGCCGGGCCGCAGCCGCGCGCCGTGCAACGAGGCGCTGCTGTTATGCAGGGTGAGCGCTGCGTCTTGCCCGGGTATGCCCGACGCGATGGTTACCAGGCCGGCGCGCAACAGTTCGTCGTCTATCTCCTGCTGTTGGTAGCTGGCAGTGATGCCGGTTGCATCGGGTATTATCCACATCTGCACGAAATGCACCGGCTCGGTAGCAGAATCGTTCATTTCCGAATGCAAGATTCCGGTGCCGGCCGACATGCGTTGGGCCAGACCGGGATAGATCACTCCGCTATTGCCGGCGGAATCCTGGTGTCTGAGCGCTCCCCGCAGCACCCAGGTCACGATTTCCATGTCACGGTGTGGATGGGGATCAAAACCCGAAGCCGGTTCCATTTGGTCGTCGTTGTTCACCAACAGGAGCCCGTGGTGGGTGTTGTCGGGATCGTAGTGGTCGCCGAATGAGAACGAATGCCGGGATTTCAGCCAGGACGTCGTGGTGACCGCCCGGTCGGCCGCACGCCTTATCTCGACGGTGGCGGTCATGACGTCACGTTCGCCATCACAGCGAATCGGGCAGGCCGAATTTCGGGAACAAGGTGGTGTCGAGGAAGGCCACCACGTGTGACACGCGGTCGGCGGCCATGTCCAGCACGTGTAGCTGAAAAGGCAGGTGCACGTCACCGGCACGCATGTACATGGCCGCGGCGGGCTGGCCGTTGGCGATCAACGAAATCAGGCGCATATCGCCAGGCGAATAGGCGGGGCACTGTTGGTGAATGAGGGTGACGATGGCCTGTGCGCCCTGGTACCAGCCGGTATACGGCGGCATTTCCCAGATCGCCTCGGCGGTGAACAGCTCGACCAACCGGTCGATGTCATAAGCCTCGAACGCGGCGATATAGCGGGCCAACAGGTCTTGCGCCTCGGGTGAATCCGGCGCGGACAACCGGTCGGCGGCGCTGGGCCGGACCGTCTGCAGCTGAGAGCGGGCCCGCTGCAGCAGGCTATTGACGGCGACGGTGCTGGTACCGATCGCGTCGGCCACCTCGGCCGATTTCCACTGCAGCACGTCGCGCAGCAGCAGTACGGCTCGCTGCCGGGGTGAGAGGTGCTGCAGAGCCGCCACAAAGGCCAACCGCACCGATTCCCGGTTCCCGACGATCGTTGAGGGATCAGCAGGGTCGTCCGTCACGTCCGGCAGCGGCTCCAGCCAGGACACCTCTCGACGTTCCACCAACTCCCCGGACGGATCGGCACTCGGCCGCCCGAGCCCCGTCGGCAACGGCCGGCGTCGACGGCCCTCCAACGCCGTCAGGCAGGTGTTGGTGGCGATCCGATGCAGCCAGGTGCGTAGCGAGGACTTGCCCGCGAAGCCCTCATAGGCCTTCCAGGCCCGCAGCAGCGTCTCCTGAACAAGGTCTTCCGCGTCGTGCAGCGAGCCAGTCATGCGATAGCAGTGTGCGAGCAGTTCACGCCGGTAGGGCTCGGTGTGGGCGGAGAAGTCCCCGCGCCGTTCGTCGGCGGGCTCGCGGCCAGAGTTTTCTGCGAGCACACTCACGTCAATGAGCCTACGCAGAGTCTCCGACACTCTCACCGGAGCAGCCGTTACGCTCCCGGTAATGACTACCACCCGGACTGAACGGAATTTCGCGGGCATCGGCGATGTGCGCATCGTCTACGACGTCTGGACGCCGGACACCGCGCCGCAAGCGGTGGTCGTGCTGGCCCATGGTCTGGGCGAGCATGCCCGCCGCTACGACCATGTCGCGCAGCGGCTCGGCGCGGCCGGCCTGGTCACCTATGCGCTTGACCACCGCGGGCATGGCCGCTCGGGTGGCAAACGGGTGCTAGTGAGAGACATCTCCGAGTACACCGCTGACTTCGACACCCTCGTTGGGATCGCCACCCGGGAATATCCCGGGTGCAAGCGCATCGTGCTCGGGCACAGCATGGGCGGCGGCATTGTGTTCGCTTACGGTGTCGAACGTCCAGACAACTACGACCTGATGGTGCTTTCGGCGCCGGCGGTGGCGGCACAGGACCTGGTGAGCCCGGTAGTGGCGGTTGCCGCCAAGCTTCTGGGCGTCGTGGTGCCCGGCCTGCCGGTGCAGGAACTGGATTTTACTGCCATCTCTCGCGACCCTGAGGTGGTCCAGGCTTACAACACCGACCCACTCGTGCACCACGGACGGGTTCCGGCCGGGATTGGCCGCGCGCTGCTGCAGGTGGGCGAGACCATGCCGCGGCGAGCACCGGCATTGACCGCGCCGCTGCTAGTGCTGCACGGCACCGATGACCGGCTGATCCCCATCGAGGGCAGCCGTCGCCTGGTCGAATGTGTGGGATCGGCCGACGTGCAGCTGAAGGAGTATCCCGGGCTGTACCACGAGGTGTTCAACGAGCCGGAGCGCAACCAGGTGCTCGACGATGTGGTCGCCTGGCTCACCGAGCGGTTGTAGGCCGAGCCGACCTGTCGCAGCCCTCCACTAGTTTTGGCGCCATGACCAACGACAAGATGCTGGCCCGCATCGCAGCCCTGCTGCGCCAGGCCGAAGGCACCGACAACCCGCACGAGGCCGACGCGTTCATGAGCACCGCACAACGGTTGGCCACGGCGGCATCCATCGACCTGGCGGTGGCCCGGTCGCACGCGGGCAACCGTTCACCCGCGCAGGCCCCGACACAGCGCACCATCACCATCGGGGCGGCGGGCACCCGCGGATTGCGGACCTATGTGCAGCTCTTCGTGCTCATCGCGGCGGCCAACGACGTGCGCTGCGACGTGGCATCGAATTCGACGTTCGTGTACGCTTACGGGTTCGCCGAGGACATCGACACCAGCCACGCCCTATACGCCAGCCTGGTGGTCCAGATGGTCCGGGCATCCGACGCCTACCTCGCCTCGGGAGCGCACCGGCCCACGCCGACGATCACCGCCCGACTCAACTTCCAGCTGGCGTTCGGCGCCCGGGTCGGCCAGCGCTTGGCCGATGCCCGAGAGCAGACTCGGCAGGAAGCCACCAAGGACCGTGATCGTCCGCCTGGTACCGCAATTGCCCTGCGGGACAAGGACATCGAGCTGCATGAGTACTACCGTCGTTCCTCTAAGGCGCGCGGCGCCTGGCGAGCCAGCCGGGCCACCGCGGGATACTCGTCGGCGGCACGGCGCGCCGGTGATCGAGCGGGACGGCAAGCACGACTCGGGAACAACCCCGAGCTGCCCGGGGCACGGGCCGCGCTGGGCCGGTGATCGGCGCGGACGTTCCGCGGGATTCCCAGCGTGCCAGGGTGTACGCGGCCGAGGCGTTCGTCCGGACCTTGTTCGACCGCGTCACCGCACACGGCTCACCGACGGTGGAGTTCTTCGGTACCCAGTTGACGCTGCCCCCAGAAGGTCGGTTCGGTTCGGTGGCATCGGTGCAGCGTTATGTGGACGACGTGCTTGCGCTACCGGCGGTAGGGCAGAACTGGCCGACGGTGTCGCCGGTGCGCGTGCGGGCGCGCCGGGCGGCCACCGCGGCGCACTATGAAAACCATGGCGGCACAGGCACTATTGCGGTACCCGACCGGCACACCGCCGGTTGGGCGATGCGCGAGTTGGTCGTGCTACACGAAGTGGCGCATCATTTGTGCCAGGTGCCACCGCCACACGGACCCGAGTTTGTGGCGACGGTGTGCACCCTGACAGAGCTGGTGATGGGACCCGAAGTTGGTCACGTGTTTCGCGTCGTCTACGCGCAGGAGGGCGTGCGCTGAACGAGCTAGACGCCGACCTGCGGGCACGTGAGGTCGAGGCCCAGATGACCGACGACGAGCGATTCTCACTGTTGGTCGGCCTGACCGGGGCCAGCGATCTGTGGCCGGTGCGCGATGAACGCATCCCACAGGGCGTGCCGATGTGTGCCGGGTATGTGCCGGGGATTCCCCGGCTCGGGGTCCCGGCCTTGTTGATGAGCGATGCCGGTCTGGGCGTCACCAACCCTGGCTACCGCCCCGGTGACACCGCTACGGCGCTGCCCGCCGGCCTTGCCCTAGCGGCCAGCTTTAACCCGGTGCTGGCCCGGTCCTCGGGCAAAGCGATCGGCCGGGAGGCGCGCAGTCGCGGGTTCAACGTGCAACTGGCCGGCGCAATCAATCTGGCGCGCGACCCGCGTAACGGCCGCAACTTCGAGTACCTTTCCGAGGACCCGTTGTTGAGTGCCACGATGGCCGCGGAGTCGATCATCGGGATTCAGCAGCAGGGTGTCATTGCGACGACGAAACACTTCTCGCTGAACTGCAACGAAACCAATCGGCACTGGCTGGACGCGGTCATCGATCCCGACGCGCACCGCGAGTCGGACTTGTTGGCGTTCGAGATCGTCATCGAGCGGTCGCAGCCCGGCGCCGTGATGGCGGCGTACAACAAGGTCAACGGAGATTACGCTGCCGGCAACGACCACTTGCTCAACGACGTGCTGAAAGGTGCTTGGGGATACCGCGGTTGGGTGATGTCGGATTGGGGCGGAACACCCAGCTGGGAGTGCGCGCTGGCCGGCCTGGACCAAGAGTGCGGTGCGCAGATCGATGCAGTGCTGTGGCAGTCGGAAGCATTCACCGACCGCCTGCGTGCCGCCTACGCCGACGGCAATCTACCCAAGGGGCGCCTGTCGGACATGGTACGGCGGATCCTGCGGTCGATGTTTGCCGTCGGAATCGACCGATGGAAACCAGCGCCGGCGCCGGACATGAATGCGCACAACGAGATTGCCGCACAGATGGCGCGGCAAGGAATCGTGCTGCTGCAAAACCGAGGGCTGCTGCCGCTCGCTCCCGAATCGGCCGGGCGTATTGCCGTCATCGGCGGCTATGCACACCTCGGTGTGCCAGCCGGTTACGGTTCGAGCGCCGTCACCCCGCCGGGGGGCTATGCGGGCGTGATACCGATCGGTGGGTCTGGCTTGGCAGCCGGGTTGCGTAATCTCTACCTGCTGCCGTCAAGCCCGCTGAGTGAGTTGCGAAAGCGGTTGCCCAACGCGCAGTTCGAGTTCGATCCTGGCATCAACCCGGCGGAGGCGGTGCTGGCTGCGCGGCGAGCAGACATCGCGATCGTGTTCGCGATCCGTGCCGAAGGAGAGGGCTTCGACAGCGCCGATCTGTCGCTGCCATGGGGTCAGGATGCGCTGATCGCCGCAGTCGCGTCCGCCAACGCGAATACCGTTGTGGTGCTTGAGACGGGCAACCCGGTGACCATGCCCTGGCGCGACTCGGTGAACGCCATCATGCAGGCCTGGTATCCGGGCCAGGCGGGTGGCCAGGCCGTTGCGGAGATTGTGACCGGGCAGGTGAATCCTTCGGGCCGGCTGCCGATCACCTTCCCGGTCGATCTCGGTCAGACGCCACGCTCGCAACCGCCCGAGCTCGGTGCCCCGTGGGGGACATCGACCACGATCCACTACACCGAGGGCGCCGATGTTGGTTACCGCTGGTTTGCCAGCACAAATCAGACCCCGATGTTCGCGTTCGGTCACGGCTTGTCCTATACCAGTTTCGAGTATCGTGACCTGGTGGTGACGGGCGGCCACACCGTGCACGCCAGTTTCAGCGTTACCAACACGGGCGACCGCAGCGGGGCGGATGTCCCGCAGCTGTATATGATCGCAGCTCCCGGCGAATCGCGGTTGCGGTTGCTGGGATTCGAGCGGGTCGAGCTCGAACCCGGCCAGACTCGGCGGGTAAGGATCGAGGCGGACCCGCGACTGCTCGCCCGCTACGACGGCGAGGCCAGAAGCTGGCGCATCGAGCCGGGCGGTTACACGGTGGCGGTGGGCGCTTCGGCGGTAGCGCTGAAGCTGGCAGCCAAGGTCAAGCTGGCCGGCCGTGGGTTCGGGCGGTGACGGGCCGGCCCAGCGAGGCCCGTACCCACGACCGGCATGATAGGTCTACTTGACCGGGGCCAATTCGTCGCCGCAGGTGCAGCGGTAGGCGTCACCGGCGCCAGCACAGTGGCATGGGACTTCGATGCGAACCCGACAGCCACAGCCCTCGTGGCTGCAGGTCAGCAAGGTCCCAGCCTCGTAGTTCGTCATTCGTATCACCCTCATCCGTGTCGGGGATCCCCGAGGAATCCCAGGTGGTCAGCTGTCGGTAATCCAGAACAGCTACTTAAATATATACCCTATACGGGTATCTGGTAAACCCCCAGGCCGGTGGGCGGTTGCCTGCTGGCGCGCGACGGTCGGTGGTCGCGCTAGCGTTTGGGCATGGACCAGCAACCCAACCCGCCCGACGTCGACGCATTTTTGGACAGCACACTGGTCGGCGACGATCCGGCGTTAGCCGCGGCATTGGCGGCCAGCGACGCGGCCGAGTTACCCCGCATCGCGGTGTCGGCACAGCAGGGCAAGTTCCTGTGCCTGCTGGCCGGTGCCATCCAGGCGCGCCGCGTCCTCGAGATCGGCACACTCGGTGGCTTCAGCACCATTTGGCTGGCGCGTGGCGCGGGCCCACAGGGACGGGTGGTCACGCTGGAATACCAGCCCAAGCACGCTGAGGTCGCCCGGGTGAACCTGCAGCGAGCGGGCGTCGCCGATCGGGTGGAGGTGGTCGTCGGTCCGGCGCTGGACACGTTGCCGACGTTGGCCGGTGGCCCGTTCGACCTGGTGTTCATCGACGCCGACAAAGAGAACAACGTCGCATATATTCAGTGGGCGATCCGGTTGGCCCGGCGCGGCGCAGTGATCGTGGTGGACAACGTTATTCGTGGCGGCGGGATTCTTGCTGAGTCCGACGATGCCGACGCAGTGGCGGCACGTCGGACGCTGCAAATGATGGGTGAGCACCCCGGCCTAGACGCCACGGCGATCCAGACCGTCGGGCGCAAGGGCTGGGACGGTTTCGCCCTCGCTTTGGTGCGGTAGCCGCTGGTCCGGCGCCCAATTTTCGTTGCTGGCATCCCGAAAACGGGCGTAATCTTGGAGCAGATGGATGGGTGGCAGCGAGCCCAAAAGTTTTGCTGCATAACAGAAAGGTTGCAAAATGAGTACAGTCCATTCATCAATTGATCAACACCCTGATTTGTTGGCTCTGCGTGCCAGCTTCGACCGCGCCGCCGAGTCGACGATCGCGCATTTCACATTCGGTCTGGCCCTGCTGGCGGGCCTGTATGTGGCTGCATCGCCGTGGATCGTCGGCTTCAGCGCCACCAGAGGGCTGCCAACGTGTGACCTTATCGTGGGGATCGCGGTCGCGTACTTGGCGTATGGGTTCGCGTCGGCCCTGGATCGCACACACGGCATGACCTGGACGCTACCCGTGCTCGGTGTGTGGGTCATTTTCTCGCCGTGGGTGCTACCAGGGGTCGCGGTGACGGCTGGCATGATGTGGTCGCACATCATCGCAGGTGCGGTGGTAGCCGTCCTGGGCTTCTACTTCGGGATGCGCACGCGGGCCGCGGCTAACCAAGGATAGTTCGAAGTTCGCGAGCCAGAGGGCAACTCGGGAATGTCCTGGCCGGGGCGGTCCCGGCCAGGCAGCGGCTAGTTGCGGCTAGCCGCAGACCGCGCCGACCGCGGCAGAGCTGACCAGCTTGACGTACTTGGACAGTACGCCAGTAGTGTAGCGCGGCGGTGGAGGACTGAAATCCTGTTGTCGGGACGCGAATTCGGCCGGATCGGCCAACACATCGAGAACGCGGCCGGCCACGTCGAGCCGGATCCGGTCGCCGTTGCGCAGAAGTGCGATCGGTCCGCCGTCGACCGCCTCCGGTGCGATGTGGCCAACGCACAGGCCGGTGGTTCCACCGGAGAACCGGCCGTCGGTCAGCAGTAGAACATCTTTACCGAGTCCTGCGCCTTTGATCGCGCCTGTGATGGCGAGCATTTCGCGCATCCCGGGGCCGCCCTTGGGTCCTTCGTACCGGATTACCACGGCGTCGCCCACGGTAATGGTGCCATCCTCAAGGGCGTCCAGCGCAGCGCGCTCGCCGTCGAAAACTCTTGCGGTGCCTTCGAATACGTCGGAATCGAATCCGGCGGTCTTGACCACCGCACCTTCGGGTGCCAGCGATCCGTGCAGGATGGTGATGCCACCGCTCGGGTGGATCGGGTTTGCCAACGCACGTAGCACCTTGCCATCTGGATCCGGCGGGGTGATGGCAGCCAGATTCTCGGCCATGGTGTGACCGGTAACCGTCAGGCAGTCGCCGTGTAGCAGACCGGCGTCCAGCAGCGCCTTCATAACCACCGGCACACCGCCGATGTGATCGACGTCGGACATCACATGGCGGCCGAACGGCTTGACATCGGCCAAATGCGGCACCCCCGACCCGATCCGGCTGAAGTCCTGAAGCGATAGTGCGACGTTGGCCTCGTGGGCGATGGCCAGCAGATGCAGCACCGCGTTGGTCGAGCCGCCGAACGCCATTACCACCGCGATGGCGTTCTCGAACGCCTCCTTGGTGAGGATGTCGCGGGCGGTGATGCCGCGGCGCAGCAGCTCGACGACGGCCTGACCGCTGCGACGCGCGAACCCGTCGCGCCGGCGGTCGGTCGCCGGCGGTGCCGCGCTGCCCGGCAACGACATGCCGAGCGCCTCGGCGGCGCTGGCCATGGTGTTAGCGGTGTACATGCCGCCGCATGCCCCTTCGCCGGGGCAGATTGCCCGCTCGATGGCATCGACGTCGGCGCGACTCATCAAACCGCGAGAGCACGCTCCGACCGCCTCGAAGGCGTCAATGATGGTGACGTCTCGTTCGCTACCGTCGGAGAGCTTGGCCCGGCCGGGCAAAATAGAGCCCGCGTAGAGGAACACCGCCGCCAGATCCAGTCGTGCGGCGGCCATCAGCATTCCGGGCAGCGATTTGTCGCATCCGGCCAGCAGCACCGAACCGTCGAGTCGTTCGGCCTGCATCACGACTTCGACGCTGTCGGCGATCACCTCACGGGAAACCAGCGAGAAGTGCATCCCCTCATGACCCATGGAGATGCCGTCCGAAACCGAGATCGTGCCGAACTCAAGCGGATAGCCGCCGGCCGAAAACACCCCCTCCTTGACCGCGTTGGCCAGCCGGTCCAATGAGAGATTGCACGGCGTGATTTCGTTCCACGACGACGCGACCCCGATCTGTGGCTTCGCGAAGTCTTCGTCGTCCATGCCCACCGCCCTCAACATGCCCCGGGCAGCGGCCTTCTCCAGGCCGTCGGTGACGTCTCGACTGCGGGGCTTGATGTCGGCGACCGTCGAGACGGAAGCGGCTTCGTCGGTGGTTTGCGGCATTGTTCAAGTATGCGGCCCAAGGATGCGCTCGCCGCGGCACGGTTGCCAAATTCTAGGTCCGATACCCCGCTGGGGTACAAGATATGATGGGTAGCATGCCTGGGCCCTGCTTTCGGGTTGGCGAGTATCTCTGGAGATGGCGAGTAAATGACAGCAGCACACGGCTACACGCAGCAAAAGGACAACTACGCCAAGCGGTTGCGTCGCGTCGAGGGGCAAGTGCGCGGCATCGCGCGAATGATCGAGGAAGACAAGTACTGCATTGACGTTCTGACCCAGATCAGCGCCGTCACCAGTGCGTTGCGGTCGGTGGCGCTGAACCTGCTGGACGAGCACCTGAGCCACTGCGTCACCCGTGCCGTGGCCGAGGGCGGTCCTGGGGCTGACGGCAAGCTGGCAGAGGCCTCGGCAGCAATCGCGCGCCTGGTTCGTTCCTGATCGCCGCGTGTTGAAGCGCAAACCTGCCCACCACCCGTTGGTGCGGTGCGTACGGTAGGGGCAGCGTAATCGTGCCCTGAACGACCCCGAACCATCGAACTTCGCGGCCGATTCCGCGCAGGACGCGATGACTGCCCCAACCGGAACCTCCGCCACTACGACGCGACCGTGGACGCCACGGATCGCCACGCAACTGTCCGTGCTGGCTTGCGCGGCCTTTATCTATGTCACCGCCGAAATCCTGCCAGTGGGCGCGCTGTCGGCGATAGCGCGGAACTTGCGCGTCAGCGTGGTCCTAGTTGGGACCTTGCTGTCCTGGTATGCCCTTGTCGCGGCCGTGACAACGGTTCCGCTGGTGCGTTGGACCGCACACTGGCCGCGCCGCCGGGCCCTGGTGGTCAGCCTGGTCTGCCTGACCGTCTCGCAACTCGTCTCGGCGCTGGCGCCCAACTTCGCGGTGCTGGCCGCCGGGCGGGTGCTCTGCGCGGTCACCCATGGCCTGCTGTGGGCGGTCATCGCGCCGATCGCCACCCGGCTGGTGCCGCCCAGTCACGCCGGGCGCGCCACGACGTCGATCTACATCGGAACCAGTCTGGCGCTGGTCGTCGGTAGCCCACTCACGGCTGCCATGAGCCTGATGTGGGGTTGGCGGCTGGCGGCGGTGTGCGTGACCGGCGCGGCGGCCGCGGTCGCCCTGGCCGCCCGGCTGGCGTTGCCGGAGATGGTGCTGCGCGCCGACCAGCTCGAGCACGTTGGCCGACGGGCTCGTCACCACCGTAATCCTCGCCTGGTCAAGGTCAGTGTGCTCACGATGATCGCGGTAACCGGCCATTTCGTGTCCTACACCTACATCGTGGTGATCATCCGCGACGTCGTCGGTGTACGTGGGCCGAATCTGGCCTGGCTGCTCGCCGCCTATGGGGTCGCCGGCCTGGTGTCCGTGCCCCTGGTGGCGCGGCCGTTGGACCGTTGGCCCAAGGGCGCCGTCATCGTCGGTATGACCGGACTGACGGCGGCGTTCACCTTGCTGACCGCGCTGGCATTCGGTGAACGCCACACCGCGGCGACGGCACTGCTGGGCACCGGTGCGATTGTGCTGTGGGGAGCCTTGGCCACTGCCGTGTCACCGATGCTGCAATCGGCGGCGATGCGTAGCGGCGGCGACGACCCCGACGGGGCCTCAGGTTTGTATGTGACGGCGTTTCAGATCGGCATCATGGCCGGCGCTCTGCTGGGTGGGCTGCTCTACGAGCGCAGCTTGGCGATGATGCTGACCGCGTCGGCGGGTTTGATGGGTGTTGCGTTGTTCGGGATGACGGTTAGCCAGCACTTGTTCGAGAATCCGACTCTGAGTCCCGGCGACGGCTAACACAGCAGGTCAGCGGGACCAGTTGGTGCCGCTATGCCACACTGGGCTGAAGAACGTCACCGGAGGGAAAGCAATTATGTCGCGCTGGAAGCAGGGCTGGACGAGGGGGAGTCTATTCGCCGCTCTGAACATAGCCGCAGTGGTTGCGGTGCTGATGCTGGGTGCTGGCGTTGCCGTGGCGGACCCGGACGCGGCTCCCGGCGATCCCGGAGGTCCCGGGGCCCCGGGGGCACAGCGGGACCCGTCGACCCGCCGGCAGTTGACCTGTTGGCGCCGCCACCCGACCCGTTGGCGCTGCCGCCGGCACTTGACCCGTTGGCGCCGCCGCCACCTGACCCGCTCGCGCCGCCCCCGCCTGACCCGCTGGCAGTGCCGGTAGCAGCGGGCCCCGTTGCCGGGCAGGATCCGACACCGTTTGTTGGCCCGCCGCCGTTCCGGCCGCCGACGTTCAATCCGGTCGACGGCGCGATGGTCGGTGTGGCCAAGCCGATCGTCATCAACTTCGCGGTGCCGATCGCCGACCGGGCGATGGCCGAAAGCGCCATCCACATTTCGTCCATCCCGCCCGTGCCGGGCAAGTTCTACTGGATGAGCCCGACTCAGGTACGCTGGCGCCCGTTTGAGTTCTGGCCCGCCAACACCGCGGTAAACATCGATGCGGCCGGCACCAAGTCGAGCTTCCGGACCGGTGATTCGCTGGTGGCCACCGCCGACGACGCCACGCATCAGATGACAATCACCCGCAACGGCGTCGTGCAAAAGACCTTCCCCATGTCGATGGGCATGGTGTCCGGCGGCCACCAGACCCCGAATGGCACCTACTACGTGCTTGAGAAGTTCGCCACCGTGGTCATGGACTCCTCGACGTACGGGGTCCCGGTCAACTCGGCCCAAGGCTACAAGTTGACCGTCTCCGACGCCGTCCGGATCGACAACAGCGGCAACTTCGTGCACAGCGCGCCGTGGTCGGTGGCAGATCAGGGCAAGCGCAACGTCACCCACGGCTGCATCAACCTCAGCCCGGCCAACGCGAAGTGGTTCTACGACAACTTCGGCAGCGGTGACCCGGTCGTCGTGAAGAACTCTGTCGGGACTTACAACAAAAACGACGGTGCCCAGGACTGGCAGATCTAACGGCCGCGCGGTTGCCCACGAGTGACCCGTAGCCAATCGCGGCTCCCCTTACTGGAGCTTTACTGAAAGCAGGTCAGCGACAGCATCGTGTAGTGCCGAAGCAGCCGGCGGGCGCAGTCTTTCACCACCAGGTTGCGCCTGCCGTCGAGACTGTAGGCGGCGTCGACCGCCCAGAAGGCGAACAAGCTGGTCGATAGGTAAGCGGCCATGTCCTCGCAGCGCAGCAGTGCCTCGGCCACATCCTCGAGCAGGTGTTTGACCGAGCGCGCGGCCTCGGCATGGCTCATGCCGAGCAAGTCGAAGTGCCAATCGGCGGGCGGGTCTTGGTCTTCGTCCAGCGGCAGCGTCTTTAGCACCTCGGAGATTAGCGCGTGGATCTGCAGCGGACGTAGACAGTCGGCCGGGCGGGGCTGCTGAATGTCGGCAAGCCAGCCCAGCAACCGCTCGTATAGCCGATCTGCTGACATCTCGCGAATCAGGTTGCGCGCCCACTTCCGCGGTTCCTCGCGGTTGTCGTGGTAAAGGATCAGATCCAGCGGGCCATGCTTGTCGAACCGCATCAGGCGCCAGATCAGGTCGAAGAACTCCTCCGCTGACAGGACCTCACCGTAGGGAATCGTCAGTTCGCGGTTGCGGATCTCGCGCACTTCGGGGGCCTCGGTGGCCGCCGAAATCCATTCCTCGAACCGCGCGCCGTCGATCTGCTTTGTCTGCAGTGGTAGCGATACCGGACGTTGCGGGGTTTTCTTCCACTTGAGGAGCAGTTCGGCAATCTCGTCAGCGGCGGCGCACAGGGTGGCAATAAATCGCTGCTGGTAAGACTCGTCGGGTACACCCCTAGTCAACAGCTCGCTCAAGGAGACATCCGAACTGTCCTCGACATCGCTGACCATCCGCCCTGGATTGTCGGCGACGCGGTGGAAAACCAGAATGATGCAGCTGCGAGCACTTCCGGAGGCGGTGCGGAAGCGGTGATGCACCAGCGAGCCAGCGGCGAATACACCGCTCAGCGGTCGCTCGGAATCGGTCACCTCGATCACCGTTGGGTGGTCCTGACCGCCCAGCTGGCGCTGCGCGTCGAACACCTTGCGGATGCTGTCGGGGGTGGTGAAGATCGATGCATTTTCACTCGACCACGGCACCCCGTCCTCGTTGACGAAGCAGGTGCGGGCGAGTTTATGGGTGCCGGGTAGGAAGGTGAAATTCTGTCCCGCTGGCCCCTGCGCGGTTCCGCGCCGCCAGGTAATGAGGATCTTGTATTCGTCGTTGAACGGGGTGTTGTCGATATGCAGCATGTTGTCCTGGGCCAGGACCGACAGCGGTTCGGCGTCCTTGCCGCGTGCATCGATCATTCTGATCGGTCCACCGACGGCATAGGAGATCAACGCGATCATCAAGGGGTGCACCAGCGCGCCATTGACCGCTGGATCGGTCAGCATTCCGGGGCTTCGCCGCAGGTCTAGGAAGCGGTGAATGAAACTGCGACTGCCCTCCCGGGCCATGAGTTCGTCGTAGCGTTTTACCAATTCCAAAAAGTCGTCCGACTCGACGATGTCGGCAAGGACGACTGCGCCCTGCTCGGCCATCTGATCGATGAGGTCTCGTAGTGCCGCGGTGGCGATTTCGGCAGCTTCTGAACCCTGGGCCGCCAGCGCGTCGGTCAGCTCCTGCAGCAGTTTCCTGCGGTAGGACTCCTTGTCATCTAGATCACGGAATCGTTTGTAGGCCCAGGCGGCGGGCAGCTGGTCCTGTGACACCAGCTCGGGACCGATCGGTGGTGCGTATTCCAGCGGCAATATGTCATCGGCGGCGAACTTGGTCAGCTGGATTCCGTCGGAATTATCCGGCAAGGCCTGGGTGGTCGCAGTCTGACCGAGTGAGCTCATGTCCCGGGAAATCTGAATCACCTCCGCTTTCGCGTATTGCGCAAGAACTCGGTTCGTTGACCCGTCGAGGTCGACTGCAGAACGTACCTCCGGAGGCGGCGTTATCGCCAGACCTATTACCTGGGGGTCTGCCCGAAAGGGAAAACCCGGTGTCCTTTCTGGTTATCGAAGTGACCGGAATATTCGGTGCCGGCGGCGCACACGCGAGAATGGATGCCGCGCACGAGTTTATGCGCTTGTTCGGGTTCTGCCCGAAAGGGAAGACTTGATTTCCCGTTAGTTCAACCACCGGGTGATCGGCGCACTGAACGAGAAAGGATATGGCGAATGCGCACGAATTGCTGGTGGCGGTTGTCCGGCTATGTCATGCGGCATCGGCGCGATCTGCTGTTGGGATTCGGGGCGGCGCTGGCCGGCACCGTCATCGCCGTTTTGGTTCCGCTGGTAACCAAGCGTGTCATAGACGACGCGATCGCGGCCGACCACAGACCGCTGGCGCCCTGGGCCGTGGTTCTGGTCGCCGCCGCCGGGGCGACCTACTTGCTGACGTACGTACGCCGGTACTACGGCGGTCGAATTGCCCACCTGGTACAGCATGACCTGCGCATGGACGCCTTTCAGGCCCTGTTGCGGTGGGACGGCCGACAACAGGACCGGTGGAGCAGCGGCCAGCTCATCGTCCGCACCACCAATGACCTGCAACTGGTGCAGGCGTTGCTGTTCGATGTGCCCAATGTGCTCAGGCATGTGCTGACACTGCTACTAGGTGTCGCGGTCATGACCTGGTTGTCGGTGCCGCTTGCGCTGCTTGCGGTGCTGCTGGTACCCGTGATTGGCCTGATCGCCCACCGCAGCCGCCGGCTGCTGGCCGCAGCCACCCACTGTGCCCAGGAACACAAGGCCGCGGTCACCGGAGTCGTCGATGCGGCGGTCTGCGGAATCCGGGTCGTCAAGGCGTTCGGGCAGGAGGAGCGGGAGACGGTCAAGCTGGTGACGGCATCCCGCGCGCTCTATGCTGCCCAGCTGCGGGTGGCCAGGCTCAACGCACACTTCGGTCCGCTGCTGCAAACCCTGCCCGCGTTGGGTCAGATGGCGGTCTTCGCGCTCGGCGGATGGATGGCCGCGCAGGGCAGCATTACGGTGGGCACCTTTGTTGCCTTCTGGGCCTGCCTGACATTGCTGGCGCGGCCGGCATGCGATCTGGCGGGGATGCTGACCATTGCCCAGCAGGCGCGCGCCGGCGCGGTGCGGGTACTCGAACTCATCGACAGCCGGCCGACGCCGGTTGACGGCACCAAGCCGCTGTCGCCGGAGGCTCGGTTATCACTGGAGTTCCAGCGGGTGTCCTTCGGATATGTGGCTGACCGCCCCGTGCTCCGCGAGATAAGCCTGTCGGTCCGGGCCGGGGAGACCCTGGCGGTGGTCGGTGCGCCGGGCAGCGGCAAATCCACGTTGGCGTCGCTGGCGACGCGTTGCTACGACGTCACACAGGGCGCGGTGCGGATCGGTGGTCAGGATGTGCGCGAGCTGACGCTCGACTCGCTGCGGTCAGCCATCGGCCTGGTACCCGAAGATGCCGTCCTGTTCTCCGGAACGATCGGTGCAAACATCGCCTATGGCCGCCCGGATGCGACGCCCGAACAGATTGCCACGGCGGCCCGGGCGGCGCACATCGAGGAGTTCGTCAACACTCTGCCGGACGGGTATCAGACGGCCGTCGGTGCGCGCGGACTGACGCTGTCCGGCGGGCAACGCCAACGCATCGCCCTGGCCCGGGCGCTACTGCACCAGCCGCGGTTGTTGATCATGGACGACCCGACCTCTGCCGTGGATGCGGTCATCGAATGCGGAATTCAGGAGGTGCTGCGGGAGGCGATCGCGGATCGCACCGCGGTCATTTTCACCCGCCGCCGATCCATGCTTACCTTGGCCGACCGGGTCGCGGTCCTCGACTCCGGGCGCCTGCTCGATGTCGGCACCCCCGACGAGGTGTGGGAGCGCTGTCCCCGCTATCGGGAATTGCTGTCGCCCGCGCCGGATCTCGCCGATGACCTGGTTGTCGCGGAGCGCTCGCCGGTGTGTCGACCGGTGGCCGGGCTCGGCACCAAGGCCGCGCAGCACACCAACGTCCACAACCCCGGGCCTCACGATCACCCACCCGGCCCCGACCCGTTACGCCGCCTGCTGCGTGAGTTCCGCGGCCCGCTTGCGTTGAGCCTGCTGTTGGTGGCCGTGCAGACCTGCGCGGGTCTGCTGCCGCCCCTGCTCATCCGCCACGGTATTGACGTCGGGATTCGCCGCCATGTGCTCTCGGCGCTTTGGTGGGCAGCGCTCGCCGGCACCGCCACCGTGGTCATTAGGTGGGTCGTGCAGTGGGGGAGTGCCATGGTCGCCGGATACACCGGTGAGCAGGTGCTGTTTCGATTGCGGTCCGTCGTCTTCGCCCATGCCCAGCGCCTGGGCCTGGACGCATTTGAAGACGACGGAGATGCCCAGATCGTCACCGCGGTCACCGCCGACGTCGAGGCCATCGTGGCGTTCCTGCGCACGGGTCTGGTCGTTGCCGTGATCAGCGTGGTGACCCTGGTCGGCATTTTGGTGGCGCTGCTGGCCATCCGCGCCCGGCTGGTGTTGCTGATCTTCACCACCATGCCGGTGCTTGCCCTTGCGACCTGGCAATTCCGTCGGGCGTCGAATTGGACCTATCGGCGGGCGCGGCACCGGTTGGGGACGGTAACCGCCACGTTGCGTGAGTACGCGGCGGGGTTGCGGATCGCCCAGGCGTTCCGCGCCGAATACCGGGGACTGCAAAGCTATTTCGCTCATAGTGACGACTATCGCCGACTTGGGGTGCGCGGGCAGCGGCTGCTAGCCCTGTACTACCCGTTCGTGGCATTGCTCTGCAGCCTGGCGACCACCCTGGTCCTGCTCGACGGTGCACGCGAGGTGCGAGCGGGGGTGATCTCGGTCGGAGCGCTGGTGACCTATCTGCTCTACATCGAGCTGTTGTACACGCCGATAGGCGAACTGGCGCAAATGTTCGACGATTACCAGCGTGCGGCGGTGGCGGCCGGGCGGATCCGGTCGCTGCTGAGCACGCGGACACCGTCGTCGCCGGCGGCACGACCGGTGGGGACGTTGCGTGGTGAAGTGGTTTTCGACGCCGTCCACTATTCCTACCGAACACGAGAAGTGCCGGCACTGGCCGGCATCAACCTGCGAATTCCGGCCGGGCAGACGGTGGTGTTCGTCGGCTCCACCGGATCCGGGAAATCCACCCTGATCAAGTTGGTGGCGCGGTTCTACGATCCGACCCATGGGACGGTCCGAGTCGACGGATGCGACCTGCGGGAGTTCGATGTCGACGGCTATCGCAACCGGCTCGGCATCGTGACGCAGGAGCAGTACGTCTTCGCCGGGACGGTCCGCGATGCCATCGCATACGGACGGCCCGATGCCACCGATGCCCAGGTCGAACGGGCTGCGCGGGAGGTCGGTGCCCATCCGATGATCACCGCACTCGACAACGGGTACCTGCATCAGGTCACCGCGGGTGGGCGCAATCTGTCCGCCGGTCAGCTGCAGTTGCTCGCATTGGCCAGGGCGCGTCTGGTTGACCCCGACATTCTGCTGCTGGATGAGGCCACCGTGGCCCTGGATCCTGCCACCGAGGCCGTGGTGCAGCGGGCCACCCTCACCCTGGCAGCCCGTCGGACGACCTTGATCGTGGCTCACGGGCTAGCCATCGCCGAACACGCCGACCGCATTGTCGTGCTCGAGCACGGCACCGTTGTCGAGGACGGCGCCCACACCGAACTTCTCGCTGCTGGGGGCCACTATTCGCGGCTGTGGGCGGCCCATACTCGACTGTGTTCGCCGGAAATCACTCAGCTTCAATGTATTGACGCATAGACGTCACCAAGCCACCGAATGGGTGGCGAGTTGACCGGGCGCCGGATCCCGACGGTTGTGGTTGATCTGCCGAATCAACGGCTTCTGGCCACGAACATGTGTCCGCGACTGGCGTCTGCGATACCAACCCAATCGGTTACTATAGAAACTGTTCCCGCCGACAACTAACTCCCTTGTTCGCGTGGAGGGGTTCTCGGGTCCGGTCAGCGAGGTCCGGAGCGGGGCGGAAATTTCATTGAACAGCCGTAGAAGTTCAGCCAGGACCGGAACGGATCCAGCGGCAAGCATGCCTTCAGGAGCCATGTTGTCGAATCAGTGCCTAGGGCTGGGGGCGCCCGGAAGGAACACCACAGGGGGGACCGACATTCCGCATGTGGTCAAGCGCAGCGGAGCGAAATTCCGCGAGGAGTTCATCCTCCGTCCGGACCGGGTGCAAATGGCACCGGTGAATGTCATTTCGGTCGCGGTGGTGGCGAGCGACCCGTTGACCCGCGATGGAGCTTTGGCCCGACTCTCGTCTCACCGGGAGCTCGACGTGCGCGCTTGGCAGGCTGGATGCGAAACCTCGGTCCTGCTCGTGCTGGCCACCACGATCACCGCGCCTCTTCTATGCCAGATCGAGGACGTGCAGAAGGATGGCCCCAGTCACGCGCCGAAACTGGTCGTCGTCGCCGACGAATTCTCCGCTGAACAAGTTTTCCGGATGATCAAGCTGGGGTTGACCGGGTTGTTGTATCGCAGCCAGAGCACGTTCGACTGCATCGTCGAGACAATCCGGTTGTCCGCCGAAGGCCGCCTGCGACTCCCCGAACGTGTCCAGCGTTACCTGGTCGGCCGCATCAAGTCCACCCCGACCGCCGAACCTGACACACCGTGCGCCGCCGCTCTTGCCGAGCGTGAGGTGGCGGTGCTGCGTCTGCTAGCGGACGGCTTGAGCACGCACCAAGTGGCGGTGCAGCTCAACTATTGCGAGCGCACGATCAAGAACATCGTTCATGACATAGTGACGCGGCTGAAGCTCCGCAACCGCACGCATGCCGTCGCACATGCGCTGCGCGCGGGCCTCATTTGATTGATGGCCGGCGTCCGACGTACGTGCGGCCGGGCCGATCCCAAGCGAGTGGTGTAACGTGCACGGTAGCCATTATGTATAGCAACATACATATGCCTCGGATGGAGCGGCGATGCAAGGTCCACGCGAACGGATGGTGGTCTCGGCCGCGCTGTTGATTCGGGAACGGGGAGCCCACGCCACCGCCATCTCGGATGTGCTGCAGCACAGCGGCGCACCGCGGGGGTCGGCCTATCACTACTTCCCGGGCGGTCGTACCCAACTGCTATGCGAGGCCGTCGATTACGCCGGAGAGCATGTCGCCGCCATGATCAACGAGGCCGAGGGGGGCCTGGAGCTGCTGGACGCGCTGATTGACAAGTATCGCCAGCAGCTGCTCAGCACCGACTTTCGCGCCGGCTGCCCGATCGCCGCGGTCTCGGTGGAGGCGGGCGACGAACAAGATCGCGAGCGGATGGCCCCGGTGATCGCGCGTGCAGCGGCGGTGTTTGACCGCTGGTCGGACTTGACTGCCCAGCGGTTCATTGCCGACGGCATACCGCCGGATCGGGCGCACGAGCTGGCGGTGTTGGCGACGTCGACGCTCGAGGGCGCAATCTTGCTGGCTCGGGTGCGGCGCGACCTGACGCCGCTGGATCTGGTTCACCGCCAGCTGCGCAACCTGCTGCTGGCCGAGCTGCCCGAAAGGAGCCGATGATGACCAGCTCTGATTGGCTGCCCACCGCGTGCATCCTCTGCGAGTGCAACTGCGGCATCGTCGTGCAAGTCGACGATCGCCGACTGGCCCGCATCCGGGGCGACAAGGCGCATCCGGGGTCTGCGGGCTACACCTGCAACAAGGCGTTGCGGCTGGACCATTACCAGAACAACCGGGCTCGCCTGAGCTCGCCGATGCGCCGCCGAGCCGATGGCACCTACGAGGAGATCGACTGGGACACGGCGATTGTCGAGATTGCCGAGGGATTCAAACAGATCCGTGATACCCACGGCGGGGACAAGATCTTCTACTACGGCGGCGGCGGACAGGGCAATCACCTCGGCGGCGCCTACAGCGGCGCCTTTCTGAAGGCACTGGGGTCGCGCTACCGGTCGAATGCGCTGGCGCAGGAGAAGACCGGCGAAGCCTGGGTCGACTTCCAGCTGTACGGCGGTCACACGCGCGGCGAGTTCGAGAACGCCGAGGTGTCGGTGTTCGTCGGGAAGAACCCATGGATGTCGCAGAGCTTCCCGCGGGCCCGGGTCGTGCTCAACGAGATCGCCAAGGATCCCGGCCGGTCGATGATCGTGATCGATCCCGTCGTCACCGACACCGCGAAGATGGCCGACTTCCATCTACGGGTGCAACCGGGTTGCGACGCCTGGTGCTTGGCGGCTTTGGCCGCGGTCTTGGTCCAGGAAAACCTCTGTAACGAAGCCTTTCTTGCCGCGCACGTGCACGGAGTGGACACCGTGCGCGCCGCCCTGCAAGAGGTCCCGGTCGCCGACTACGCGCAGCGTTGCGGGGTGGACGAGGAGTTGTTGCGTGCCGCGGCCCGGCGCATCGGCACCGCCGCGAGCGTGTCGGTGTTCGAAGACCTGGGAATCCAGCAGGCGCCCAACAGCACCGTCTGCTCCTATCTGAACAAGCTGCTGTGGATCCTGACCGGCAACTTCGCGAAAAAGGGTGGCCAACACCTGCATTCGTCGTTCGCTCCGCTGTTCAGCCAGGTCTCCGGCCGCACACCGGTCACCGGTGCGCCTATTATCGCGGGCCTGATCCCGGGCAACGTGGTGCCCGAGGAGATCCTGACCGAGCACCCGGATCGGTTTCGGGCGATGATCGTAGAGAGGGGCAATCCGGCTCACTCGCTGGCCGATTCAGCCGCCTGCCGGGCGGCATTCCAGGCGCTGGAACTGATGGTGGTCGTCGATGTCGCCATGACCGAGACGGCCAGGCTCGCCCACTACGTGCTGCCGGCGGCGTCGCAGTTCGAGAAGCCGGAAGCCACATTCTTCAATTTCGAGTTTCCACGCAACGGCTTTCAGTTGCGCCGGCCGTTGTTTCCGCCACTGCCCGGAACACTGCCCGAACCCGAGATTTGGGCGCGGCTGGTGCGGGCACTTGGCGTAGTCGACGAAGCGGACCTGCGGCCGCTGCGAGAGGCCGCTGCTCAGGGTCGCCAGGCGTATACCGAGGCGTTCCTCGCGGCGGCGGCGACCAATCCCACCGTGGCGAAACTGACCGCCTATGTGCTCTATGAAACGCTCGGGCCGACGCTGCCGGACGGTCTGGCCGGGGCGGCCGCGTTGTGGGGACTTGCCCAGAAGACGGCGATGGCCTACCCTGACGCCGTCCGCCGCGCCGGCCACGCCGACGGCAACGCGCTGTTCGACGCGATTCTCGAGCGCCCCTCCGGGGTCACGTTTACCGTGCACAACTACGAAGACGACTTCGCTTTGATTAGCCACCCCGATCACAAGATCGCCCTGGAGATTCCGGAAATGCTGGCAGAGATCCGGTCGCTGACCCAGACCCCGTCGCGGTTGACCACGCCTCAACTGCCGATCGTGCTGTCGGTGGGCGAGCGCCGCGCGTACACGGCCAACGACATCTTCCGTGACCCGTCCTGGCGCAAACGCGACGCCAACGGGGCGCTGCGGGTCAGCGTCGAAGACGCCCAGGCCCTGGGACTGGCCGATGGGTGCCTGGCTCGTATCACGACCGCGGCGGGCAGTGCGGAGGCGACGGTGGAGGTCACCGAGACGATGCTGGCCGGACACGCCGCGCTGCCCAACGGCTTTGGGCTGGACTACACCGGCGACGACGGGCGCACCGTCGTCGCCGGTGTCGCCCCGAACGCACTTACTTCGACGAGATGGCGCGACCCCTACGCCGGCACCCCCTGGCACAAGCACGTGCCCGCCGCCATCCGCCGAGCAGACGCAGAATCGCCCATTTGGTAGCCCAAATGGGCGATTCTGCCTGCTCGCGGGGTCTTAGCCTAGTTCCAGATCCGGACCCTGCGCTGCGGGTCCAGAAACAGCGCGTCATCCTCGGTGACGTCGAAGGCCTGATAAAAAGCGTCCACGTTGCGAACCACACCGTTGCACCGGAACTCCGGCGGGGAGTGCGGATCGACCGCCAACCGGCGGATTGCTTCGGCTGCACGCGATTTGGTTCGCCATATTTGTGCCCAGCCGAAGAACACCCGTTGCATGCCGGTCAGCCCGTCGATAACCGGAGCGGGGTTGCCGTTCAGCGAGAGCTGGTAAGCCAGCAGGGCGATCGACAGCCCGCCCAGGTCGCCGATGTTCTCGCCTATGGTGAACGCGCCTTGCACATGAGGCGGGCCGGGGTGGTCGACGAGATCGCGCGGCGTGTAAGCGTGGTACTGCTCGATCAACGCTTTGGTGCGGGCGGCGAACTCGGTGCGATCGTCGTCGGTCCACCAATCGACCAGATTGCCGTCGCCGTCGTATTTGGCGCCCTGATCGTCGAAACCGTGCCCGATCTCGTGCCCGATCACCGCCCCGATCCCGCCGTAGTTGGCGGCCTCGTCGGCCTGCGGATCGAAAAATGGTGGCTGTAAAATCGCTGCGGGGAAGACGATTTCGTTCATCCCCGGGTTGTAGTAGGCGTTGACGGTTTGTGGTGTCATGAACCACTCGTCGCGGTCGACCGGGCCGAAAAGCTTGGCTAGCTCGCGGTCATGGTTGACGGCGTAGCCGCGCTGGACGTTACCGTAGAGGTCGTCGCGGTCGATCGCCAGCTTCGAGTAGTCGCGCCACTTGATCGGATAGCCGACTTTGGCGGTGAACTTGTTCAGCTTCGCTAGCGCGCGTTGCCGGGTCTGCGGCGTCATCCAATCCAGCTCGCTGATGCTGATCCGATACGCCTCCTGCAGGTTGTCCACCAGGGTGTCGATGCGGGACTTGGCATCCGGCGGGAAATGGCGTTGTACATAGAGCTTTCCGACGGCATCGCCCATCAGGTTCTCCACCAGTGACACCCCACGCTTCCAACGGTCCCGAAGCTGCTGTGCGCCGGTAAGCGTGCGGCCGTAGAATTCGAAGTCCTCGGCGACCAGGGCGCGGGTCAGCCAGGGGGCCCGGGCGCGGATCAAACGCCAACGCGCCCAGCATTTCCAGTCTTCAACGTTAACGCTCGCCCACAGCGAGGCAAAGGTGACGAGGTAATCAGGTTGGCGCACAACCAGTTCCGTCATGGCGTCCGGAGCGCTCCCCAATGCGGTCACCCAGCTGACCCAGTCGAAACCCGCCCCTTCGGTCTGCAGCTGGGCAAACGTGCGCAGGTTGTAGCCAAGGTCGGCGTCGCGGCGCTTCACCACATCCCAATGCGCGTCGGCGAGTTTGGTCTCCAGCGCGACGATGCGGTCCGCGGTTTTGGCATGGTCACGGCTCTCGCCCCCGTACACCAGGCCGAACATCCGGGCGATGTGCCCCGGGTAGGCCGCTAGCACGGCGGCGTGTTGCTCGTCACGGTAGTAGGACTCGTCGGGTAATCCGATGCCGGATTGGGTGAAATGCACCAAGTAACGGGTCGAGTCTTTGGAATCGGTATCGACATAGACTCCGATGCCGCCGCCCACGCCGGCACGTTGCAGAGTGCCAAGGGCGGCGGCCAATTCGGTGGCGTCGGCCGCGCTGTCAATCGTGGCCAATTCGTCGTGCAGCGGTTGCACCCCTGCGCGCTCGACGGCTTCCTCGTCGAGGAAGCTGGCGTAGAGGTCGCCGATGCGCTGCGCATCGGTGCCTACCGCAGCACCTGCTTGGCTGGCCTGGATGATCAGGTCTCGCACTTGTGTCTCGGCGCGGTCGAACAGGCTACGGAAGGCGCCGTCGGTCGCTCGGTCCGCTGGTATCTCGTGTTCAGCCAGCCAGCGGCCGTTAACGTGGCCGAACAGGTCGTCTTGGGGTCGGGCATCAGCGTCGATGTGGCTCAGGTCGATACCCGAGGGGATGGCAAGTGTCACCCCGCCATCCTTCCACCTCTTTTCGGGTGCAACGATCGGGCCATGCCTGACGGGGAGCAGAGCCAGCCACCGGCCCAAGAAGATGCGGAAGACGACTCGCGGCCCGACGCCGCGGAGGCCGCCGCGGCCGAACCCAAATCATCAGCCGGTCCGATGTTCTCGACCTACGGTATCGCCTCGACACTACTCGGCGTGCTATCGGTCGCCGCGGTCGTGCTGGGTGCGATGATCTGGTCCGCACACCGCGATGACTCCGGCGAGCGTACCTACCTGACCCGGGTCATGCTGACCGCCGCTGAATGGACGGCCGTGCTGATCAACATGAACGCCGACAACATCGATGCCAGCCTGCAGCGACTGCACGACGGAACGGTCGGTCAACTCAACACCGACTTCGACGCTGTCGTGCAGCCCTACCGGCAGGTGGTGGAGAAGTTGCGGACGCACAGCAGCGGCAGGATCGAGGCGGTAGCGATCGATACGGTGCACCGCGAGCTGGATACCCAGTCCGGTGCCGCCCGACCGGTAGTAACCACGAAATTGCCACCGTTTGCCACTCGCACCGACTCGGTGCTGCTGGTCGCGACGTCGGTCAGTGAGAACGCCGGCGCCAAACCCCAGACCGTGCACTGGAACTTGCGGCTCGATGTCTCCGATGTGGACGGCAAGCTGATGATCTCCCGGTTGGAGTCGATTCGATGAGAAATGCTTGGCGGCTGGTGGTGTTCGATGTCCTGGCACCACTGGCCACGATCGCCGCCCTGGCCGCGATCGGCGTCTTGCTCGGCTGGCCCCTGTGGTGGGTTTCGACGTGCTCGGTGTTGGTGCTGCTGGTGGTCGAAGGTGTGGCAATCAACTTCTGGCTGTTGCGTCGTGATTCGGTAACCGTCGGTACCGACGACGATGCGCCCGGGCTGCGACTGGCCGTTGTCTTCCTGTGCGCCGCCGCGATCTCGGCGGCGGTGGTGACTGGGTACCTGCGCTGGACGACACCGGACCGCGACTTCAATCGGGATTCCCGGGAAGTGGTGCATCTTGCCACGGGGATGGCCGAGACGGTCGCGTCATTCTCCCCGAGCGCACCGGCCGCCGCTGTTGACCGGGCCGCGGCGATGATGGTGCCCGAACATGCGGGCGGGTTCAAGGAGCAATACGCCAAGTCCAGCGCCGATCTCGCACGGCGCGGTGTTACGGCCCAGGCCGCTACGCTGGCGGCCGGCGTGGAGGCGATCGGGCCGTCGGCAGCCAGTGTTGCGGTGATTCTGCGGGTTAGCCAAAGCATTCCCGGCCAGCCGACCAGTCAAGCGGCGCGAGCGCTGCGGGTGACCTTGACCAAGCGGGGCAGCGGCTGGCTGGTGCTCGACGTGACGCCGATCAACGCTCGCTAAGAGTCGGCGGCACGTACGGATTTGGCTCTGACGAACCGGTCCGACAGCCGCCGCATCCGGATCATCAGCGAGGCCGACGGGCTCACGATGCCGTCGAGGTAGGCGGTCAGGTCCTGCGCTGTGACGCCAATGCGCGACGCGAATTCCTGTCGTTGCAGGCCAGAGCGGTCCAACAGGAGCCCAACCTGACGGGCCACCTCGGCGCGCTCATTGGCGTCTAGGTGAGTACGGGCCCGGTCCAGCACCTCCCAAAAGGCGTTGGCGATGCCGGTCGCCGGTATGCCCTCGAGGACTTCTTCGACTTGGCGTGCTGTCCGCCCGTAGGGGTCGCGCTTGAGCGCGGCCGCTATGCGTTGCCAGGTGGCGATGTCGCCACTTTCCAGCGCCGAACGAATGGCGACGGTAGGCCAGAACTCGACCCGCCGGTCGACGTCCGGCTCGCTCCACGCGACGGTGGGTTGTTGCGGCGGTGCGGGGTGTGGCTCGGCTGCCAACGTCACCTCGCCTCCTCCAACATCGCCACGGCCACCGACAGGCAACGCCGCCGGACCTCTTCCCACTTTGCCTGGGCATCAGCTCCGGGCGACTGGTCACCGAGGTCAGACGGTTGCGGATCTGCCAGGCGACCAACCAACTGGGTGGCCATCCATTGCCGCCCGGGTGCTTGACAAGAGTAGTACCGATCCATCCCAGCCAGCACCGCGGCGGCGGTTTCGGGTGCCATCGTATCGACCAGGTCAGCAAAGTCGGCGTAGTCGTGGCTGCTGTTTCGGGACATGATCAGGTAGCCCTTGAAGCGCAGCGTTTCCGCGCCGGTTGGGATCTGCAAGCGGTCACCGGTGGGCAATGCGACGTTGGTCGTCTCCACCGGGCTGCGCCGCCGGTAGCCGGGGCCCGCCCGGTGAGTCTGCACCCCCCCGCACTCCCAGGTGGTTGTCTGAAGCGCGTCGAGGGCGACCGCGAGCCGCTTGCGCCACACGGTGACCGGGTGCACCGGGCGCTGGCCCCATGATATCGCCCGGGCGATGCCGTTGCGGTAGGCCAGCTGCACCTGGTCGAGCGCCTTACCGTCACATCCACACCCGGTGAAGGCGAGCGGATCGGTAACGCAAATGGCGTCCGGCGCAAGTCGCTTGAGCTTGGCCGCCGACTTGAGCACCATCCGCACATCCGCGCTGGGCGGGATCGCCGCGGCGAAGTCGTCAGGAATGACCACGACGTCACCGAGGTCGACTTTCGGCAGCGGTCGGTCGAAGTCGACCGACGGCAAGATGTGGGCCAGCCATCGGGGCAACCACCAGTTCCATCGGTCAAACATCGCCATCAATGCCGGTACCAGCACCAGCCGCACGACGGTGGCGTCCACGGCGATCGCGACCGCGCACGCCACGCCGATCTCGGCCACTAGCGGCATGCCGGCGAACGCGAACCCGCAAAACACCGCGATCATGATCAACGCGGCGCTGGTGATCGTGCGCGCGCTGGTGCGCACACCGTACGCGACCGCGTCGCGGGTCTGGCCCGTCTGCAGGAACCGCTCCCGGATTCGCGTAAGCAGGAAGATTTCATAGTCCATCGACAACCCGAACGTCATCGCCAGGACCAGCGGGGGAACGGTGCTGTCGATCGAATGAAGCGCCGGGAAACCGAGCCCCCGTGCCCAGCCCCACTGGAAGACCATCACCAGGCTGCCGTAGGCGGCGGCCACCGACAGCAGCGTCATCAGCACGCCCTTGAACGCCAGGAACACCGAGCGGATTGAGATCAACAACATCAAAAACGCGATCACCGCCACGAAGACCAGCACCAGCGGTTGCGTCGCGGACACCCGGTCGTCGAAATCCTTGATCAGAGCGGTCGGCCCGCCGACGTCCACTTGTGCCGCGCCGGCAACCCGGGGTAGCTGGGTCCGCATCCAGGTGATGGTGTCGCGGGCGCCCAAATCCTCGGGATCGACCGATAGCACCGCGCTGAGCAAAGCGCTGCCGTTGTCGTCGGCGAATCGCGGTGGGGCCACCGAAACGACGTTGGGCGCCTGTGCGATCCGATGACGGATTGCGGCGATTGTCTGGCTATGTTCGGGTGCGGACGCACCGCCGGCGTCAAACCTGACCAGCACCTGAACCGGGCCCAGCGCGCCCGGCCCCAGCGCTTGGGCCGCGGCCGCTGCGCCGGTGCGGATCTCGTGTGACGAGTCGAACTGGCGCAGCAAGCTGTTGCCCAGCACCATCAAGGTTGCCGGTGCCGCCATGACAAGCAGCACGGTCGATGCCGCCAGTGCTGTGATCCAGGGTCGGCGCATCACCCACCCGACCCAGCGGGACCAGAACCAAGATTGCGTGCTTGCCGGCCGCCGCGACCAGTGCACTAACGCTGACCGCTTGGCCGCCGCGCGGGCAAATGTTGCTAGCACGGCAGGTGTCAGGGTGGCCGACGTCAGCATCGCAACCGCGACCGCGAGAATCGCCCCGGTGGCCATCGATCTCAGCGCCGGGGTGTTGATCAGGTAGATCCCGGTCAGCGACGCGATGACCGTCATACCGGACAACACCACAGCCAACCCCGAAGTGGCCATCGCGGCGTCGACCGCGTCGGGCGGCCGGCGTCCGCAACGCAGTTCCTCGCGGTAGCGCATCAGGATGAACAGGGAGTAGTCGACGGCAAGCGCGATGCCGAACATCGAAACGGTCGATGTCACGAACACCGACATGGTGGTGTGCATCGACAACACAAACACCAGGCCCATGGTGATGACGACCGTGCAAACGGCGAGTGCCAGCGGGATCGCTGCGGCGGCCAACGAGCCGAAAACCGCAACCAGGACCATCAGAATGATAGGCAGGTTCCAGCGTTCGGCGTTGGCAATATCGTGTTTGGTGTTTGCCGCCGCGGCCGCGGACAGCGCGCCCTGCCCGATGACATAGAGCCGCACTTTGCCGTTGGCAGTTTGCCCGGACTGATCGCCTTTGACGCCTATTCGGTCGCGCAGCTTTTTGGCGACGTCACTGGTGCCCGCGTTGCGGGCGTCCAGCCGCAGCGACACCACATACGGCCGGTCCGGTTGCGGGGGCCGTTGGGTGGGGTTGGGTGCCTCCGTCACCCCAGGCAGTTCGCTGGCTATTTGTCGCAGTAGCGCGACGGCATTGTCGATGTCTTGGTAGCTAGCATCCGGTCGGGGGGCCGCTACCAGCGCCAGCGCCGGGGCTCCCCGGTCCGGGTAGTGCGCGTCGAGTTGGTCGTGGACCAGCAATGACTGCGACCCGGCGACTTCGAAACCGCCACCGGTTAGATTCCCCGACTGCGTCATCGCCAGGTAAACCGCCGGCACTAACGCCAGCAACCAACCCGTGAAGACCAACCAACGGCACCTGCGCAGGTTGCGGCTCAAGCGCATCATGAACTGCTGGATTTCGGACTCCCCGTACTCTCGCGCAGTGCGTGCCCGCGAGCCTACCGAAGATCGCGTGCATGCGTTCGGCGTGGACCGCACAGCACCTGGAGTTGGCGGCGCCGAGGGCCGAGATGGCAGGATGACGGATCGTCGGGGGCGGGAACTCCCAGGCCGCCGGGCCGTCGCAAACCCGTCGCAAACCCGTCGCAAACCGTAAGGAGTCATCCATGAAGACAGGCACCGCGACGACGCGGCGCAGGCTGTTGGCAGTACTGATCGCCCTCGCGTTGCCGGGGGCCGCCGTTGCGCTGCTGGCCGAACCATCAGCGACCGGCGCGTCGGACCCGTGCGCGGCCAGCGAAGTGGCGAGGACGGTCGGTTCGGTCGCCAAGTCGATGGGCGACTACCTGGATTCACACCCAGAGACCAACCAGGTGATGACCGCGGTCTTGCAGCAGCAGGTAGGGCCGGGGTCGGTCGCATCGCTGAAGGCCCATTTCGAGGCGAATCCCAAGGTCGCATCGGATCTGCACGCGCTTTCGCAACCGCTGACCGATCTTTCGACTCGGTGCTCGCTGCCGATCAGCGGCCTGCAGGCGATCGGTTTGATGCAGGCGGTGCAGGGCGCCCGCCGGTAGATGCCGGACCGCCGCCGGGTCCGGCGCAGTCGAGCGTGAGGCAGCGGTCGCCTACCGGGGCGGTGTCTCGCCGCCTTCTGGTCGCAGGTCAGGGGTCGGCGCTGGACCTTGCGGTGTGGTTTCGACCGGGTCGTCGCAGGGTGTGCCCTGCGGTTGGATGACAAGTCGCAGGTTTGGATCGGTTGGCGGGTCGCGATCGTTGTCGGAATCGGCGGTGCTCTCGGTGCGGAACATGAAGAAGAACACCACCCAGCCGATTGCGGCGATGAGCAGCCAGCTGATCAGCCGGTAGATCAACATCGCCGAGATGGCACTCGGCAAGGGCATGCCGCTGGATACCAGGCCGGGTACCAGCACCGCCTCGACCACCAACAGACCACCGGGCATCAGCGGTATGGTGCCGACCGCGCGGGCGGCGGCGTAGGCGACCGCCAGCCCACCGACCGAGGCATGGTCGCCGGCGGCGTACGCGGCGAAACCGAGGCAGGCTACGTCGGCGATCCAGTTGAACAACGACCAACCGAACGCCACGCCCAGGTCGCGCCTGCCCAGGCTGACCGATTCCAGCTGCATGAGCGTCTCGCGCCACTTCGGTAGGCCGGCATCGGCCGGCCTACCGCGAACCGAGTTGGCCCACGACAAAACTCTCCTGCCGATCCCCTCGATGAGCTCCGGCCGCGACGCCACCGCCTGGGCCAGTAGCAGCAATGTGACGAAGCCGCCCAGGGTGAACAGCAGTGAGAACGGGTTGTTCTTGGCGCCCAGGAAGAATGCGCCACCCAACCCGAGCAATGCCAAGCCCACCGCCTGCAACACGCCCGACATGACCAGCTGCCATGACGCCACCACCGTCGAGGCGCCCCAGATGCGTTGCTGACGGAGTAAGAACGTAGCCGACAACACCGGCCCACCCGGCAGCGTGGTGCTCAGCGAGTTGGCGGCGTAGAAGGCGGCCTCCGACCGCCATTGCTTGACGTGCACCCCGGCGGATTTCAGCAGGGTTCGCTGAATCTGGGCGAAGCTGTGCATCGAGGCGCCCGCGGCTGCCACCGCGGCCAGCAACCACCACCACTTGGCGCGATACAAGCTCACCCAGGCCTTGGCGAGCTGGTCCCAGCCCAACGCCACCTCTATAGCAAGCACGATTGCGACGATGGCCAGTACCGCCCATCGCAACCACCAGTACTTGCCGCGCGGGGGTACGCCCTCAGCGGGGGGTGCCCCCACCCGCGTGCGAGGGAGTGCCCCCACGCGCTGGCGGAGGTTGCGGGCGGGGGCGTCGTGCGACACGTGCTTAAGGGTAACCGTGCAGGTGGCGCCGTAATCGCGATACATCGCTAACCGTGTCAGCCTCGTTGGGGGGTCGTGACCGGATCGTGCCGCCTGGCAAAGTAACTATGCGGGCTCGACGCGACCCGCCGCGACCTTACGACGCCGCCGTTCCCGTTACGCTTGCCGGATGTCGGCGAGCCTGGATGACGCTTCGGTCGCACCGCTGGTTCGCAAGACCGCGGCCTGGGCGTGGCGGTTCTTGGTCATCCTGGCCGCGATGGTCGCGCTGCTGTGGGTCCTCAACAAGTTTGAGGTCATCGTCGTCCCGGTGTTGCTGGCGCTGATGTTGAGTGCGTTGCTGGTGCCGCCGGTGGATTGGCTGGACTCCCGGGGCCTGCCGCACGCTGTCGCGGTGACGCTGGTCTTGTTGAGCGGTTTCGCGGTTCTCGGCGGCATCCTGACGTTCGTCGTCAGCCAATTCATCGCGGGGTTGCCGCATCTGGTCACCGAGGTTGAGCGCAGCATCGACTCCGCGCGCAGATGGCTGATCGAAGGCCCGGCGCACTTGCGCGGCGAACAGATCGACAACGCGGGCAACGCCGCGATCGAGGCGCTGCGCAACAACCAGGCGAAGCTGACCAGTGGCGCATTGTCGACTGCAGCCACCATTACCGAGCTGGTTACCGCGGCGGTGCTGGTACTGTTCACGCTCATTTTCTTCCTCTACGGGGGCCGGAGCATCTGGCAGTACGTCACGAAGGCCTTCCCGGCCAGCGTCCGTGACAGAGTGCGTGCGGCGGGGCGCGCCGGTTATGCGTCGCTGATCGGGTACGCGCGGGCCACCTTCCTAGTGGCATTGACCGATGCGGCCGGGGTGGGCGCGGGGCTGGCGGTGATGGGTGTGCCGCTGGCATTACCGCTGGCCTCGCTGGTGTTTTTCGGTGCCTTCATTCCGTTGATCGGTGCCGTGGTCGCCGGGTTTCTGGCCGTGGTGGTGGCCCTGCTGGCCAAGGGCATTGGCTACGCGCTGATCACGGTCGGTTTGCTAATCGCGGTGAACCAACTTGAGGCCCATTTACTGCAGCCGCTGGTGATGGGTCGGGCGGTGTCGATTCACCCGCTGGCCGTGGTGCTGGCCATTGCCGCTGGCGGTGTGCTTGCCGGAGTCGTCGGCGCCCTGTTGGCCGTCCCGACGGTCGCTTTCTTCAACAATGCGGTGCAGGTGCTGCTGGGCGGGAATCCGTTCGCCGACGTGGCAGACGTTTCTTCCGATCACCTCACCGAGGTTTAAAGGCGTCCTTCGCGGCGAAGCAGATCCTGGGCGGACAGGGCGCCGCCGCCGCGGCGGCGCTGACGCGTCTTATCGCTCGTGCCGCGGGCATTCAGCTGCTCAGTGGCTGCCTCTGAGTCGTCGCCGTCCGACCGTATGATTGGCAGGGCCGCGGTGGGTTCGGCCGGGTCACCGGCTGCGTCTGTGGAGCGGTTCGCCGCAAGCGGCATAGCCCGGGTCTGACCGGCAGACGGGGCCGATGGCGGGGTCGGGGTTGGTGGCGGCGTGGATGCTGGCGACTGCACGGACCGACCGGCAGCCGCGAGGCGGGTTGTCGGCGGCTCCGTCGACGACCCGATCTGCATCCGTGTGGTGCTCGCCCCAGACGGCGCCGCCGGCGCGGCAGTTGCTTCCAGGGCAGGCGTGAGCTCCGGTGAGCTTGCTGGACTCGAGCGGGCCGGTCGAGGTGACTCCGCCAGCGGATGGGTCGGATCGTGCGGTGGGCGCGGGTCCCCAGCGGCGCGCGCCGCAACCAGCCCAGCTGTGACCGGAGGACGTGCGGGACGCCCGTTGCTGACGGGCCGCTTGCGCTCGTCGGGCAGGTGGATCTCGCCCAGCCCGATGCGGGTCTGCAGGCGTCTGGCCCAGCGCGGTGCCCACCAGCAGTCATCGCCGAGCAGCTTCATCACCGATGGCACTAAAAACATCCGCACCACGGTCGCGTCCAGCAGCAGCGCCGCCATCAGTCCAAAGGCCAGATACTTCATCATCACCAGGTCGGAGAACACGAACGCGCCCGCGACGACGGCAACAATCAGCGCCGCGGCGGTAATGATGCGTCCGGTGGCTGCGGTGCCGATCCGGATCGCCTCCTGGGTCGACATGCCGCGCTCTCGCGCCTCGACCATCCGGGACACCAAGAACACCTCGTAGTCGGTGGATAGGCCGAAGACCAGCGCGATGATCAGCCCGATCACCGGCGCTGTCAGCGGGGTCGGCGTGAAATTCAGCCACTTCGAAAAGTGTCCGTCGACGAATATCCACGTCAGGATGCCCATGGTGGACCCGAGCGTCAGAGCGCTCATCAGCGTCGCCTTGATTGGCAGCACCACCGAGCCGAACGCCAAGAACATCAAGACGATCGTGGTGGTCAGCAGGATGACCACCATCAGCGGCATCTTCGCGAACAGGCCGTGGATTGAATCCAGCTCCAGGGCGGGAGTTCCACCGACCAAGACCGTGATTCCTTTGGGCGGGGTGATCGCGCGCAGCTCGGTGAGCTTCTTCGACGCGTCAGCCGGGTTGATCAACCCGTTCTGCAGGACGCGCACCGATGGATCTTTAGATGCGCCTACCGCGTAGGCACGCTCTTGCCACATATTCGCCGGATCGTTGTCCGGCTCGATGAATCCGCCGATCGCCATCGCCTTGCTGCGGATGTCAGCGATCTGCGCGTCGGTGACCGGTTGATGGTTGCTGGTCTGGATCACCAGTGTCAGCGGATTGGTGCGGTATCCGGGGAAGAGTTTGTCGAACTCCTCCTGCGCCTGGCGCACCGAATTGGTCGGCGGCAAGTACTTCTCGCTGATCCCGCCCAATGACAGCTTGCCCACCGGGATAATCAGCAAAATCATGATGATGACGATCGGTGCGGCGAACAGCACTGGGCGCTTCATCACCCGGTTAACCAGCTTGCCCCAGAAGCCGGCTTCGACCTCTTCGCGGGTCTTGGTCCGCTGCAGGCGGTCGGCGAGCCAGTTCAGGTAGGCGGCCGAAATCTTCCAGTTCGCCAGGAAGGGCACCCGGAACAGGGTCCGCACGCCGAGCGCGTCGACGTGTTTGCCCAGGATCCCCAGACAGGCCGGCAACACGGTGATAGACAGGATGGCCGACAGCATCACCGATGCGATCGTGGCGTAGGTCAGCGACTTCAGGAAACCCTGCGGGAAGAGCAGCAGACCGATCGCCGACGCGACGATCAACACCGCCGAGAACGTCACCGTGCGTCCGGCGGTGATCACCGTGCGCCGTACTGCCGTCTCGGTGTCGTAGCCTTCGGCGATCTCTTCGCGGAACCGGCTCACGATGAACAACCCGTAGTCGATGGCGATCCCCAGACCGATCAGCGACACCACGGGCTGGGCGAAATAGTGCACGGGACCGAAGATCGCGAGGAACCGCATGATGCCCAGCGCGCCGGCGATGCACAGCCCTCCGACCATCACCGGTAGGCCGGCGGCGATCACGCCGCCGAACACGAAGAACAACACCACCGCCACCAACGGCAGCGCCAGCACTTCCATTCGCCGTTGGTCGGTGGCGATGGTGCCGGTCAACGCCTCGGCCACCGGTTGCAGCCCGGCGAGCTTCACCGTGCCTCCGTCGAGCCGCTGCAGGTCGGGTGCGATGGCCTTGTAGTTGTTGAGGATGGTGTCGTCGTCATCACCCTTGAGCGGGATGGAAACGAAGGTGTACTTCTTGTCGGCGGTGGCCATGCCGGTCGCCTGACTCGCTCTCAGGTAGCCGGCCCATCCCAAGACCTGGTCGGGGTGATCCTGCTGGAACCGGTTGAGCTCGTCGACGACCTTCTTTGACCAGGCCGGGTCGTCAACGGTCTTGCCGGCTGGGGCTTGGAAGATCGCGACGATGTGACCGCTTCGGTCTCGGCCGTAGACCTGGTCGCCCAGCACCGATGCTTGCACCGATTGGCTGCCGTCGTCGTAGAAGCCGCTCTGCGTGACGTGCTTGCCGAGGCTCAGCCCGAAAACGCCGCCGCCGAGGCATAGAGCGACCATGACCCCGATTACGATGAACCGGTAGCGGTACACAGTTCGACCCCACCAGGCGAACACGTAAGCTCCTTACTGGATCGGCAGCGACCCGCGTATTGCTTTTTGGTTGTCACACACGTCGGCTGTCACACTCGCGAGGTCAACAGCGAGGACAGCGGCCGGAACGGCTGCAGCCAAGCCCCCTGCTCAGGTAGCGAATCGAGGCCGATTCGAGGTAGTGGTTCCCGGAAAACACCAGCGATGTCCTCCAGGTCGACGAACTCCAAGGTATCCGACGCTAGCGCCCAACTGGCGTGTTCACGAAATCCGAGCACTTGAACTGGGGTTCCGCTGCGGGCGACCGCCTCCAACGGTTGGCGGAATGCCTGACCGTCGGCCGACGCCACCACCAGCGCGGCGAGCCCTTCGCGGTAGCGCTCGTCGATGTGCGCCAACATGTCGCGGTCAACGTCGCTGTCCTCGTCTACTTTCGGTTTGGCGAAGACGGCGAATCCGACATTGCGCAACGCGTCCACCCACGGCCGGACCACCTCGGCGCTGCCAGGGGCGATGTTGGTGAAGACGGTGGCCTCCGGTTCGGTCGAGATGCCTGGACGGCCGGCCACAATCTCTGCGGTTCGGGCCAGCAGCCAGCGTCCCAGGGCGTCGAATCGTGGTCGTTCCAGTGCTGTCGGCCGGCGGCCCAAGATGGAGCCCAAACCCATGTCGAGGTTGGGAGCGTCCCACACCAGCAATACCCGTGCCCCCGGCGCACCGAGACTGGTCAGCCCGTCCTGCGATAAGTCTTCCGCCAGTACCGAGTGCCGGGCGAGGGATTCAGATGTTTGTGAAGTCACGTCTTCGGTCAGGCTCATCATCATCTAATTTTCAGGTCTCTTTCAGAGCAACCGTGCTTTTTCCATAACAACTCGATGACTGCGCCGCCCCCAAGCTGGGCTTTCCTCTCGTACTTGGTAGCCGGTCGGACGACCGAAATCGGCAGCAGTTCGGTGTCGGGGTCGACGCGAACCAGCCGGGGTTCGGCGTCGCCGGCCGCGGCGATGTGCTCGGCGTAGCCGGGATGGTCGGTCGCGGCGTGCAGCACACCACTGGGAACGAGCCGGTCTGCGATCAAGGCCATGGTGGCCGGCTGTAACAGGCGGCGCTTATGGTGGCGTGCCTTCGGCCACGGATCGGGGAAGAAGACTCGAACACCGCACAACGAATCGGGGGCGATCAAGTGTTGCAGCACGTCGACGGCATTGCCAAGGATCAGCCGGATGTTGATCCCGTCGGAGCCCACTTTGTCAATCGCGCAGAGCAGCTGAGCCAGCCCGCGGCGATAGACGTCCACAGCGATCACGTCGACATGGGGTTCGGCCTTCGCCATCGCCAGCGTCGACGTGCCGCTGCCGGAGCCGATCTCCAACACCACCGGCGCGTCACGGCCAAACCAGGCACGGGTATCCACCGGTGTCCCGCGCGGGGATTGAGGTAGCGCCAGGAGGCCAAGCTCCGGCCAAAGTCGCTCCCAGGTCTCGCGTTGGGCCTTGGAGATCCCCGACCGCCGCGACCGGATGCTCGTGCTGGGGAGCTGGCCCGATGCCACCGGTGTGTCGGGACGTAGCCCTACCCCGGGTTGCGCATGCATTTGTCCATGGTGGACCATCAGCGCCCGGCGTAGCCGCCCCTGGTCCAGATTGATACCCAACAGTTGCCTTCGGCGGGTAGCGGACAACTGCTGACTCGCGCCTCGGCGGCGAGGGTGCCACCATTCTGAACGAACCGATCGGGTGGGAGATGCGCGGACAAGGGCACCAGATTTTCGTCGACGAGCTGGCGCGATTCGCCACCAGCTCCGCCGACCAGCGGGTAGTGGCGATCGCGCAGCGGGCCGCCGAACCGCTGCGCGTAGCGGTCCGTGGGCGTCCCGGGGTGGGTTGCCGCACGGTGGCGCGCGCCCTGCAGGGTGCTGGGAGCTCGTCGGGCATGACGGTGACACCGCAAGCACGCGCCGCCGACTCTGACGTCGACCTGGTCGTCTACGTCACCGTCGAGGTAGTCAAGCCCGAGGACCGCGAAGCCATCGCCGCCACCCGGCGCCCGGTGGTGGCGGTGTTGAACAAGGCCGATCTGGCCGGCCCGCTCTCGGGTGCAGGTCCGATCGTGATGGCGCAGGCCCGGTGCGCGCAATTTTCTACACTCCTCGGGGTCCCCATGGAGTCCATGATCGGGTTGCTCGCCGTCGCGGCGCTCGACGATCTTGATGACACCTTGCGGGCCGTGCTGCGGGCGCTAGCCGCCCACCCCGACGGCTTTGACGCTCTCGACCGAGCCGTTGCGGGGTTTCTGGCGGCAGCCCTGCCGGTCCCTACCGAGGTACGGTTGCGGTTGCTGGACACCCTCGACCTGTTCGGCATCGCACTGGGCATGGCAGCGTTCCGGCCGGGCCGGCCCTCGCGAACCCCGGCGCAGCTCCGCACCCTGTTACGCCGGGTCAGCGGTGTCGACGCCGTCATCGACAAGGTCACCGCCGCCGGTTCTGAGGTGCGCTACCGGCGGTTGCTTGACGCGGTCGCGGAGCTGGAGGCGCTGGCCGCGCAGGCCAAGGAGATCGGCGGTCCGATCGGTGAGTTCTTGCGCGACGACGACACAGTTCTCGCCCGGATGGCGGCCGCCGTCGACGTAGCCCTGGCCGTCGGGCTAGACGTTGGCCCGTTGGACGATCCGGCCGCCCACCTGCCGCGGGCGGTGCGGTGGCATCGTTACAGCCTGGACAACGGTGACATGCACCGCACGTGCGGCGCGGATATCGCTCGGGGATCCCTTCGGCTGTGGTCGCTGGCCGGCGGCATGCCCCTGCACCGATACCGGAAGTCATCGTGATCCGCGCGGCTAGTGATGACCCGGCCGGGGTGGACGAGCTGGTGGCAGCGATCGCGCCGGGGCTTGCCGGGCTGGGTTTGCCGGTCATCAACCGCCGCGAGGTGGTGCTGGTGACCGGTCCGTGGCTGGCCGGGGTTAGCGGTGTGCGCGCGGCACTGGCCGAAAGGCTGCCGCAGCGTAGGTTCGTCGAGACGGCAGAGTTGGGACCCGGCGATGCGCCGGTGGCGGTGGTGTTCGTTGTTTCCGCGGCAACCGCGCTGACCGAATCCGATTGCGTGTTGCTGGACACCGCCGCGGAGCACACCGATGCGGTGGTAGCTGTGGTGTCCAAGATCGACGTGCACCGCGGCTGGCGTGACGTGCTTACCAGTAACCGCGACAGGCTGGCCGCGCGCGCGTCCCGCTACGCCCGGGTGCCCTGGGTTGGCGCGGCCGCCGCACCTGAGCTGGGCGAGCCATACCTGGACGACTTGGTCGCCGCCATCCAGAAACAGCTCGCCGATCCGACTGTCGCGCGGCGAAACATGTTGCGTGCGTGGGAATCCCGGCTTCTGATGGTCGCGCGGCGGTTCGATGGCGATGCACAGAGCGCCGGTCGGCGGGCACGGGTCGACGCGTTGCGCCAGCAACGGCGCACGGTCCTGCGGCAGGGGCGTCAATCGAAGTCTGAACACACCATCGCGCTGCGCGCGCAGATCCAGCACGCTCGGGTCAAATTGTCCTACTTTGCCCGCAATCGGTGTTCGTTGCTGCGCGTCGAGCTGCAGGAGCACGTCGCCGGTCTGTCCCGGAAGGACATCGCCAGGTTCGCGGCATACACGCGCGGCCGGGTCCAGGAGGTGGTCGCCGAGGTGGGCGAAGGTGCCGTCGCGCACCTTGCCGACGTCGCGCAGCTGTTGGGTGTGCCGGTGCAGCCACCGGTCCTCGAGAACCTCCCGGCGGTGCTCCCGACGGTTGTGGCCCCGCCACTGACATCACGACGATTGGAGATCCGGCTGACAACACTCTTGGGCGCCGGGTTCGGGCTGGGTATCGCGCTGACCCTGAGCAGGCTGGTGGCGGGTCTTACTCCCGGCCTGGCTGCATCGGGGATGGTGGCGGGTGTGGCGATCGGCCTGGCGGTGACCGCCTGGGTGGTGAATGCCCGCGCGCTGCTGCACGACCGTGTCGTGGTGGACCGCTGGACGGGTGAGGTGACGGCATCGCTGCGGTCCGTGGTGGAGCAGCTGGTCGCCACTCGGGTGGTGGCTGTCGAGACGCTGCTGAGCACCGCGATTAGTGAACGCGACGACGCCGAGAACGCCCGGGTGGCCGATCAGGTCAGCATCATTGACGGCGAACTGCGCGAACACGCCGTCGCTGCGGCGCGGGCCGCGGCCCTGCGTGACCGGGAGATGCCGGCGGTGCGGGCCGCACTTGAGGCGGTGCGTGCAGAACTCGGCGAGCCGGGTGCGCCCACAACAGGCCTGTTCTGAAGCTTCTGAATCGTTGTTGTGAGCAGGCTTATACCCGCCCAAGTCTTCCCTGACAAGTTCTGGGCGATAATCTGGATAAAAAGTGTCTCACTAGGTGAGCGGCCGTATCAGCCTCGCCACCAAGACGGGCATACCTAACCCATACGTAACCGCGAGCACCCGATAACTACGCAGGAGAATTCGATGACCTCAGCGACCATCCCCGGTCTGGATACCGCGCCGACGAATCACCAGGGGTTGCTGTCCTGGGTCGAAGAGGTCGCCGAGCTCACCCAGCCGGACCGGGTGGTCTTCACTGACGGCTCGGAAGAAGAGTTCCAGCGGCTCTGCGATCAGCTAGTCGAGGCCGGCACGTTCATCAGGCTCAACCCCGAGAAGCACAAGAACTCCTACCTGGCATTGTCGGATCCGTCCGATGTCGCGCGGGTGGAGTCGCGGACGTACATCTGCTCGGCGAAAGAGATCGACGCCGGCCCCACCAACAACTGGATGGATCCCGGCGAAATGCGGTCCATCATGAAAGACCTGTACCGGGGTTGCATGCGCGGGCGCACCATGTATGTGGTGCCGTTCTGTATGGGACCGCTGGGCGCCGAGGACCCCAAACTTGGTGTGGAGATCACCGACTCCGAGTACGTCGTCGTCTCCATGCGCACCATGACCCGGATGGGCAAGGCCGCGCTGGAGAAAATGGGCGACGACGGTTTCTTTGTCAAGGCGCTGCACTCGGTCGGCGCGCCGCTGGAACCGGGCCAAAAGGACGTGGCCTGGCCCTGCAGCGAAACCAAGTACATCACCCACTTCCCGGAGACCCGGGAGATCTGGAGCTACGGCTCGGGCTACGGCGGCAACGCGTTGCTGGGCAAGAAGTGCTACTCACTGCGTATCGCGTCGGCGATGGCCCACGATGAGGGCTGGCTGGCCGAGCACATGCTGATCCTCAAGCTGATTTCGCCGGAGAACAAGGCTTACTACTTCGCGGCCGCATTCCCGTCGGCGTGTGGCAAGACCAACCTGGCGATGCTGCAGCCAACCATCCCCGGCTGGCGTGCGGAGACACTCGGAGACGACATCGCATGGATGCGATTTGGCAAGGACGGTCGCCTGTACGCCGTCAACCCGGAATTCGGCTTCTTCGGGGTGGCGCCGGGCACCAACTGGAAGTCGAACCCTAACGCCATGCGCACCATTGCCGCCGGCAACACGGTGTTCACCAATGTCGCACTCACCGACGACGGCGACGTGTGGTGGGAGGGCCTGGAAGGCGACCCGCAGCACCTGATCGACTGGAAGGGCAACGACTGGTACTTCCGCGAGACGGAAACCAATGCGGCACACCCGAACTCCCGGTACTGCACACCGATGTCGCAGTGCCCGATCCTGGCCCCCGAGTGGGATGACCCGCAGGGCGTCCCGATCTCGGGGATCCTGTTCGGCGGCCGCCGCAAGACCACGGTTCCGCTGGTCACCGAGGCGCGCGACTGGCAGCACGGGGTGTTCATCGGTGCGACCCTGGGTAGCGAGCAGACCGCCGCGGCCGAGGGCAAGGTCGGCAATGTGCGCCGCGACCCGATGGCCATGCTGCCGTTTTTGGGCTACAACGTTGGGGACTACTTCCAGCACTGGATCAACCTGGGCAAGCACGCCGATGAGTCCAAGCTGCCCAAGGTGTTCTTCGTCAACTGGTTCCGTCGCGGTGACGACGGTCGCTTCCTGTGGCCGGGCTTCGGCGAGAACAGCCGGGTGCTGAAGTGGATCGTCGATCGCATCGAGCACAAGGCCGGCGGTGCGACCACCCCGATCGGCACCGTTCCCGCCGTGGAGGACTTGGACCTGGACGGACTGGACGTCGACGCCGCCGATGTAGCCGCGGCGCTGGCAGTCGATGCCGATGAATGGCGTCAGGAACTGCCGCTGATCGAAGAATGGCTGCAGTTCGTCGGCGAGAAGCTGCCGACCGGTGTCAAAGATGAGTTCGACGCCCTGAAGGAGCGCCTAGGTTAGGGCGAGCAGACGCATAAGCCCCCGCACGCACGGCGTGTCGAGGGCTTTAGTGTCTGCTCGCGCTCGTTAGCGGCGGGCACGCACAAGTTCTTCGACAGCGCGCAAAGACACCGAAAGCCTCTCTTCCCAACCGCCCGTGATCACCACGAATGATCGTCCCGCGGCGCGGAGAGCCTGCTCGCAGCGGGCGAAAAAGGTACCGCGTGCGCCGGGGACACAGCGTCCGTCGTCGGCGTCCCAGGGCACATCGGGCGTGGTGAGCAGTGTGAGATCGTAGGGACGCCGAGCTAGATCACGGAGCTCTTGCGGGCAGCCGCCCGCCAGGAACTCGGCCCACACGGTCGTCGCGAGCGGATCCGTGTCGCAGATCAGGACGCGATCGGCGTCACGAGCCAAGGCTTCCTCCGACGCGATCTGTCCGCGAACGATTTCGGCCCACTCCAGTCCTATCAGTGAGCCGCCATTGAGCTCCCGCAACATTTTCGCCCGCTCCGGGACCCACTTCGTTCGGAGCTTTTCCGCAACCGCCTGTGCCAGCGTGGTCTTCCCGGTGGATTCGGGTCCGATGATGCTCACGCGTTTGACGAAGGCCGGCCGCACGCACCGTGGGATGTGTTGCCAGTGGCCAAGCGGGTCCGCGCGGATGTCGGTTGCAGTCACGGGAACGACGGTGCGACCGTGATCGACCGCCACGAAACGCGCTCCGAGGACCTGGGCAAAGTCCGCGTTGTAGGGCTCGGCACCGAAGACGAAGTCGGGGCGGGTTGCCAGCACGCCCTGCAGGCTCGCCTTCCAGATGTCCCAGAAGTCCGGGTGCTCCCACGGGCGCTGCGGGTTCTCGTTGGCCAGATGGACCACGCGATCGAAGGGGAACAGCTCCCGCATCCATGCAACGCGCTGGGCGCCCGGAATCGGCTCTGCTGCCGTTGATCCGACGACGATGGTCAGCTCATCCACCCATCGCCGCGCGAACTCGCAAAGGTAGACGTGTCCCGCATGGGGCGGCATGAACTTGCCGAGCACCATTCCGTGTGTCACGACGTCGCCTCAGCGATTCGGCCGGCGATGACATTCTCCCACTCGTCCAGCCGCGAAAGAAAGTACGCCTCAGCCTCATCGAAGCTGATTCCGACGTCAGGAGCGACCTTGGCTACGACGTCGGCGTAGACCCGGGAGGCCTCTGGGTCGACGAATTCCCACTGACCGAGGGGCCATTTCGCGGTGAGATAACCCGCGTCCGAGTACGCTTGGTACAACGGCGTTCCCGGATAGGGGACGATCCGGCTCATGAACTTGAAGCCGACCGTATACTTTGTTGCCCGCAGCAGGCGGACTGTTTCGCGTAGCTCGTCGGGCTGCACGGTGGGGTGAAACATAATGGTGCCCGGGATAACGTCAATGCCGAGCTGTTGCAGGGCGTTGATCGTGTCGGCGGCATCTTGTCCACGAGTGAGGATCTGCTTGCGGTAGGCGCGCAGTTGCTCGTAGGACCCAGTCTCCACGCCGATGAATACCCGACGCAGGCCCGCCCTGTGCAGATGTTTGAACAAGTCCAGATCGACAACGGAGTCCAGCCGGATATCGACCATGAAGTTGACGCTGATCCCCCTCCTGAGTACCGCGTTGGCAAAGTCAGCGGCGCGTTGCTGCGAACCGGGGTGTTTGGAGATAAACAGGTCGTCGGTGATGGATAGGAAGTTGACGTCGTAGTCCGACACCAGATAATCGATCTCGTCGACGACCGCGTCAACCGACTTCGCCCGGTAGCTGTCCTTCCCTAGCATCGCGGACATGGCCCCGGTGCCGCAGAACGTGCAGCGGTAGGGGCATCCGCGGGTGGAAAAGACGGAGGCGGCGAAGCCATCAGCAAGGACGGTCGGCAACTCGTCGCGAGCCGGGCGAGGCAACTCGTCAAGGTCGACCAGCGAGGAGGGTGTGCGCAGGATCTGTCCCTGCTCACTACGGCGGGCTAGTCCCGGGACGTCGTCAACCGCAGCGTCATTCGCCAGGGCCAAGGCCAGCTTGGTGAACGCTACCTCCCCGTCGCCAACGACGACGTAGTCGAAACAGTCATGCTGGCGCAGGATGCGCTCGTAGTTCAGTGTTGCCATCGCATTCCCGATGACGATGCGCACGCCATCCCAGGCCTGTCTCGCGCGCTGCGCCAACCACAACACCTCCGGAAATGTGTCGATGCAGGAAAAGCCGACAAGCCGGGGCGTTCCTGATAAGGCGGCGGCGCTTTGCATGGCCAGCCACGTCTCCTGCACGGACCCGTGGCCGGCGACCAGGCCGTTGACGGAGGTGACTGCGATCCCTTGGGTCTTGGCGTATGCCTTGATCGACATCATCCCGAGGTGCTCCATGGGCATGGAGCAATACAGCCACGGATCTCCAAGCTTGAGTCCGTCAACGTACGACAGCCCGTCTTGACGGACGCCTGGAGGATTGACCAGAAGAGTTGCCACGTGGAGAACTTTACAAACGATTTCGGCTGGTGATGGGCGGAATTGCGCCCTGCGGCTCTGGTCGCCGGGCCGCGACGTACCCTCGGCGCATGCAGATTCGCCCGTATATCGGCGCCGATAAGCCCGCCGTCATCCTGTATCCGTCCGGGACGGTCATCAGCTTCGACGAGTTGGAGGCCCGCGCCAACCGGTTGGCGCATTGGTTCCGCCAGGCTGGTCTGCGCGAGGACGACGTCGTGGCCATCCTGATGGAGAACAACGAGCACGTGCACGCGGTCATGTGGGCGGCTCGCCGCAGCGGGTTGTACTACGTGCCGATCAATACCCACCTGACCGCCTCCGAGGCCGCCTACATCGTCGACAACAGCGGTGCCAAAGCAATTGTCGGTTCGGCGGCGCTGCGCGAGACCTGCCACGGCCTGGCCGAACACCTTCCGGGCGGGCTGCCGGACCTGCTGATGCTTGCCGGGGGCGGTCTGGTCGGCTGGATGACCTACCCGGAATGCGTTGCCGATCAACCAGACACCCCGATCGAGGACGAACGCGAGGGTGACCTGCTGCAGTACTCGTCGGGAACGACTGGCCGACCGAAGGGAATCAAACGCGAATTGCCACACGTCTCACCGGATGCGGCACCCGGGATGATGCCGGCACTGCTCGATTTCTGGATGGACGCCGACTCGGTATATCTGAGTCCCGCGCCGATGTACCACACCGCTCCGTCAGTGTGGACGATGAGCGCACTGGCCGCGGGCGTCACCACCGTCGTGATGGAGAAGTTCGACGCCGAGGGCGCCCTCGACGCCATCCAGCGCTACCGGGTGACCCACGCGCAATTCGTCCCGGCCATGTTCGTCCGGATGCTGAAACTCCCTGAAGCAGTTCGTAATTCGTATGACATGTCCAGCCTTAGGCGAGTGATCCACGCGGCCGCTCCATGTCCAGTCCAGATCAAGGAGCAGATGATTCACTGGTGGGGACCGATCATCGACGAGTACTACGCCTCCTCGGAAGCCAGCGGGTCGACGTTGATCACAGCCGAGGATTGGTTGACGCATCCGGGTTCGGTCGGCAAGCCCATACAGGGCGGGGTGCACATCGTGGGCGCCGACGGCAGCGAGCTGCCGCCGAACCAGCCGGGCGAAATCTATTTCGAGGGCGGGTACCCCTTCGAATACCTCAACGATCCGGCGAAAACCGCGGCGTCGCGCAACAAGCACGGCTGGGTAACCGTCGGCGACGTCGGCTATCTCGACGACGACGGCTACTTGTTCCTGACCGGCCGGCGCCACCACATGATCATCTCCGGCGGCGTGAACATCTACCCGCAGGAGGCGGAGAACCTCTTGGTCGCCCACCCCAAGGTGCTCGACGCGGCGGTGTTCGGCGTTCCCGACGACGAGATGGGTCAACGTGTCATGGCCGCGGTGCAAACCGTCGACTCCGCCGATGCCAACGATCAGTTCGCCGGCGAGCTATTAGCCTGGTTACGAGACCGCTTGTCACACTTCAAGTGTCCAAGGTCGATCGCGTTCGAACCGCAATTGCCGCGCACCGACACCGGAAAGCTCTACAAGAGCGGGCTGGTCGAAAAATACTCGGTGTGACCGATGCTGCCGGGGGCCCGACCTGTCCACCCAGACACCGGCTATATCCCGCCCCGGGCCACCAGTTGTCCGGCTATCACGTTGCGCTGGATCTCGTTGGTGCCTTCACCGCCGTTCCACGTCGTACTCGGTCGAGTAGCCGTAGCCGCCGTGGATACGCACGGCGTTTAGGGCGATTTCCATCGCGACCTCGGAGGCGAACAACTTGGCCATCCCGGCCTCCATATCGCAGCGTTGGCCGCTGTCGTACCGCTCGGCGGCATAGCGGGTCAGCTGACGGGCCGCTGTGAGCTTGGTCGCCATGTCGGCCAGGTAATTGCCGACCGCCTGATGCTGCCAGATCGGTCGGCCAAAGCTTTCCCGTTGCTGAGCGTAGGCCAGCGAGTCCTCGAGTGCCGCCGTCGCCACGCCCAGCGCCCGCGCGGCCACTTGGATGCGACCCGTTTCAAGTCCCTTCATCATCTGCGAAAAGCCTTGACCCATGGCTCCGCCCAGGATCGCCGAGACCGGCACCCGGAGGTTGTCGAACGACAGCTCGCAGGATTCGACGCCCTTGTAACCCAACTTCGGCAAGTCCCGCGACACCGTGAGTCCCGGCCCGGGTTCGACGAGCACGATCGACATGCCTTGGTGCCGCGGTGTGGCGTTCGGGTCGGTCTTGCACAGCACCGCGAAAAGTCCGGACCGGCGGGCGTTGCTGATCCACGTCTTGCAGCCGTTGATCAACAACCCGGCAGAGCCTTCAGGGCCGTCGGCCAACGCCGTGGTCGACATGTTCTGCAGATCCGAGCCACCGCCGGGCTCGGTTAGCGCCATGGTGGCCCGCAGCTCGCCACTGGCCATCGGGGGCAGATATGTCCGCCGCTGTTCCTCGGTGCCAAACAGGGTCAGCAATTTGGCGACGACGGTGTGCCCGCCCATCGCGCCGGCCAGGCTCATCCAGCCGCGTGCCAGCTCCTGGGTGACTTGCACATAGCACGGCATCGACACCGGCGACCCGCCGTACTGTTCGTCGATCGCCAGGCCGTAGATGCCGATGTGTTTCATCTGCTCGATCCACGCCTCCGGGTAGCTATTGGCATGCTCGACCTCACGGACGGTTGGCTTCACGTCTCGGTCGATGAATGCCCGCACGGTGGCGACCAGCATCGCTTCGTCGTCGTTGAGCTCGTTGCGCACCTTTTGTCGCCCTCCGTATTGACCCCCTGTCCGATAGCCTGCCAGCATGTGGCGTTGTGGCTAGCGGGTATGGGGGCATCCGCGTCGGCGGGCCCTATTTCGATGACCTGTCAAAAGGTCAGGTGTTCGACTGGGCGCCGGGGGTCACACTGTCGCTGGGGCTGGCGGCCGCCCATCAGTCGATCGTGGGTAACCGGCTACGCCTGGCTCTGGACTCCGACCTGTGTGCGGCGGTGACGGGTATGCCGGGGCCGCTGGCGCATCCGGGCCTGGTTTGCGATGTGGCGATCGGCCAGTCAACTTTGGCGACTCAGCGGGTCAAAGCCAACCTGTTCTACCGCGGGCTCAGGTTTCACCGATTTCCGGCAGTGGGCGACACCCTCTACACCCGTACCGAGGTGGTGGGGCTGCGAGCCAACTCGCCCAAACCGGGCCGTGCGCCAACCGGATTGGCGGGGCTGCGGATGACCACGATCGACCGGACCGATCGGTTGGTGCTCGATTTCTACCGGTGCGCCATGCTGCCCGCCAGCCCCGATTGGAAACCCGGCGCTGTGCCAGGTGACGACTTGTCCAGGATCGGTGCCGACGCGCCGGCGCCGGCCGCCGATCCAACCGCACACTGGGACGGTGCGGTTTTCCGAAAGCGGGTTCCCGGGCCGCACTTCGATGCCGGTATTGCCGGTGCGGTGTTGCATAGCACCGCAGACCTGGTCAGTGGAGCGCCGGAGCTGGCTCGGCTCACCCTCAATATCGCTGCTACGCACCATGATTGGCGGGTCAGCGGACGACGGCTGGTCTACGGCGGGCATACCATCGGACTGGCACTCGCGCAGGCAACCCGGCTATTGCCTAACCTGGCGACCGTCCTGGACTGGGAATCCTGCGACCACACCGCTCCGGTACACGAGGGCGACACCCTCTACAGCGAGCTGCATATCGAGTCTGCGCAGGCCCACGCAGACGGGGGTGTGCTGGGACTGCGGTCACTGGTCTACGCGGTCAGCGATTCGGCGACTGAGCCCGATCGGCAGGTGCTCGACTGGCGTTTTAGCGCCTTGCAATTCTAGGTTCGGTTACTAAGGGCCAGCGCGGCACGCAAACTGTTGCACTGACTAGTGAAGAACCTTTGTGAGACCCCAACATTCGGGGCCACACGATCGAAACCGTGGAAGGCGCCTTCGACTACTTCTACCTGGCATGGCACCCCGGCTGCTGTCAGACGTTCGGCATAGGCCAGATCCTCGTCGTGGAGCAGGTCGTGGGTGCCGACGCCGATCCATGCCGGCGCCAGCCCTCCTAGGTCGTCACGCCGTCCCGGGACCGCGACCCGTGCGTCCGCATCGCCAAGATATGCCCGCCAGCCGAACCGGTTGGCGCGCCCGTTCCATAGCCGGTAGTGCGGGTTGGCGGGGGCGATCGACGGCCGGTCGTCGAGCATGGGGTACACCAGCAACTGAAATGCCGGTGTGATGCCGCCACGGTCGCGGGCAAGCAGAGCCAGCGCCGCCGCGAGGCCGCCGCCGGCACTAGCGCCGCCGATTGCCACCCGCGCGGGGTCCACCGCCGGCAGGCTGGCCAGCCAGGTCAACGCCGAGTAGCAGTCGCCCAGGGCGGCAGGATACGGATTTTCCGGCGCCAGGCGGTAGTCCACCGATGCGACAGTGATGCCCAGTCTGCTGCTGAACCGGAGGCAGAGCCGATCGTCCTGTTGCGCGGTGCCCATTACGTATCCGCCGGCGTGGATCCACAGCAGCGCGGGCGCTGGTTCGTTGCTGCCGGCGGGTCGGTATAGCCGGACACCGACCCCGGATTCCAGGGTGAGCACCTCGATATCGGGGGGTGTACGGGACATTCGAAGCCCCGCGACGACGATCAATGCCCGCATGACTGGCAGGGTGCGAGGACCGACCAGCTGTCGTGGGGTGACGACGGCGATGCGACGCAGGTCGGGGTGGACTTCGTTGCCGGACACCGGTCCAGTATGCGTCGGCGCAATTTCGCCTCGGTACAGCGATGGCTTTGGCAGGCTGCGGTTAGTCGAACGAGGATCGGGATGGTGGCCTGATGAGTGATCCAGCAAGAGGGGCGGAAGCCGAGGATGCCTACGGTTTTCCCGCCGGGCTGTGGCGCTGGCTGCAGCGGCATCCACCGCCGGCGTTGCACCGGCTCACCCGGTTTCGCAGCCCGTTGCGTGGTCCGTGGTTGACGTCGGTGTTCGGCCTGGTGCTATTGGTGGCGTTGCCTTTCGTCATCATCACCGGGCTACTTTCTTATATCGCCTATGTGCCGCAGCTGGGCCAGGCCATCCCCGGTGACGTCGGCTGGCTGCGACTCCCCGCTTTCACCTGGCCCACCCGTCCGTCCTGGCTGTACCGGTTGACCCAGGGGCTGCATGTGGGGCTGGGGCTGGTGATCATTCCCGTGGTGCTGGCCAAGTTGTGGTCGGTGATACCGCGGCTGTTTGTGTGGCCGCCGGCGCGCTCGATTGCCCAGGTGCTCGAACGGTTGTCGGTGCTGATGCTGGTCGGTGGGATCCTGTTCCAGATCGTCACCGGCGTGCTCAACATTCAGTATGACTACATCTTCGGGTTCAGCTTCTACACCGGCCACTATTTTGGGGCTTGGGTCTTCATTGCGGGTTTCCTGTTGCATATCGTGGTCAAGATCCCCCACATGGTCACCGGGTTGCGATCGATACCGATGCGAGAAGTGTTGGGTACCAACGTGGCTGACACCCGGGCGCAGCCGTGCGATCCGGACGGGCTGGTGTCGGTCAATCCGGGCGAGGCCACGCTAAGCAGACGCGGTGCCCTGGGATTGGTCGGTGCCGGGGTGCTGCTGATCGGGGTGCTGACGGTTGGGCAAACCCTGGGCGGGTTCACCCGCAAGGCCGCCCTGCTGCTGCCCCGGGGCCGTGTCGTGAGCCCGGGCGACTTCCCGGTCAACAAGACCGCCGCCGCCGCCGGGATCACCGCGGAGGCCATTGGCCCCGACTGGCGGTTGGTGCTGCGTGGCGGGCCTGCGGAAGTAGTGCTGGATCGCGCCACGCTGGCCGGCCTGCCGCAACGCACCGCCCGGCTGCCGCTGGCCTGCGTCGAAGGGTGGTCGGCCGTGCGCACCTGGAGCGGCGTGCCGCTGGCCGAGCTGGCGCTGCTGGCGGGCGTGCCGGCGGCGCGCTCGGCACGGGTTACATCGCTGCAGCGCGGCGGGGCGTTCGGCGAGGCGAAGCTGGCGGCAAACCAGATCGCCGACCCCGATGCGCTGCTGGCGTTGCGGGTCGACGGGGCGGATCTGTCGCTGGATCATGGCTACCCGGCCCGCATCATCGTTCCCGCACTGCCCGGTGTGCACAACACGAAATGGGTCGCTGGCATCGAATTCCACAAGAGGTGAAATGTTCGACATTGCAACGCGTTTCAAAAACTCCTACGGGTCAGGTCCATTGCACCTGCTGGCGATGGTGTCTGGCTTCGCCCTGCTGGGCTACATCGTGGCCACCGCCAGGCCCTCGGCGCTGTGGAACCAGGCCACCTGGTGGCAGTCGATCGCGGTCTGGTTTGTCGCCGCCGTCGTAGCCCACGACCTGCTGTTGTACCCGCTCTACGCGCTGGCCGACCGGATCCTGGCCAGGCTAGTCGGCAGGCGCGACGTCTCGGCGCCCCGCCGCCGCCCGGAACTACCGGTACGCAACTACATTCGGATCCCGGCGCTGGCAGCCGGCTTGACGCTGCTGGTTTTCCTGCCCGGCATCATCAGACAGGGTGCGCCGACATACCTGGATGCGACCGGACAGACGCAGGAACCATTTCTGGGCAGGTGGTTGCTGCTCACCGCGGTCGCGTTCGGGATCAGCGCGGCCGCTTACGCCATTCGGCTGGTGGTGGCGCACGTGAGGCGGCGCCGAGCGGGGTGTTCGCGGGTCGACGCGATCGACGAGGAGTAGGCTCCCACCATGAACCAGCGACGCGCCGCCGGGTCAACCGGTGTGGCCTACATCAGATGGTTGCTACGTGCCCGTCCCGCTGACTATATGCTGGCCTTGAGTGTCGCCGGGGGTTCGCTACCGGTGGTGGGTAAGCACCTCAAGCCGCTCGGCGGCGTTACTGCCATCGGCGTCTGGGGCGCCCGGCACGCATCCGATTTCTTGTCCGCGACGGCGAAGGATTTACTGACCCCCGGTATCAACGAGGTTCGCCGTCGAGATCGTGCCAGCACGCAGGAGGTTTCCGTCGCGGCCTTACGCGGCATCGTTTCGCCCGACGACCTTGCCGTCGAATGGCCGGCGCCGGAGCGCACGCCGCCGGTCTGCGGGGCGCTGCGCCACCGCCGTTACGTCCACCGCCGTCGCGTCCTCTACGGCGACGACCCGGCCCAGTTGCTCGACGTATGGCGCCGCAAAGATATGCCCACCAAACCCGCGCCGGTGTTGATCTTCGTCCCAGGCGGTGCCTGGGTGCACGGCAGTCGCGCCATCCAGGGGTATGCGGTGCTGTCTCGGCTGGCCGCACAGGGGTGGGTGTGCCTATCGATCGACTACCGGGTCGCACCGCATCACCGCTGGCCACGACACATCCTGGATGTCAAGACCGCCATCGCGTGGGCACGGGCCAATGTCGACAAATTCGGCGGTGACCGCAATTTCATTGCGGTGGCTGGTTGTTCGGCCGGCGGCCACTTGTCCGCGCTGGCCGGGCTCACCGCCAACGACCCGCAATATCAGGCCGAGCTGCCAGAGGGCTCCGACACGTCGGTCGACGCGGTGGTGGGGATTTACGGCCGCTACGACTGGGAGGACCGCTCCACCCCGGAACGTGCCCGGTTCGTCGATTTTCTGGAGCGGGTAGTGGTTCAGCGCACGATTGATCGTCACCCCGAAGTGTTCCGTGACGCGTCGCCGATCCAACGAGTCACCAGAAATGCACCGCCATTCCTGGTGATTCATGGCAGCCGTGACTGTGTCATCCCGGTTGAGCAGGCGCGGAGCTTTGTCGAGCGGTTACGAGCGGTCTCCCGCTCACAGGTTGGCTACCTGGAGCTGCCCGGTGCGGGCCACGGCTTCGACCTGCTAGACGGCGCTCGCACCGGCCCGACGGCACACGCGATCGCGCTGTTTCTCAACCAGGTTCATCGCAGCCGGGCACAGTTCGCGAAAGAGGTCATCTAAACGCCGGCCAATTGTATGGTCGCCCTATGAGTAGGGGGCTGCGGTGAAACGGCTCAGCGGCTGGGACGCGGTACTGCTTTACAGCGAGACCCCGAATGTGCACATGCACACACTCAAGGTCGCCGTGATCGAATTGGATTCGGACAGACAGGAATTCGGTGTCGACGCGTTTCGCGAGGTGATCGCTGGCCGGCTGCATAAGCTTGAGCCATTGGGCTATCAGCTGGTTGATGTCCCGTTGAAGTTCCATCACCCGATGTGGCGGGAGCACTGCCAGGTCGATCTCAACTACCACATCCGGCCGTGGCGGTTGCGCGCCCCGGGGGGTCGGCGCGAACTCGACGAGGCGGTCGGAGAAATCGCCAGCACCCCGCTGAACCGCGACCACCCGCTGTGGGAGATGTACTTCGTTGAGGGGCTTGCCAACCACCGGATCGCGGTGGTTGCCAAAATTCACCATGCGTTGGCTGACGGTGTTGCCTCGGCAAACATGATGGCACGGGGGATGGATCTGCTGCCGGGACCGGAGGTCGGCCGCTATGTGCCTGACCCCGCTCCTACCAAGCGGCAGTTGCTGTCCGCGGCGTTCATCGACCACTTGCGCCACCTCGGCCGGATTCCTGCAACCATCCGGTACACCACGCAGGGTCTAGGCCGGGTGCGACGTAGCTCGCGCAAGCTCTCACCCGCACTGACCATGCCATTTACCCCGCCACCGACGTTCATGAATCACCGGCTCACCCCGGAGCGCAGGTTCGCCACCGCCACCCTGGCGCTGATTGACGTGAAGGCGACGGCCAAGTTGCTGGGGGCGACGATCAACGACATGGTGCTGGCCATGTCGACCGGCGCTCTGCGTACCCTGCTATTGCGCTATGACGGCAAGGCCGAACCGCTGCTGGCGTCGGTCCCGGTGAGTTACGACTTCTCACCGGAGCGGATCTCCGGTAACCGCTTCACCGGAATGCTGGTGGCGCTGCCTGCCGACTCCGACGACCCGTTGCAGCGGGTGCGCGTCTGTCACGAAAACGCGGTCTCCGCCAAGGAGAGCCACCAGCTTTTGGGACCGGAGTTGATCAGCCGCTGGGCGGCTTACTGGCCACCTGCCGGTGCGGAAGCCTTGTTCCGGTGGTTGTCTGAGCGCGACGGGCAGAACAAGGTACTCAACTTGAATATCTCGAATGTTCCCGGTCCGCGCGAACGCGGCCGCGTGGGGGCCGCGCTGGTCACCGAGATCTATTCGGTGGGCCCGTTGACCGCCGGTAGCGGATTGAATATCACGGTGTGGAGTTATGTCGATCAGCTCAATATCTCGGTGTTAACCGATGGTTCCACCGTGCAGGACCCGCATGAAGTAACCGCGGGAATGATCGCGGACTTCATCGAAATACGCCGCGCCGCTGGTCTTTCCGTGGAGTTGACAGTCGTCGAGTCCGCGATGGCGCAGGCATGACACGAAACACCGGACGAGTATGAGGCCAGTATGAGCAGCGAAAGCGACGCAGCCAACACCGAACCTGAGGTTCTGGTCGAACAGCGGGATCGGATTTTGATCATCACGATCAACCGCCCGAAAGCCAAGAACGCGGTCAACGCCGCAGTCAGCCGGGGCTTGGCCGATGCGATGGATCAGCTTGACGGCGATGCCGGCCTGTCGGTGGCAATCCTGACCGGTGGGGGCGGTTCGTTCTGCGCGGGCATGGACCTCAAGGCGTTCGCCCGGGGCGAGAATGTCGTCGTCGAAGGTCGCGGCCTTGGCTTTACCGAACGTCCGCCGACCAAGCCGCTCATTGCTGCGGTGGAAGGCTACGCGTTGGCGGGTGGCACCGAGCTGGCGCTTGCTGCCGACCTGATCGTGGCGGCCAGGGATTCGGCGTTCGGGATTCCTGAAGTCAAGCGGGGTCTGGTTGCCGGCGGCGGGGGATTGCTGCGGTTGCCGGAGCGCATCCCGTATGCGATAGCCATGGAGTTGGCGCTGACCGGTGACAACCTACCGGCCGAACGCGCGCACGAGCTGGGGCTCGTCAACGTTTTGGCCGAGCCGGGGACCGCCCTCGATGCTGCGATCGCGTTGGCGGAGAAGATCACCGCCAATGGGCCGCTGGCGGTGGTGGCCACCAAGCGGATTATCACCGAGTCGCGTGGGTGGAGTCCCGACACTATGTTCGCTGAGCAGATGAAGATCCTGGTGCCGGTGTTCACCTCCAACGACGCGAAGGAAGGTGCGATCGCGTTCGCCGAGAGGCGCCGGCCCCGTTGGACGGGCACCTAGCCCAGCTACGCGACGGTGTAGCCCATCGGCAGCAGGACACTCTTTTGCTGGGTGAAGTGTTCGACACCCTCGGGCCCGTTCTCGCGGCCGATTCCGGAGTTCTTGTAGCCGCCGAAGGGTGAGCCGGGATCGAAGGCGTACCAGTTGATTCCGTATGTCCCGGTGCGGATCTGCTGCGAGATCTTGATGCCTTTGGGCACGTCGGTGGTCCACACGCTGCCCGCCAGCCCATACACTGAATCGTTGGCGATCGCGATCGCGTCCTCCTCGGTGTCATAAGGAATGATGGCCAGCACCGGCCCGAAGATCTCCTCCTGTGCGATGGTCATCTTGTTGTCGACATCGGCGAATACGGTGGGTTGGATAAAGAAGCCGTTGTCCAAGCCCTCGGGACGGCCGCCGCCGCACACCAACCGAGCGCCCTCCTCGATGCCCTTGGCGATGTAGCCTTCAACGCGAGTCCGCTGCTTCTCCGAGATCAGCGGCCCGATCTGAGCTGCCGGGTCCGACGGCGGGCCCACCGGGAGAGCCGTTACGAAATTAGTTACCGCAGCCACGATTTCGTCGTACCGGGAGCGCGGAGCCAGAATGCGGGTCTGGTTGACGCAGCCCTGTCCGGCGTTCATGACGCCGGAGAACACCATCATCGGAATAGCTGCGGCCAGGTCGACGTCCTCGAGAATGATGGCCGCCGACTTGCCGCCGAGTTCTAAGGTGCACGGCTTGAGCATCTCAGCGGCACGCCTGCCGACCTCTCGGCCGACGGCCGAGCTGCCGGTGAAGGTAAACATGTCGATGTCCGGGTTAGACGTCAGCGCCTGACCGGTCTCAATCCCTCCCGGCACTACCGACAACACCCCCTCGGGCAGGCCCACCTCGGCGAACACCTCCGCCAAAGCGTTTGCGGTCAGCGGTGTTTCGGCGGCGGGCTTGAGCACGATGGTGCAGCCGGCCAGCAGCGCCGGCGCAATCTTGTTGACGGCCAGAAACAGCGGGACGTTCCAGGCCACGATCGCGCCCACCACACCGACCGGCTCACGGCTGACAATGCTCTGTCCATAGGAGCCGGTGCGGGTTTCGGTCCAGGTGACCTTGTCCGCTGCACCGGCAAAGTAGTTCATCGCCCCCATCGAACCCATCCAGTGCATCGTCTCGATGATGGTCGGCGGCTGGCCGGTTTCGGCTGCGAGCAGCTTGGTGAACAGGTCCTTGCGCTCAGCCAGCATCTTGACCGCCGCAGCGATCACCGCCGCACGCTCGTGCGGCGGGGTCGAGGGCCAGGGGCCGTTGTCGAACGCCGCACGTGCTGCGGCGACCGCGGCGTCGACGTCGGCGGCGGCCGCCATCGGCACCTTGCCGACATATTCCCCAGTGGCTGGGCAGCGTACCTCGATAACATCGGAGGTCGACGGTTTGGTCCACTTGCCGCCGATGAAAAGCTTGTCGTATTCCGTGGCACTGTCAGACATATGCGCCGCTCCTCCTCATCGCTGCGCTCGGCATCGTCGCCGGCGGTCATGGCGTCACCCTACCCAAGCCGAACGCGAAACGAGAACGTGTTCCATTATTAGGGTGTGAGCACCAATACCAGATTGCTCACCAGGAACTCACGCAGCACCGGGACGGATGTCAGCCACCACGCCCATCTGGGGTGGTAGCGGGGAAATACGGCTAACGCGGCTCCGGTGCCGGCAGCCCAGCGCAGACCCTCGGCGGCGGACACGGCAAACAACGACGACCCATAGTTGTTCTTTGCCGGATGGCCGTGTTTGCGGACATATCGGGCGGCGGCGCGGGCGCCGCCGAGGTAGTGGCTGAGGCCCATCTCGTGCCCGCCGAATGGCCCCAGCCAAACCGTGTAGGACAGCACGACCAACCCGCCTGGCTTGGTCACCCGCAGCATCTCGGTGCCAAGCTGCCAGGGGCGCGGCACGTGTTCGGCGACATTGGAGGACAAGCAGATGTCTACCGAGTCGTCGGCGAACGGCAGTGCCATGCCTGACGCCCGGACGAACATGCCGGGCCGGCCGGTGAACGCAGGTCCGGCGGCATGCATTTCATCAGGGTCCGGCTCGACGCCGATGTAGCCGACACCGGCGTCGGAGAACGCCGTCGCGAAATACCCCGGCCCGCCGCCAACGTCGAGCAGCGTACGGCCAACTGGCGGCTCGCTATGTGTGGCCAGCCACAGATCGCCGATCATTGCTGCGGTGTCGGCCGCCAGTGTGCGATAGAACCGTGCCGGGTCGCGCTGCTCGTAGCGGAAGTCTGCCAGCAGTCGCAGCGAGCGCCGCAGTGTCGCCCGTCGCGCGAACACATCGGTGACCGCCACCTGGCACACCCTACGGCCCGCTAGGCTATCGACCAATGTCTGCTCTGCGCTCGGTGTTGCTGCTGTGCTGGCGCGACATCGGGCACCCCCAGGGGGGCGGGAGCGAAGCCTATCTGCAACGCATCGGGGCTCAGTTGGCCGCATCGGGCATTGCAGTCACGTTGCGCACCGCTCGCTATCCCGGTGCGCCACGGCATGAACTGGTCGACGGGGTGCGGATCAGTCGTGCCGGCGGGCGCTACTCGGTGTATCTATGGGCGTTGCTGGCGATGGCCGCAGCCCGATGTGGGCTTGGGCCGCTGCGCCGAGTGCGCCCGGATGTGGTCGTCGATACCCAAAACGGCTGGCCGTTTGTGGCCCGGCTGTTGTATGGCCGGCGGTCGCTGGTACTGGTACACCATTGCCACCGTGAGCAGTGGCCGGTGGCCGGGCGGATGATGGGTCGGCTCGGCTGGTATGTCGAGTCGATGTTGTCGCCACGGCTACACCGGCGCAACCAGTACGTGACGGTGTCGCTGCCGTCGGCGCGGGATCTGATCGCCCTCGGTGTGGACAGCGAGCGGATCGCTGTGGTGCGCAACGGCCTCGACGAGGCGCCGTCGCCAACGTTGTCCGGCCCACGTGCGCCCACGCCGCGTGTGGTGGTGCTCTCCCGGCTGGTGCCGCACAAGCAGATCGAGGACGCGTTGGCAGCGGTCGCGGAGCTACAGCCTCGGATACCGGGCCTGCACCTAGACATCGTCGGCGGTGGCTGGTGGCGGCAGCGCCTCGTTGACCATGTGCACCGGCTCGACATTGCTGACGCCGTTACCTTTCACGGGCATGTCGACGATGTGACCAAACACCATGTGCTGCAAAGCTCCTGGGTGCACTTGTTGCCCTCACGTAAAGAGGGATGGGGGCTCGCGGTCATCGAGGCGGCCCAGCACGGCGTGCCCACCATCGGGTACAGATCCTCCGGTGGTTTGGCGGACTCGATCGTCGACGGGGTGACCGGCATATTGGTCGACGACCGGGCCGAATTGGTGGCTTGGCTCGAACAACTGCTGTCCGATTCGGTGCTGCGTGACCAACTCGGCGCCAAGGCACAGGCGCGTAGCGGTGAGTTCTCCTGGCGGCAAAGCGCCGAAGCGCTGCGCAGCGTGTTGGAGGCAGTGCAGGCCAGCCGTTTTGTCAGCGGCGTGGTTTGAGCCGGCTTCGACAGACTTAATCCTGGGCGCGGCTCGCCGGCGTGTCTTCGCAGTGGTGTAAGTGTCGGCGCACCCAATAGCCGGCCGCGCCAGCGCCGCCGACCAGCAGCATCGAAAGCCACGCCCAATGCGCGAGCATTGTCGCTTTGAGGCGGGCCGACGATGCACCGGAGGTTTGGCCGCCGACCCGATAAAGAGCCAATTCGTCGTCGCGGTGCGCCGCTGCTAGCCGGCCGAGGGTGCGTGCGGCCGCGCCCATGTCGCCGGCGCTGTCGGATTCGACGACCAGCCACCCGACGCCGGCCGCGGCCAAGGTTGACGGATGGGGCCCGGTGAGCAGCAGCTCCTGGACCGCCCGGGCGTGCGCGTCTTCGCCGGGAACGGTCACCCCGGAAATGACCAGATCACCTGTGGTCAGCACATCGGCGCGAACCCAACGGGGGAGCGGATCGAGTACCGGTGCCGAACCGGACCACGAGAAGCGCCGCATGGTGCCCGCGGGCAAGACCGCAACCGTCCGGGGATCGGCATTGATCGCCGCTGCCACCGCCGCCCAACCGGACGGGTAGTGCACAGGCGCAACCTTGCCCCACACCCCCCACGCCAAGTCAGGCAGCGTTAGGACCAGCGCCAGACAGCAGACCACCGCCGCCGTTGCCGGTCGCAGCCAGCGTCGCAGCGTTAGCACCGTGCCCGCACCGGAGAGTGTGTATCCGGGTACCGCCAGCGCGACCCACTTCTGTCCGTCGCGCAGCACGCCCAGGCCGGGTGCGGCATCGACCACCACCCGTAGCGCGTGCAGACCTGGGCCGGTCGCAAGGACAGCCGGGACCATCACGGACACCGCCGCTAGTGTCAGCAGCGGCACTGCCACGGGCCGGCGCGCCACAGTCGGTAGTCCGATCGCCACCATGGCGAGTAGTACGACGGCGGATGCCACTGCGAAAAGCGTTGTCCGCGAGCTAGGTACGGCCTCGCCGTTCCAGATCCCACCGAGACTGGCCAAGCTGCCAAGCGTGCCCAGCCCCGGTTCGGCGCGTGGCGCGAACGCGGTAACCCCAAGCTGATTGGCTGCCGTGTGGCTGGTCAACGACGAGCCCAGCGCCGACGCCGTCAGCCAGGGCAGCGCACCCACCAGCGCGGAGCCCAACGCCGCGACCCCACATTGCCAGCGCGGGCGGCCCGCGCCGGGCATCGCCACGCACACCACCGCAACTGTCGCGGCGAGTAGCAGCCCGGACGGGGTCAGGCCGGCCAGCGCAACCCAGAACGCCAGCCCAAAAAGCCCGAACCAACCCGCGCCAACCGTTGTTCGCATCGTTAACATCGCGGTCGCAACCCAGGGCAGACACCCATAGCCGACCAGCAGGCTCCAATGGCCCTGCAAAAGTCGTTCGGCCACATAGGGATTCCAGATCGCCAGCGTGATCGCGACAAACTGGCCGGCTGCCCCCGCTGCGGGTAGTGCCGTTGCGACCAGTCGGGCCGCGCCCCAGCCCGCCAGCCAAAGCCCCAGCAGCAGCAGCGCTTTCACCACGACGCCGCCGTCGACGAGGTGTGACGCCAAAGCGACCGCGAAGTCCTGCGGAGTCGCCCGGGGCGCCGATGTCAGCCCTAGGGCGTTGGCCGACACATACGACCGTGGTGTGGACACTGCATCGCGCAGCAGTAGGTATCCGGGCCGCAGTAGCGGCGCGGCCAACAGCAGCACCAAGACCAGCGCGTACCCCGGTCGGAACCAGCGCACGTCGCCTGATTAGCGCCGCTCGGGCGGGCCGGGGTCGGGATGCCCCGCGTCCGGCGGTGGGGGCGGCTGCGCCGAACCGAGTCGGGGCGGATCCGAGCCACTCGGCTCGCGCGGGAAGTCGGGGCGCTGCGTGGGCAGTTTCTCGGTCTCAGCCTCCGCTCCAGGCACCGGTTCTTCGAAGCCGCCGCGGCGGTAATCGTGGTCGTCCCGATCCCCGCTGGCAGCCATCAGCGCACCTTCGGTCCGAAGGCTAAACGACGCGAACAGACCACCGCCGACCAGCGCGACCAAGCCGGCCGCGGTGAATGTAATCGGCAGCACCCGCGACCACAGCGCCAGCCGGTCGCGCTCGTCGCGAGCCGCGTTGACCTGGGATTCGACCGTCTCTTCGGTGGAGGTGACCTGGTAGTCGGCAAACGTGACCTCTGGTTTGAGTGGGTCACGAGCGAAGTAGTGGTTGGCGCGTTCGGTTTCTTTGACGATGGTGCCGGACACCGGGTCCACCCAGAATGTTCGCTGCGCCGCGTAATAGCGGGTCATGGTGATTTGCTCGTTCGGATCACCGGGTAGCCCCCACATCGCCGCTGATGTGGTGACTTTGCCGTCCTCGTCGCCGGCGTACAGCGACGGGTATTTGAGGGGAGCCACCAGCTTCCCCTCGGGGGTGTAGCCGACGTTCTGCGTGAAGCGGTATGTGGTTAAACCGTTGACGTCCTCCTCGCCTTCGTAGTTGGCGTCAAACGCCTTCTGTGCGATGGGGTCGAAATAGGGGTATGTCTTCTTCTCGGTGTGAAACGGGAACCGGTAAGACAGCCCGTCGTGCCGCAGCGGAATGGCCGTCGGCGGGTTCTCGTCATTGAGGCCCCGCGGTTTCTGGACGGCGCCGCCGGTGTGGGTGTCGTCGGAGACAGCCATCGCCGTCTTGCGGTTGAGGGTGACCGTGTCGACGATCGCCAGCAGCAGCCCGCTGTCCTTCTGCTTGTCGGTGCGCCGGAGCGAGGATCCGACCTGAAGTGTGACCACGTCGGCGTTGGCGGGCGATTCGACGGTGACTTGCTGTTGGGACACCAGCGGCACGTCCTGGTTGACCACGATGTGCTCGGTGGCTAGCGACGCCGAGTCGAGTGCCGTTCCAGTGCCGTCGCTGATCAACGTGGCATCGATATCGAGTGGGATCTCAGCGATCCTGCTGGTGGTATAGGTCGACAGCAGCAGGGCGGCGATCAGTAGGGCGGCTCCGAGTCCGATAGCGCCGCACGCGGCGAACCGCAACATGACTGCCCGGTTCACCTGCGCCGCTCTCCCCCGCAAGCGGGTGGTGCCCCCACCTCATCGCTTCGTCCCCCGCAAGCGGGCGGTGCCCCCACTGCATCGTCGCCGGCGCGGTTCACGTTGCTGTGACCTCCTTATGGTCCATGGACTCGTCGGTCGGGACCCGCTCCGACCTGACCAAGCGAGGCAAAACCCGTTTGACCCTAACAGCAGAGCGTATGGGCCCGGCGGACGAATCGGGTGCACCGATTCGCCCGCAAACACCTCACAGGCACACTGTGTTGGTGACCAACGGCCAGGTGGTGGGTGGGACCCGTGGCTTTCTGCCCGCCGTCGAGGGAATGCGCGCATGCGCGGCCGTCGGCGTCGTGGTCACTCACGTCGCGTTCCAGACCGGGCACTCTAGCGGTGTGGGCGGGCGGCTGTTCGGCCGCTTCGATCTGGCGGTGGCGGTGTTCTTCGCCGTGTCGGGATTCTTGTTGTGGCGCGGACACGCCGCAGCGGCGCGAGATCTGCGGTCACACCCGCGAACCGGTCCGTATCTGCGATCGCGGGTGGCGCGCATCATGCCGGCCTATGTGGTGGCGGTGGTCGTCATCCTGTCCCTGCTGCCCGACGCGGATCATGCCAGCCTGACCGTGTGGCTGGCCAACCTGACGCTCACCCAGATCTATGTGCCGCTGACCCTGACCGGCGGCCTGACCCAGATGTGGAGCCTGTCCGTGGAGGTCGCCTTCTATGCGGCGCTGCCGGTCTTAGCGTTGCTGGGCCGCCGAATTCCGGTCGGTGCCCGAGTGCCGGCGATCGCGGCGCTGGCGGCGCTCAGCTGGGCGTGGGGCTGGCTCCCGTTGGACGCCGGGTCGGGGATCAACCCGTTGACCTGGCCGCCGGCGTTCTTCTCGTGGTTCGCCGCGGGAATGTTGCTGGCGGAGTGGGCCTACAGCCCGGTCGGGTTGCCGCATCGGTGGGCGCGCCGCCGCGTGGCGATGGCGGTTACCGCGCTGCTGGGTTACCTGGTGGCGGCCTCGCCGTTGGCGGGTCCGGAGGGCCTGGTTCCGGGCACGGCGGCACAATTCGCGGTGAAGACCGCGATGGGCTCGCTGGTAGCGTTCGCGCTGGTGGCGCCGCTGGTGCTGGACCGGCCCGACACGTCGCACCGGCTGCTGGGCAGCCCCGCGATGGTGACCCTGGGCCGTTGGTCCTATGGCCTGTTCATCTGGCATCTGGCCGCGCTGGCCATGGTGTTTCCCGTGATCGGAGCGTTCCCGTTTACCGGGCGAATGCCGACGGTGCTGGTGTTGACGCTGATCTTCGGTTTCGCGATCGCCGCGGTCAGCTACGCCCTGGTCGAGTCGCCCTGCCGGGAAGCGTTGCGCCGCTGGGAGCGCCGCAACGAACCCATATCGGTCGGCGAACTTCAGGCGGACGCGATTGCACCCTGACTCGGCCGGCTGACACCTGGCGGGCACCTAGTCGATCGTGCCCGCTGGCACGATCCACTGACAGGGCTGACCGGTCACGGCGGCGATGAGATCGAAGTCCGCGTCGTAATGTAGAACGACCAGCCCGTGTTCCTCGCCGGCCGCGGCAATGAGCAGGTCCGGGATTTTGCGACCGCGCTGACTACGCGCAGCGAGTAGGCGCTGGATTCCAAGCGCGCGGCGATGATGCGATGCCGTCGATTCGATGAGGTCGAACGCGCTCAATGCCACCATGAGCCGCTGCCACTCGGTCTCATTGCGTGCGGAGTACCCGACTTCAAGGTCGGTTATTTGCGTGCGAGCGACGGCACCGGCCTCAGCCAACGGTTCCACCGCCCGCCGCACGGCGGGCCGGCTGAGCCTTTTGATCACGCTGGTGTCGAGAAGATATTTCAGCGCCATGCTTCGGCGCGGTCCTCTGGCGGTGCGGCGGCCAGCGTGTCGAGAGCGGCGGCGACGCGTTGAACTCGCTGAGACGTGGCTTGCCGCAGGGCCGCGTTGACGGTGTCTTTGATCGTCGTCGTGCCCAATTCTGTACGAGCCATGTTTAAAGCCTGCTCGTCGATGTCGACGAGATGTTTCGCCATGAATCGGAGTATATATCAATAAGGAGCCGATATATATGCACAATGCCAAGCCCATGGCATTCGCCCGGCGCGGCTGTCTCACTGATAGCCGCCCTGCCGCTCGAAGATGCGGCGCGGGTTGTCGACGAGCATGGTGTGCAGCTGCTCGTCGGTGACGCCGTGCTGCTTCAGTGCGGGGATGACGTCGTTGTGGATGTGGAGGTAATGCCAATTCGGCATCGCCACCGGCACCAGCTCCTCGGGAAGCGCGTCGAAATAGCAGCAGGCGTCGTGTGATAGCACCATCTTGTCGGCATGGCCGCGCTCGCACATTCGGGCCACGATGTTCACCCGGTCCTGAAACGGTGAGATCACGTCGACGCCGAACCGGTCCATCCCGAGGTAGGAGCCGGCGGCGATGAGCTCTTCCAGGTAGCCGACGTCGGTGCTGTCGCCGCAGTGTCCGATAACCACCCGGCTCAGGTCCACCCCCTCCTCGGCGAAGATGCGTTGCTGGTCAAGGCCGCGCCGCAGCCCGGCGTGGGTGTGGGTGGAGATCGGCGCCCCGGTGCGTTTGTGTGCTTGGGCGACCGCGCGCAACACCCGCTCGACACCAGGGGTGAGGCCGGGTTCGTCGGTGGCGCACTTGAGGATTCCCGCCTTGATGCCGGTGTCGGCGATGCCGTGCTCGATGTCGCGGACGAACATGTCGGTCATGATCTCCGGGCCGTCCAGCTGTGCGCCCGGCCCGAGGTAGTGGAAGTAGAACGGGACGTCGTTGTAGGTGTACAAGCCGGTGGCCACGACGATGTTCAGCTCGGTGGCCGCGGCCACCCGGGCGATGCGCGGGATGTATCGGCCCAGCCCGATCACCGTGAGGTCGACGATGGTGTCCACGCCGCGGGCCTTGAGTTCGCCTAGCCGGGCGATGGCGCCGGCCACCCGCTTGTCCTCGTCGCCCCAGGCTTCCGGGTAGTTCTGCGCAATCTCGGTGGTCATGATGAAGACGTGCTCGTGCATCAGCGTGACGCCGAGATCAGCGGTGTCGATGGGTCCGCGAGCGGTATTTAGTTCTGGCACGTCACTGATGCTAGGCCGCAATCGGTGTCTTGCGGGGCCGCAGTGCAGTAGCGTCACCCTCGTCGTTGACCGAACCGCTCGGGAGCCAATTCTTATGCTGCTCAACCCCAACCATTTGACACGCAAATACCCAGACCGTCGCTCCGGGGAGATCATGGCCGCGACGGTGGACTTCTTCGAGTCCAGGGGGAAGGCCCGGCTCAAGCACGACGACCACGAGCGGATCTGGTACTCGGACTTCCTGGACTTCGTCGGGCGGGAACGCATCTTTGCTTCCCTACTGACGCCGGCCTCCTATGGCGCCGATGATTGCCGCTGGGACACCTACCGGATCAGCGAGTTCGCCGAGATCATGGGCTTCTACGGGCTGAGCTACTGGTACCCCTTCCAGGTGACCGCCCTAGGCCTGGGCCCGATCTGGATGAGCGCCAACGAGGACGCCAAGCGCAAGGCCGCCGCGGGGCTCGAGGCCGGCGAAGTGTTCGCCTTCGGCCTGTCCGAACAGACCCACGGCGCCGACGTCTATCAGACCGACATGATCCTTACCCCCAGCGACGGCGGCTGGACCGCCAACGGCGAGAAGTACTACATCGGCAACGCCAACGTGGCCCGGATGGTCTCCACCTTCGGCAAGATCGCCGGCACCCCAGAAAGCCAGGAGTACGTCTTCTTCGTCGCCGACTCCCAGCACGAGCGGTATGACCTGATCAAGAATGTGGTGAACTCGCAGAACTATGTGGCCAATTACGCGCTGCGCGATTACCCGGTCACCGAGGCCGACATCCTGCATCGTGGCGCCGAAGCCTTCCACGCCGCCCTCAACACGGTCAACGTCTGCAAGTACAACCTGGGTTGGGGTGCCATCGGAATGTGCACCCACGCCCTCTACGAGTCGGTCACCCACGCGGCCAACCGTCACCTGTACGGCACTGTGGTGACCGACTTCAGCCACGTGCGGCGGCTGCTCACCGACGCCTACGTGCGGCTAATTGCGATGAAGCTGGTCGCCAGCCGGGCCAGCGACTACATGCGCAGCGCGTCGGCCGCCGACCGTCGCTACCTGCTCTACAGCCCGCTGACCAAGGCGAAGGTCACCAGCGAAGGCGAGCGGGTCATCACCGCCCTGTGGGACGTCATTGCGGCCAAAGGGGTGGAAAAGGACACGTTTTTCGAGACCGTGGCTCGCGAGATTGGCCTGCTGCCCAGGTTGGAAGGCACCGTGCACATCAACATCGGGCTACTCGGCAAATTCATGCCCAACTACCTGTTCGCTCCCGACTCCACGCTGCCGGTCATCCCGCGTCGCGACGACGCCGCCGATGACGCGTTCCTGTTTGCCCAGGGACCCACCGGGGGCTTGGGTAAGGTGCGTTTCCACGACTGGCGCGCGTCATTTGACACCTGCGCGCATCTGCCTAATGTCGCACTGCTGCGCGAGCAAGTCGACGTGTTCGCCGAGCTGCTGGCCAGCGCCACCCCGGACGCGGCACAGCAGAAGGATATCGACTTTGCCTTCGGCGTGGGACAACTCTTCGCGAACGTGCCCTATGCCCAGCTCATTTTGGAGGAGGCCCGGCTATCTGGTGTCGACGAGGCCTTGATCGACGAGATCTTCGGCGTACTGGTTCGGGACTTCAACACCCATGCCGTCGAGCTGCACGGCAGGTCCGCCACGACAGCCGAACAGGCTCGGTTCGCCATGCGAATGGTCCGTCGGCCGGTGCACGATCCCGCCCGCTACGACCAGATCTGGAAGGACCACGTGCTCGCGCTCAACGGCGCATATCAAATGGCACCATAGTGCGCCGCGTCGAGATCGACGCTGCCGTGTTGCCCACTCGCACTTTCGCGCGCTGGTGTCAATCTCGACGCCAGCCTTGACCGTGATGCAGCGCACAGTAGAATGACCAGTGGTCACCAACGCAAGGAGGCCCCATGCCGACGGTGACGTGGGCGCGTGTCGATCCGGCTCGCCGTGCCGCCGTGGTGGAAGCCGCCGAGGCTGAGTTCGGTGCGCACGGATTCTCCCGCGGCAGCTTGAACGTCATAGCCCGGCGTGCCGGAGTCGCCAAGGGCAGCCTGTTCCAGTACTTCGCGGACAAGCGCGACCTCTACGCGTTTATTGCCGACATCGCCAGCCAGCGAGTCCGCTCCTACATGGAGGACCTGATCCGCGAGCTGGACCCGAACCGGCCGTTCTTCGAATTCCTCACCGACCTGCTCGATGGCTGGGTCGCCTACTTCGCCGAGCATCCTCGGGAACGTGCGTTGCATGCTGCGGCGACCCTGGAGGTCGACACCGATGCCCGCATCAGCGTGCGCAGCGTCCTGCACCGCCACTACCTGGACGTGCTACGGCCGCTGGTGCGCGACGCGCACGCGCGGGGCGACCTGCGCGCAGATTCCGACACCGGTGCATTGATGTCGCTGCTGCTGCTGATCTTTCCGCACCTGGCGCTGGCTCCATACATGCGTGGTTTGGATCCGATCCTGGGCCTCGACGAGCCCACACCTGAGCAGCCCGCGCTGGCCGTGCGCAGGCTTGTCGCCGTGCTGGCGGCGGCCTTCGATGCCCAGCACCCCGCGACCAACTCAGCCCAGACCCGATCGGAGGAGATCACATGACACGCACACGTTCGGGCTCGCTCGCCGCGGGCGGACTCAACTGGGCGAGCCTGCCACTGAAGCTGTTCGCCGGGGGCAACGCAAAGTTCTGGGATCCGGCCGACATCGACTTCACGCGCGACCGGGCGGACTGGGAGAAGTTGTCGGACGACGAACGTGACTACGCCACCCGATTGTGCACCCAGTTCATTGCCGGCGAGGAGGCGGTGACCGAGGACATCCAGCCGTTCATGTCCGCGATGCGGGCCGAGGGACGGCTGGCCGACGAGATGTATCTGACGCAGTTCGCGTTCGAGGAAGCCAAACACACCCAGGTGTTTCGCATGTGGCTGGATGCCGTCGGAATCAGCGAAGACTTGCATCGCTATCTCGACGACTTGCCCGCCTACCGCCAAATCTTCTACGCGGAGTTGCCGGAGTGCCTCAACGCATTGTCGGCCGATCCCTCACCGGCCGCCCAGGTCCGGGCGTCGGTCACCTACAACCACATCGTGGAAGGCATGCTGGCGCTCACGGGCTACTACGCCTGGCACAAGATCTGTGTGGAACGCGCAATCCTTCCCGGCATGCAGGAGCTGGTCCGGCGCATCGGTGACGACGAGCGACGCCACATGGCTTGGGGCACCTTCACCTGTCGGCGCCACGTCGCCGCCGACGACGCCAATTGGACGGTGTTCGAAACACGGATGAACGAGCTCATCCCGCTGGCGCTGCGCCTCATCGAGGAGGGCTTTGCGCTGTACGGCGACCAGCCCCCATTCGACCTGTCCAAGGACGATTTCCTGCAATACTCGACCGACAAGGGAATGCGCCGGTTCGGCACCATCAGCAACGCCCGCGGCCGGCCGGTCGCCGAAATCGACGTCGACTACTCGCCCGCGCAGCTGGAGGACACCTTCGCCGACGAGGACCGGCGCACCCTGGCAGCGGCCTCGGCCTAGGCCTGGCGAGCAGACGCAAAATCGCCCAATTTCGTGCCGAATTGGGCGATTTTGCGTCTGCTCGCCAGGGGAACGCTAGGCGATCCAGACGGTCTTGATGTTGCAGAACTCGCGTATCCCGTGTGCGGACAGTTCCCGGCCATAGCCCGAGCGCTTGACCCCGCCGAACGGCAATTCGGGATAGGACACCGTCATGCCGTTGATAAAAACCTGGCCCGCCACGATGTCGTCGATGAAGCGTCGTTGCTCGGTCTCGTCGCGGGTCCAGGCGTTGGATCCCAGCCCGAAGGTGGTGGCGTTGGCGATCTCGACGGCCTCGTCGATGTTCGCCGCGCGGAACACCGAGGCGACCGGACCGAAGACCTCCTCGGTGTAGAGAGCCATGTCCTTGGAGATGTCGGTGATCACGGTCGGCGGGTAGAACCAGCCCGGCCGGTCGAGACGCTTTCCGCCGCACCGGATCACCGCGCCCGCCGCGGCAGCATCCTCGACTTGCTTGGCAACCTCGTTGCGGCCCTGCTCGGTGGCCAGCGGGCCCACGTCGGTGTCCGGGTCGGTCGGGTCGCCGACCCGTAACGCCGCCATCCGCGCGACGAACTTGTCGACGAAATCGTCGTAAATGTCGGCGTGGACGATGAACCGCTTGGCGGCGATGCAGGATTGGCCGTTGTTCTGCACCCGGCCGGTGACGGCGGTGCTGACCGCGGCGTCCAGATCGGCCGACGGCATAACGATGAACGGGTCGCTGCCGCCGAGCTCGAGCACGGTCGGCTTGATCTCGTTACCGGCGATAGCGCCCACCGATTGGCCGGCCGGCTCGCTTCCGGTCAGCGTGGCCGCCGCGACCCGGGGATCACGCAGGATGGCTTCGACGGCTCCCGAGCTAACAAGCAACGTCTGGAAGCAGCCGTCCGGGAAGCCGCCTCGGGCGATGACGTCGGCCAGGTACAGCGCGCATTGCGGCACGTTCGACGCGTGCTTGAGCAGGCCGACGTTTCCGGCCATCAGTGCCGGTGCGGCGAACCGAACCGCTTGCCACAGGGGGAAGTTCCATGGCATCACCGCCAGGATCACCCCGAGCGGCTGGTATCGGCCGTAGGCCGCCGACGCCCCGACCTTGGCCGCATCGGCGGGTTCGTCGGCCAGCAACGCCTCGGCGTTTTCGGCGTAGTAGCGAAAACCCTTGGCGCACTTCAGTGCCTCGGCTTTGGCCGCGGCCAGCGTCTTGCCCATCTCGAGCGTCATCATCGCGGCGGCCTGGTCGGCCTCGGCTTCCAGCAAGTCGGCGGTGGCATTGGCCCACCGGGCGCGCTGGGCGAAGCTGGTCTGGCGGTAGTCGGCGAACCGCCGGTGGGCCCGGGCTATTGCCGCGTCGACTTCGTCATCGGTCGCCGCAGTGAATGTCTTGACTGTTTCGCCGGTAGCCGGGTTGATGGTGGCGATGGGCACGCTGACATCCTTTGCTGGGTGGGTTTGCACAAATCGTCCGGTGTCCAGCCTGCCACTAACGTGGCCAGCGCTCCCGAGCAGGAGGTGTCGGGGCCTCCTATCGGCTGGGGTGGGCTCTATCACGGGCAGGACCAGCGTGGCGGAACATGTCACCGATCGCATGTTCGTCGGGAGCTAATCGGCCCGTTCAATCGGCCGGTGGCGAGGCGACTTTGCGTAGCGACATCGGCGGGACGTAGCGCCCGATCAGCGTGCGGTGCCACCAGGCTCGGTCCCGTCGCAGCTCGGCCACGGTGGTGAAGCGGTACTGATACAGCTGCGCGCGCACATACCGAGGCGGAGATTGCGGGAAAGGATTGTGGCGCAACAGCTTCAGCGTCGCAGGATCATTGCGCAGCAACCGGTTTAGGAATGGCGTCATCCACGGTAGTGCGTAGCCCGGTGAGATGGCGGCGAACCACATGAGCCAGTCCAGCCGCAGATGGTAGGGGGCCCATTGCCGCGGCAGCCGGCGCGGATCACCGGGCTTGCCCTTGAATTCGTATGCTTTCCAGACGGTTTGTTCGGTAATCGGTGACTCGTCGGTCCCTTCGATTACCACTTCCCGGCGGGTGCGGCAGATGCTGCCGAACGCCCCGTAGGTGTTGACCAAATGAAAGGGGTTGAACGACATGTTCATTCGTTGATGAGAGGACAGCAGATTGCGTGCCGGCCAGTAGCTCAGCAACAGCACCGCCGCGGTGAATACGACCACGAGGCCGGCGAACCACTGCGGCGGTGCCGACAGCGCCGGCTGGGCCGGCATCGGCAGCAGCGCCGCGGCCGAAGATGTGTCGATCGCGCTGCACGCCAAGAGGATGGTCAGCCAATTGAGCCAGGAGAAATTTCCCGATGCCACCAGCCATAGCTGGGTAACCACGATGATCGCGGCGGCGATGCTGGCTGCGGGCTGTGGTGTGAACAACCCAAACGGCACCACGAGCTGGGCGAAATGGTTGCCCGCCACCTCAATCCGGTGCAATGGCTTAGGCAGGTGATGGAAGAACCAGCTCAACGGGCCCGGCATGGGCTGTGTTTCGTGGTGGTAGTACAGGCACGTCAGACTGCGCCAGCACGAGTCGCCGCGCATCTTGATCAATCCGGCACCGAATTCGACCCGGAACAGCAGCCAGCGCGCCAACAACAACGTCAGAATCGGCGGGGCGGTGCGCTCGTTTCCGAGGAAGATCATCAGGAAGCCGGTCTCCAGCAGCAGCGACTCCCAACCGAATGAGTACCACGCCTGCCCGACGTTGACGATGGACAGGTAGAGCACCCACAGCGTCAGCCAGATCAGCATCGTGGCCCACAACGGCACGAAGGAGGCCGCACCGGCGACGACGGCTGCCGACAACACGGCACCCAACCAGCAGACCCCGGCGAACACCCGATCGGAATAGCGAAAGTGAAAGATGCTCGGTGTTCGCCAGAAGGACTGTCCAGCCAGATACCGCGGCACCGGCAGCATGCCGTGCTCTCCGATGAGGGGCCGGAACTGCTGTGCGGCCGCGACGAATGCGATCAGATAAATAATCGCCGTGCCGCGCTCCAGCGCCAGTCTGCCCAGCCAATATTCGGGCGCTGAAAACCATCCCATGGCCGTTACTCCTTGGACACGGCGTTCACACCAACTATTGCATGCGGTCTTGACCACGAGACTCTGATGTGGCGACCACCGATGCCGCCACCACGGAAACCGAAATCAGTGCCAGCAGTTGCACACTGGCCCAGTTCCCGGCGTATCCGTCGACCGACCGCCACGGATGCCGGGACAGCGCAGCGCCGGCCAGGATCAGCCCGCCCGCAGCCAGTCCGACGGTGACCCGGTCACGTAGTCGCTCCCGGCGGCGCAGTGCATACCGCACACCGAGGGCCGTGCCCATCACCATGACCCCGGCGATGCTGGCGATCACCGCCCCGGCCGCCAGCACCCCGGCCGCCGCCCAGGCTCCGGGCCTCCAGGGTGGTGTGGGCCGGTCGGCGAGCTGCCGTCGCCCGGTCCGCCAGAACGCCAGCAGAGCTAGCAGGGGCAGCAGGGCCAGCCCTATCGCCAGGCTCGCCCGATACAGCGAGTTCGGTGCGAATGTCAGCGTGATGGTGCCGGGGTTCCCGGCGGGCACCACCCAGGCCTGCTGCCACCCGTTGACGGCGATCGGTGTCAGCCGGGCCCCGGTGCTCGTGCGGGCCACCCAGCCCGAGTTGATGCTTTCGGGTACCACCAGCACCCGGGAAGTGGCCGACTCGGGAACCCGAACTTCGCGGTGGGTGGGACCCCACGCACCCGTTTCAGCAGAAGTAACTGTCGCGCTTGACAATCCAGCACCGGGAGTTGACAACTGGGCACCGTCGACCACGAACGCGGCGCCGGGGCTGATCAGCAATTCCTGCTGTCCCGCCGGCAGCGCTATCGGCTCGCGTTCACACGGGAGCGCGGCGACCGGTTCACCGTCCAGCAAGGCGCCCACCGTGGTTCGGATCGAGGTGTGCACGAACCGGCCCGCGACGGCGACGACCGGGCCGTGATCGCAATCCACGGTGAGCGCACGCGCGCGGTTGCGGGCGGCGTCGGCCGGCGCAATCGGGGCGCCGCCGGCGCCAAGCACCACCACTTCGGCCAGCCCCGGCGGCTTGAGCTGGTCGAAGCCCAGCGCGTTGCGATCGATGACATCGTCCCAGTCCAGCAGGCTGACCGACACCGTGTCGGTCACCCGGGGATGCAGCCATAGCGTCGTTAGCTCGCCGACCTGCAGTTGTCGGACCTGGGGGCCGTCGCCCAGGTTGATGGCCACCACCGTCGGATGGGCCGGCAACATCGACCGGCTGGCGGCCAGCCGCAGCCCGGTCACCACGGTGGGCCGCGGCAGGGTCAGCGTCAGCGTCGGCGGGGTTTTGTGTTGCACCACCCGCTGCGGCGCGGTCCAGGCGGTGGCCGGATCGCCGTCGGCGGCCGCGTACGCCGAGCCGAGGATGTCGACAAGGTCGGAATCACCGCTGGCCCGGGTGGTGGAAGGCGCGGCGATCAAGTCGGCCAGCTTCGGGCCCTGCCGTGGTCGCACCCACACCATCGGGGTCACCGACACCGGGCGGGGTACGGTCAGTGTGCGGCTGAGATTGGCCGGTTCCTCGGGTGCCAGGGCCATCGAGGCGGCGCAGCGCACGCCGTCGGGTCCCGGGGCGCAGCCCGGTCTGCCCAGCAGTTCGGATCCCAGGTCCCAGCCCGCGATCGCCGAACCCGGCGGCGGCCCGGGCACCAGCACGGTGTGTCGCAGCTGAACCGGATGGGCGAAACCGGACGCATCGTATTGGGTGATGGCCAGATCGGTGATGCCGAACTGCACACCGGCCGACCCGTCGTCGGTGGCGGCCGCGGTAAACCGCACCCAGGGGGTTTCGCCGTAGGGCAGTGCGGCGGTGAGCGGTTTGCCCGCCTCATCGAACCGCAGGGTGGTGCTGCCGTTGACGGTCTCGATCAGGATGCGTCGGACCTGGGCGCCGACCGCGGTCGCGCTGGGTGTCAGGGTGACGACGGCATTGGTCACCGGACGGTCGAAATCCACCTGCAGCCACTGCCCAACGGCGGCCTGCAGCGCGTTGGACACCCAAGCGGTCGCCGGGTCACCGTCGACGGCGGCCGCGGGTGCGCTCGCCGGGGCGACGTCGGGCATGGCGGTGGCATCCGCCGAGGAGCTCGACACGGTGATCCGGCCGCCGGTCCATCCACCGACGACCGGCTCCGCGCCCGGCACCGGGTAGTCAGGCACCCGGTTGTAGGTGTGCCGGGCGTCGCCGGGTGCCCGGATCGCCGACGAGTGGTGGTCCACCCGGCCGTAATCGGTCTCGCGGGCCACCGGGGTGTCGGTGACGGCGACCTGGGGCACCGGCAAGCCGGCAGCTCGAGCGTCCGCGGTCATCAGCACCGGACCCAGCGGGGGCTGGCCCTGCAGCCGGCGTCGTTCGTCCAGACGCAGCAGGACCTCGGGTCCGCCGTCGACGCGGGCGAGCTGGTCGGTCGCGGCGAAGTAGGGCGCACCGGGGTTGGCGGGCGCGCTCACCCGGTAGATCTCAATCGCGGGATATCGGGGTCGCAGGCCGCTGTCGTTGACGAAACCCGCCAGCGGATCAGGACCCACCGGCGCGCCGAACTCCGCCAGCTTCGCTAGCCCGGGCGACCCTGCGATGCTACGGTGCAGCAGAATCGGTCGTGCCGAGCGCGACGTCTCGGGATCCAGATCGTTGCGTACCAGCACATAGGAAATGCCTTGGCGGGCAAGGGTATCGGCCAGCCCCGCCGACGGTCGTCCGGCGGCGAACAGGCGTTGCACGGAGTCCAGCGCTCGAATGGTCTGCGGCGGGGTCAGCGGAATGGAGTCGCGCACGCCCCACGGGCCGTCGCCGAGCACCTGCAGCGGCTCGTCGTGGCTGGTGCCCCACACCTGGGTGGCGAACGGGGCGCCCGGGACCACCAGCACCCGCCCGGGAGTGGGCGTCGCGGCATGGTGTGTGCGCAGCCAGTCGGCGGCCTCCTGCCAGTACTGGGGAAGCGCACCGAACGTGCCGGGCGGGGCGACCCGGCCGGTCCACGCCAGCGAGGTGCTGACCATCAGCGCGGTCAGGGCTACCACCGCCACCGCTACTCGCTTGTCCCGCTCGGGGTGCGCGAACGCGCGCAGCCACGCCGGCCTCGGCGCGCTGCCTGGCAGCGGAACTCGGCTCAGCAGCTGCGCCAAGCCCAGCACCAGGGGCAGCCGGATCACCGGCCCCACCTTGTGTACGTTGCGCAGGGGGGTGCCGGCGGCGTCCAGGAACGCCTGCACCGGGTGGGCGACCGGCGAAGCCAGCCCGCCGCGGTGGCCGACGGCCAGCAGCACCACCCCGACCAACAGCATCGTCACCAGCCGGCCGCGCGCCGGCATCGCCGGGCTAGTCAGTCCGGCCAGCCCGGCCGCTGCGACCAGGCAGGTGCCCAGGATGGCCGCCGATCCGGTGACCAACGGCGCGCCCGCGGTCGCGTTCGGCGCCACGAACGGCGTCCAGCTGTCGGTGCCGCGCAGCACCTCCACCAGCGAGGACCATTGCGTGGTCACGCCGGAAGATTCGATGAAGTCCAGAAACGGCGGACTGACCCCGTGCAGCTGCGTCAGCGCCATTACCCACCACAGTGTCGCCAGGGCCATCGCCAACAGCCACCACGCGGTGTAGCGCCACCACAACCGATTCGGCCGGTGACAGGCCCACCAGATCACCGCCGGCAGGCAACCGGCCAGCGTCGCGATGGCGTTGACCGCGCCCATCAGCGCCACCGCCAGCCCGGCTTGGGCGGCCAGCGCGCGCACCGAGCGGCCAGAAGTCCCCCGCAGCGCCAGGATCGTGGGCAGCAGCACCCACGGCGCCAGCATCATCGGCAAGGTTTCCGACGAGATCGACCCGAGTGTGGTCAGCACCCGTGGTGACAGCGCGAACGCCACGGCGCCGACCACCCGCGAGGACGGGCCGCCGACGCCCAGCGCCTCGGCTACCCGCAGCAGGCCCCAGAAGCCGACCGTGAGCAACACCGCCCACCACAGCCGCTGAGTGACCCAGCCGGGCACTCCCAGCAGGTGACCGATCACGAAGAAGGTGCCGTGCGGAAACAGATACCCGTAGGCCTGGTTCTGCGCCTGCCCGAACGGCAGGTCGCTGTTCCACAGGTTGGTCGCACGCGCCAGGAAGCGCAGCGGGTTGGCGGTGAGGTCCAGCTTGGTGTCGGGGGAGACTTGTCCGGGGGATTGGGCGAACGTCAGCGCCAACGCTACCGCGCCGACCACCGGCAGCCATTTGCGAGACAACGGCGCCACCTGCGACCCGGAGGCCGCCTCAGCCTGCGGCGCCCGGGTCGCGGGGCTAGCTACGGTTACCGTACTCGACCCGGTTGAGCACTGATGACGACGGATCGCCCCCGGGGAGTGGCGGTTTCTTGTCCTGCTGCACCATCAGGGTCACTCCGAAGATCGCGGCCGCGCCCAGCAACAGACCAACCACCACGCTTGCGGCGGCGGGCGCGACGATCCGGTTCATCGGTGGCTCCTCGACGGCTGTGGGTGCGGCTTGAGAGGCTAGAGGCAACTTAGCAGAAGCGTGGGCCTGGCCCCCCAACCCGGAGCGTATGCGCCACCGTGACAGCATGTCCGGATGGCTTTTCCACGCACACTGGCGATACTCGCTGCGGCAGCAGCGTTGGTGGTGGCCTGCAGCCATGGCGGCACACCCACCGGATCGTCGACGACCTCCGGCGCGTCGCCCGCAACTCCGGTAGCCGTTCCCGTGCCCCGGAGCTGCGCCGAGCCGGCGGGGATCCCGGCGCTGCTGTCCCCCCGTGACAAGCTGGCCCAGCTGCTGGTGGTCGGCGTGCGAGATGCTGCGGACGCCCAAGCCGTGGTCACCAACTACCACGTCGGCGGCATCCTCATCGGCAGCGACACCGACCTGACGATTTTTGACGGCGCGCTGGCCGAGATCGTTGCCGGCGGGGGTCCGCTGCCGCTGGCGGTGAGTGTCGACGAGGAAGGCGGGCGGGTGTCCCGGTTGAGGTCGCTGATCGGCGGTACGGGGCCGTCGGCCCGCGAACTGGCACAAACCCGAACCGTCCAGCAGGTGCGCGACTTGGCTCGAGACCGCGGCCGGCAGATGAGAAAGCTGGGTATCACCATCGACTTCGCCCCGGTGGTCGACGTCACCGACGCCCCGGATGACACGGTGATCGGGGACCGGTCGTTCGGCTCGGATCCGGCTACGGTCACCGCGTATGCCGGGGCGTACGCGCAGGGTCTGCGCGATGCCGGGGTGCTGCCGGTGCTCAAGCATTTCCCCGGTCACGGGCGTGGCTCGGGTGATTCGCACAACGGGGGTGTCACGACACCACCGCTTGATGACCTGGTGGGCGATGACCTGGTGCCCTACCGAACGCTGGTGACCCAGGCGCCGGTCGGTGTGATGGTGGGTCATCTGCAGGTTCCTGGGTTGACCGGCTCCGAGCCGGCCAGTCTGAGCAAGGCCGCGGTGAACCTGCTGCGCACCGGCACGGGATACGGCGCACCGCCGTTCGATGGTCCAGTGTTCAGCGACGACCTCTCTGGTATGGCCGCGATCTCAGACCGGTTTGGCGTCAGCGAGGCGGTGTTGCGCACCTTGCAAGCCGGTGCCGATATCGCACTGTGGGTTACCACCAAAGAGGTGCCCGCGGTGCTGGACCGCCTGGAACAGGCGCTGCGCGCCGGTGAATTGCCGATGTCGGCGGTCGACCGGTCGGTGGTGCGGGTGGCGACCATGAAGGGGCCCAACCCGGGGTGTGGCCGTTAGCGATGTGCGGCTGGCGCCCCACTGCTTACCGTAGGGTTAGATAGACGGGCTACAGGGGCCCAAAAGGGGCTGGCGATGGCAGGTGGTACCAAGCGACTACCGCGTGCTGTCCGAGAGCAGCAGATGCTCGATGCCGCCGTGCAGATGTTCTCGGTTAACGGCTACCACGAGACCTCGATGGACGCGATCGCTGCCGAGGCGCAGATCTCCAAGCCGATGCTGTACCTGTACTACGGCTCCAAGGAAGACCTGTTCGGCGCCTGCCTGAACCGTGAGATGAGCCGGTTCATCGACGCGTTGCGTTCCAGCATCAACTTCGACCAGAGCCCGAAAGACTTGCTGCGCAACACCATCGTGTCGTTCCTACGCTATATCGATGCCAACCGGGCGTCGTGGATCGTGATGTACACCCAGGCCACCAGCTCCCAAGCGTTCGCGCACACGGTGCGTGAGGGGCGCGAACAGATCGTCCAACTGGTGGCCGAGTTGGTGCGGGCCGGCACCCGCGGCCCGCTTACGGACGCCGAAATCGAGATGATGGCCGTCGCGCTGGTGGGCGCCGGCGAGGCAGTGGCCACCCGGCTCGGTATCGGTGACACCGACGTTGACGAGGCGGCCGAGATGATGATCAACCTGTTCTGGCTCGGCCTCAAGGGCGCGCCGGTGGATCGGCTCGAGACCGGGCACTGACCTGCGCGGTATCGGCCACTGAGATGTGGGTGTATTTTAGATGCAGATGTAAATTCGATGTATGATTCGAACGCAAGTCCAGCTCCCAGATGAGCTTTACCGGGACGCCAAGCGGGTCGCGCACGAGCACGAAATGACCCTTGCCGAGGTCGTTCGTCGCGGGCTGGAGCACATGGTGCGGATCTATCCGAGGCGCGATGCGGCGTCCGACACCTGGCAGCCGCCCACGCCGCGTCGACTCGGTCCGTTTCGTGCGTCCGAAGAAACGTGGCGCGAGCTCGCCAACGAGGCGTGAGTAGCCCGTGCTCTCGATCGATACGAATATCCTGCTGTACGCGCAGAACCGGGATTGCCCCGAGCATGACGCCGCCGCCGCCTTCCTCGTCGAGTGCGCTGGTCGAGCCGACGTCGCAGTCTGCGAACTCGTGCTTATGGAGCTGTATCAATTGCTGCGGAATCCTACGGTGGTGACGCGACCGCTCGAGGGCCCCGAGGCGGCGGAAGTCTGTCAGACGTTCCGTCGCAACCGGCGGTGGGCGCTCCTCGAGAACGCTCCGGTCATGAACGAGGTGTGGGTGTTGGCGGCCACGCCTAGAATTGCTCGCCGGCGCCTATTCGATGCCCGGCTGGCACTGACCTTGCGCCATCATGGTGTCGACGAATTCGCCACTCGAAACATCAACGGCTTCACCGACTTCGGCTTCTCACGCGTGTGGGACCCGATAACGTCGGATGGCTGACCACGCCGGGCCGATCCGCGTGGCCCCGGCTATAGACCCCGCACGGTAGCGGTCAGGTGGGGGTATCCCTTGGCCATATTGCGCAGCGTGAGATCCCAGCCGCCATCGCCTTCGGCGACGTAGAGTCCCGCGGTGGCCGGCAGCAGCACCGGCTTGGCGAACCGAACCGAATAGCGCACCGCGTCCGGAAAACGGGCTTCGATATTCGCCAATACCGCCGCGGCAGTGAACATCCCGTGCGCGATGACGGTGGGGAAGCCGAACAGTTTCGCCGCGATCGGGTTGGTGTGGATCGGGTTGTGATCGCCGCCGACGGCGGCATAGCGGCGGATCTTCGCCGGGGTGATCCGCAGGACCGCGGCGGGCGGGGGTAGCTTGGGCTTTTTTTGCGGCGGCGGTTTGGGTTCGCCGGACAAGCTGGTGCGTTGTTGATGCAGGAACGTCGTCACCTGGTGCCAGGCGACATCGTTGCCGACGCTGACGTTGGTCACCAGATCGACCAGCAGGCCCCTGCGGTGTTCGCGCAGATTCTCCGCGCGCACCCGCACGCCCACCGCGTCGGTGACCGCGATCGGCCGGTATTGCGTGATGTGGTTCTCGGTGTGTATCGCTCCCATTGCGGCGAACGGGAAGTCGAAGCCGGTCACCAACGACATCACCGATGGAAAAGTCAACGCGAACGGATAGGTCAACGGCACCTGGTTGCCGTAGCGCAGACCGGTGACCGCCGCGTAGGCCGCGACGTTGGCGGGGTCGATCGGCAGCTCCTCGACGGTCACCGTCCGGTTGGGCAGCTGGTCTGTCCGGGGCACCACGGGTAGCGCCCCGGCCGCCGCGCGCAGCAGGTTCTTCAGGCCGCTGGGTTGAGTCACTACTGTCCCCTCACGCGCCGATCATGGCCTGGCCGCAGACACGAATGACGTTGCCGGTCACCGCGTTTGACGCCGGGCTGGCGAAGTAGGCGATGGCCTCGGCGACGTCGACGGGCTGCCCGCCCTGCAGCAGCGAGTTCAGCCGGCGGCCTACCTCACGGGTGGCCAGCGGGATGGCGGCCGTCATCTGGGTTTCGATGAATCCCGGTGCCACGGCGTTGATCGTGATGCCTTTCGCGGCCAGGCCGGGTGCCAGCGCCTGGGTGATGCCGATCATCCCGGCCTTGGTGGTGGCGTAGTTGGTCTGGCCGCGGTTGCCGGCGATGCCGGCGATCGACGACAGCCCGATCACCCGACCACCCTCTCCGATGCTGCCGTTGCCCACCAGACCCTCGGTGAGCCGCAACGGGGCAAGCAGATTGACAGCCAGGACGGCGTCCCAACGCGCATCGTCCATGTTGGCCAGCAGCTTGTCACGGGTGATGCCGGCGTTGTTGACCAGGATGTCGGCCTTGCCACCGTGGTGGTCGCGCAGGTGCTCGCTGATCTTGTCGACGGCATCGTCGGCGGTGACGTCGAGCCACAGCGCGGTGCCGCCCACCTTGCTGGCGGTTTCGGCCAGGTTCTCGGCGGCGGACTCCACATCGATGGCGACCACGTGGGCGCCGTCGCGAGCGAACACCTCGGCGATGGTTGCGCCGATGCCGCGGGCCGCGCCGGTCACAATGGCGACCTTGCCGTCCAGCGGCTTCTCCCAGTCGGCCGGCGGTGTGGAATCGTCCGCCCCGACAGAGAAGACTTGGCCGTCGACGTAGGCCGACTTGGCCGACAGCAGGAATCGCATGGTCGACTCGAGGCCGGTAGCTGCGGGCTTGGCGTCCGGCGACAGGTAGACCAACGCCGTTGTCGCACCGCGGCGCAGTTCCTTGCCCAGCGAGCGGGTGAAGCCCTCCAGCGCGCGCTGCGCGATCCGCTCGTTCGTGCTGGCGGCCGCTTCGGGTGTGCCGCCAACAACCACCACGCGCCCGCAACGGCCGAGATTGCGCAGTACCGGAGTAAAGAACTCGTGCAGCCCCTTGAGCCCGGCCGGCTCTGTGATGCCGGTGGCGTCGAAGACCAGCCCGCCGAACGAGTCCGCCCAGCGCCCGCCCAGGTTGTTTCCTACCAGGTCGTAGTCCTTTTCGAGTGCCGCGCGCAGTGGTTCGACGACCCTGCCGGCCCCGCCGATCAGCAGCGACCCGGTCAGTGGCGGTTCGCCTGCTCGATAGCGGCGAAGCGTCTCGGGTTGCGGAACACCCAATTGCCTGGCCAAAAACGATCCTGGACCGGAGTTGACAACCTGCGAGAACAGATCGGACGAACGCTTGGGAGCCACTTCAGCTGCCTTCCGTATCGTGTGGGGGTCGGGCGCGCCAATACACGTAACCGTATCGAGGACTAACTTACTTCAGAGTAAGAACAGTGGGTAGTATGGCCCTCAACGGCCGATCCCCCGAACTGATCAACGGAGAAAACAGTGGCCCCTGCTGCTAAGAACACTTCACAGACCAGGCGGCGAGTCGCCGTACTGGGCGGCAACCGCATCCCGTTCGCCAGATCGGACGGTGCCTACGCGGATGCGTCCAACCAGGACATGTTCACCGCGGCGCTGAGCGGCTTGGTGGACCGATTCGGACTCGCCGGCGAGCGGCTGGACATGGTGGTGGGCGGTGCGGTGCTCAAACACAGCCGCGACTTCAATCTAATGCGCGAATGCGTGCTGGGCTCCGAACTCTCGCCGTACACGCCGGCGTTCGACCTGCAGCAGGCCTGCGGGACGGGCCTGCAGGCCGCGATCGCGGCCGCCGACGGCATTGCCGCCGGGCGGTATGAGGTGGCCGCCGCTGGCGGGGTGGACACCACCTCGGACCCGCCGATCGGCCTGGGCGACGACCTGCGCCGCACCCTGCTCAAGCTGCGCCGATCTAGGTCCAACGTGCAACGCCTCAAGCTGGTGGGCACGCTGCCGGCCAGCCTGGGCGTGGAGATCCCCGCCAACAGCGAGCCGCGCACCGGGCTGTCGATGGGCGAGCACGCCGCCGTCACCGCCAAGCAGATGGGCATCAAACGCGTAGACCAGGACGAGCTGGCCGCCGCCAGCCATCGCAATATGGCCGACGCCTACGACCGGGGTTTCTTCGACGACCTGGTCAGTCCGTTTTTAGGGCTGTACCGAGACGACAATCTGCGGCCTAACTCCAGCGTCGAGAAACTGGCCACGCTGCGTCCGGTCTTCGGAGTGAAGGCCGGTGACGCGACGATGACGGCCGGCAATTCGACTCCGCTGACCGACGGCGCCTCGGTGGCATTGCTGGCCAGCGAACAGTGGGCGGAGGCACACTCGCTGGCTCCGCTGGCCTATCTCGTGGATGCCGAGACCGCCGCGGTCGACTATGTCAACGGCAACGACGGCCTGTTGATGGCGCCGACCTACGCGGTACCCCGGCTGCTGGCCCGTAACGGGTTGAGCCTGCAGGACTTCGACTTCTACGAAATCCACGAGGCGTTTGCCTCCGTGGTGCTCGCGCATCTGGCGGCGTGGGAGTCCGAGGAGTACTGCAAGCGGCGGCTGGGCCTGGACGCCGCGCTGGGGTCGATCGATCGGTCCAAGCTCAACGTCAACGGGTCGTCGTTGGCCGCCGGGCACCCCTTCGCGGCGACCGGTGGGCGGATTTTGGCGCAGACCGCCAAGCAGCTCGCCGAGAAGAAGGCGGCGAAAAAAGGCGGCGGACCGCTGCGCGGGCTGATTTCGATCTGCGCGGCCGGCGGCCAAGGTGTGGCCGCGATTTTGGAGGCCTGACGCTGACGGCTCGGTAAGTGCCTCGCGGGAAGTCCCGAGTGGCCGGTGGGCCGCCCAAAGAAATGTGTTGCGGGTGGTTTGCGCCCTGAGCAGATGGGTACCCGATCACTCGGATAGCCCCGTGTTGTTGTCTGACCCCCGACCCCGACGGCAATGCGGGGCAATCCCCTGGAAAGGGCCGCCGCTGGTGGGAGGGGACCCAGCGGCGGTCCTTTTGGGCTTGCCCCATCGTTCGTTGACTCTGCGTCCACCACGCAAAAGTGCGAGTAACCCGTCCGGTGGACGCAGAGTCAACAGATAAGGATCAGAACGCGGCCTCGTCGAGTTCCATGATGTCGTTGTCCAGCGTCTCGATCACCTCGCGGGTGCTGGTCAACAGCGGCAAGAAGTTCTTCGCGAAGAACGACGCCACCGCGACTTTGCCTTCGTAGAAGGACCGCTCGTCGCCGGTGGCACCCGCGTCGAGTGCCGCCACCGCCACCGCGGCCTGACGCTGCAGCAACCAGCCGATGATGAGGTCACCGACGCTCATCAAGAAGCGCACCGAACCCAAGCCCACCTTGTAGAGGCTGGTGACGTCCTGCTGCGCGGCCATCAGGTAGCCGGTCAGTGCGGCCGCCATGCCCTGGACGTCGGTGAGCGCCTTGGCCAGCAGCGCGCGTTCGGTCTTCAGCCGGCCGTTGCCAGCACCGCTGTCGACGAACTCCTGGATCTGGCCTGACACGTGCGCCAACGCCACGCCCTTGTCACGGACGATTTTGCGGAAGAAGAAGTCTTGTGCCTGGATGGCGGTGGTGCCTTCGTACAGGGAGTCGATCTTGGCGTCCCGGATGTACTGCTCGATCGGATAGTCCTGCAAGAAGCCGGATCCACCCAGGGTTTGCAGGCTTTCAGTGAGCTTGGCGTAAGCCTGTTCGGAGCCCACACCCTTGACTACCGGCAACATCAGGTCGTTGACCTTGACGGCCAACTTGGCGTCCACACCGTGCACCACCTCGGCGACAGCCGCGTCCTGGAAAGTGGCGGTGTAGAGGTAGAGCGCACGCAGGCCCTCGGCGTAAGCCTTCTGGGTCATCAGCGAGCGGCGCACGTCGGGGTGATGTGTGATCGTCACCCGGGGCGCGGTCTTGTCGGTCATCTGGGTCAGGTCGGCACCCTGCACGCGGGACTTGGCGTACTGAAGCGCGTTGAGGTAGCCGGTGGACAGCGTCGCGATGGCCTTCGTGCCGACCATCATGCGGGCCTGCTCAATGACCTCGAACATCTGCGCGATGCCGTTGTGTACCTCGCCGACCAGCCAGCCCTTGGCGGGGACGCCGTGTTGGCCGAACGCCAGTTCACAGGTCGCCGAGACCTTTAGGCCCATCTTGTGTTCGACGTTGGTGACGAACACGCCATTGCGCTCGCCGGGTTCGCCGGTTTCGACGTCGAACAGGAACTTGGGCACGAAGTACAGCGACAGGCCCTTGGTGCCGGGACCGGCGCCCTCCGGGCGAGCCAGCACCAGGTGGAAGATGTTCTCGAACAGGTCGCCGGAGTCACCCGAGGTAATGAACCGCTTGACGCCGTCGATGTGCCAGGACCCGTCGGCCTGTTGGACAGCTTTGGTTCGGGCAGCGCCCACATCGGAGCCGGCATCCGGCTCGGTGAGCACCATGGTCGATCCCCAGCCGCGTTCGGCGGCTAGGACCGCCCACTTCTTCTGCTCCTCGGTGCCGAGGTGGTAGAGGATCTGGGCGAAGCCCGCGCCGCCGGCGTACATCCATACCGCCGGATTGGCGCCCAAGATGTGCTCATGCAGCGCCCAGACCACTGCCTTGGGCATCGGCATGCCCCCGAGTGCCTCGTCGATGCCGACCTTGTCCCAACCGGCTTCCAGCATCGCGTTGACTGACTTTTTGAACGATTCCGGCAGCATCACCGAGTGGGTTTTCGGGTCGAAAACGGGCGGGTTGCGGTCCCCTTCGACGAACGACTCGGCCACCGGCCCCTCGGCCAGCCGGCTGACCTCGGCCAGCATGTCGCGGGCGGTGTCGACGTCGACGTCGCTGAATTCGCCATGGCCCAAAGCTTTGTCGACGCCCAGCACTTCGAACAGGTTAAAAACCTGGTCACGGACGTTGCTCCGGTAGTGGCTCACTGCCGATCCTCCTCGTTGAGAGTGCCACCTCAGGGTTGGGTAGGGTTGGGTACTCGAAACCAAGTTACCCACCAGTAACACCGTCAAAATATATCCGTTGCATAGGTCAATGCAAGTTGATGTGAGCTACATTGCACCAACTAACTAACCAACCGGTTGGGTTAGCGGTGATCCTGGCCGTGTCGGTCCTCTCACCTGCGGCGATAGCGATCAAATGAAGAATATGCGGAGTCTAGGGCGGCAGCGCCTGGCAGCGTAGATCATCGGCTCACGCGGATGCGGCCTCTTGGTACGGACATGCGCGCGGATGTCCGGCGAGTAGGGTCGGATGCGAAAACTACGTCCTCGGCTCTAGGGGCGAATGAAGTTCGGTGAACTCAACGAACAACCTGACGCCGTCCTCACTGCGGGAGGCCTTCGGCCATTTCCCGACCGGGGTGGTGGCCATCGCTGCGGAGGTCGACGGAGTGCGGCAAGGCTTGGCAGCCAGTACCTTTGTCCCGGTCTCGCTGGAACCGCCGCTGGTGTCGTTCTGTGTGCAGAACACCTCGACGACATGGCCGAAACTCACCGGCGTGCCGATGCTGGGCATCAGCGTGCTCGGCGAGGCCCATGACGCCGCAGTGCGCACACTGGCCGCAAAAACTGGGGACAGGTTCGCCGGTTTGGAGACGGTATCCAACGACGCCGGCGCCGTCTTCATCAAGGGCACCAGCGTGTGGCTCGAGAGCGCGATCGAGCAGCTGGTCCCGGCGGGAGATCACACCATCGTGGTCTTACGGGTCAACCAGGTCAAGGTGGATCCCAACGTAGCGCCCATTGTGTTCCATCGCAGCGTGCTCCGCCGACTCGGCGTCTAAACGTCTATACGGACGCCCACTTGGTCTGTCCGGACAACATAGCGGTCAGCGGCCCATTCTGGTTGCGATAAATGATGGTAGATCACGTCATTTTGCTTCCAGTAGTCGTGCCCATGTTTGAGAGGCACAACTATTGGTCGCTTTCATTCGTTGCGCGCAGACCGGTCTTTGTATGACGATGATGGGAAGTTCTATCTGCCGCCAAAAGCAGAATGGCAGGACGCAGGATGAAGCGATGAGCCGACCCGCCGGAACCGGTTTCCGGGAACGGGTGGGATGCATGCCCACTTGAGGTCTCGCGGCAGGCGGTGGAGCGTGGCAAAAACGTCGCATCGGGTGAGCAGCGCCGATGGCATGAGTAAGCGTATTTTGCGTTTGATAATCGCGCAGAGCGGCTTCTATAGCGCCGCACTTCAGCTCGGGAATGTCTCGATCGTTCTACCGTTTGTGGTAGCCGAGCTCGACGCCGAATTGTGGATAGCGGCTCTTATTTTTCCTGCATTCACGGCCGGTGGGGCGATCGGGAATGTGGTCGCGCCGCCGGCGGTGGCCGCCGTTCCACGCCGTCACCGATTGTTCATTATTGTGTCCTGTTTGGCCGTCCTGGCTGGCGTCAATGCCTTGTGCGCAACCATCGGCAAAGGAAGCGTCGCTGGAATCCTATTGGTGGTCAATGTGACGCTGATCGGGGTCGTTTCGGCGATCTCCTTCGTCGCCTTCGCGGATCTGGTGGCGGCTATGCCATCAGGAACCGCCCGAGCCCGCATTCTTCTTACCGAGGTCGGAGTAGGGGCGGCTTTGACGGCCGTGGTGGCGGCGACGCTGTCATTCGTACCCGACCAACACCCATTAAGCAGGAACATTCACCTACTGTGGACGGCAGCCGTGGCAATGGCTATCTCGGCGGCCATATGCCGGGCATTGCCTCACCGGATCGTCCCCAGGGTCCATGCGGCGCCCGGTCTGCACAAACTCGTGTACGTCGGTTGGACGGCTATCCGAACCAATGGTTGGTATCGTCGGTACCTGCTTGTGCAGGTACTCTTTGGCTCGGTCGTGCTCGGGTCCTCGTTCCACAGCATTCGCGTCGCCGCCGTACCCGGGGACCAGCCCGACGAGGTCGTTGCCGTCGTCCTTTTCGTCTGCGTCGGACTCTTGGGTGGGATCGCGTTGTGGAACCGCGTCCGGGAGAGATTTGGCCTGGTCGGTTTGTTTGTCGGCAGTGCACTCGTTAGCATCGCCGCGGCAGTGCTATCCATCGCATTCGATTTGGCCGGAGCGTGGCCCAACGTCGTCGCCATCGGTCTGGTGATTGCACTGGTATCCATCGCCAATCAAAGCGTATTCACCGCAGGCCAACTGTGGATTGCCCGTGACGCCGAACCCGGCCTGCGAACATCCCTCATCTCCTTCGGCCAGCTCGTCATCAACGCAGGCTTAGTCGGTATGGGTTTGGCGCTGGGGTTGATTGCCCAGGATCACGATGCGGTGTGGCCGGTGATGATCGTTCTGCTGTTGAACCTGACGGCTGCCTACTCAGCGACGCGGTTCGCTCCAGCCAAGTCCGTGGATGTTCGTGGCTTGCCTCAGGTTTCGCGCACTTCCCGACCTAAAACCGGGGGTTAGCGGCGAAACAGCTTGCTGCCCAGCCATACCACCGGATCATACTTGCGGTCGGCGACCCGTTCTTTCATCGGGATCAGGGCATTGTCGGTGATCTTGATGTTTTCTGGGCACACTTCGGTGCAGCACTTGGTGATATTGCAGTAGCCCAGGCCGTGCTCTTCCTGTGCTTGGCTGCGTCGGTCCCGGGTGTCCAGCGGATGCATTTCGAGTTCGGCGATTCGCATCAGGAAGCGGGGGCCGGCGAACGCATCCTTGTTTTCCTCGTGATCGCGAACTACGTGGCAGACGTTTTGGCACAGGAAGCATTCAATGCACTTGCGGAACTCCTGCGAGCGTGCAACGTCGACTTGCGCCATTCGGTACTCGCTGGGCTGTAGCTCCTTGGGTGGCGCGAAAGACGGGATCTCGCGCGCTTTTTGGTAGTTGAACGAGACGTCGGTAACAAGATCGCGAATCACCGGAAACGTCCGCATTGGGGTGACCGTGACGATCTCGTCCTCGTCGAATGTCGACATCCGCGTCATGCACATCAGTCGCGGTTTGCCGTTGATCTCGGCCGAGCAGGATCCGCACTTGCCAGCTTTGCAATTCCAGCGCACTGCGAGATCCGGTGTCTGCGTCTGTTGTAGACGGAGGATGACGTCCAGCACGACCTCGCCCTCGTTGACCTCCACGGTGAATTCGCGGAGTTCGCCACAGCTTTCGTCTCCGCGCCACACCCGCATACTCGCGCTGTACGTCATTTAGCCTCTCCGTCCTGGATGCTCGGCCAGCTCTTCGTCGGTGTAGTATTTCTCCAACTCCGAGATCTCGAAGAGCTCCAGCAAGTCGGGTCGCATGGGCGTTTGCAGCTGCTGGGTGACGTTGATGTGGCAGTTGGAGTCGCCGGACCCGCTGCCACCGGTGCCCATGGTTTCGGTGGCCCGGCATACCAGCAAGATCCTGCGCCAGTTGGGGTCCATACCGGGATGGTCGTCTCGGGTGTGGCCGCCTCGGCTTTCGGTGCGCTGTAGCGCAGCTCTGGCCACGCACTCGCTGACCAGCAACATGTTGCGCAGGTCGATGGACAGGTTCCAGCCCGGATTGTATTGACGGTGACCTTCGACGAGTACGTTGTGGTAGCGCGACCACAGCTCGGCCAAAAGAGTCAGCGCCCTGGATATTTCGTCGGCGTTGCGGATGATACCGACCAGATCGTTCATCACGTACTGCAAGTCCATATGCAGCGCGTACGGATTCTCCGGCGCCGAGCCGTCTTTCGGTCCTTCGAAGGGGCTCAGCGCCTGCTGGGCCGCCGCATCGATAGCCTCCGCTGAAACCGCTGGCCGGCTGCTCAGTGCCCGTACGTAATCCGCTGCGCCCAGGCCGGCCCGCCGGCCGAATACCAGCAGATCGGACAGCGAATTGCCGCCCAGCCGGTTGGAGCCGTGCATACCGCCGGCACACTCACCGGCAGCGAACAGGCCTGGCACCGTGGCGGCGCCGGTGTCCGCGTCTACTTCGACACCGCCCATCACGTAGTGACACGTCGGCCCGACTTCCATTGCCTGCGTTGTGATATCGACTTCAGCGAGCTCTTTGAACTGGTGATACATCGACGGCAATCGCCGTTTGATCTCGGCGGGTGTCAGCCGGGATGCGATGTCGAGGTAGACGCCGCCGTGCGGGGTACCGCGGCCGGCCTTGACCTCTGAGTTGATCGCGCGCGCGACCTCGTCGCGGGGCAGCAAGTCCGGGGTGCGTCGGGCCGAGTCGTTGTCCTTAAGCCACTGGTCGGCCTCTTCCTCCGTCTCGGCGTACTGGCCCTTGAACACCGGCGGAATGTAGTCGAACATGAAGCGAGAGTTCTCCGAGTTTTTGAGCACTCCGCCGTCGCCGCGAACACCCTCAGTGACCAGAATTCCCTTGACACTGGGCGGCCACACCATGCCCGTCGGGTGGAACTGGACGAACTCCATGTTGATCAGCGTCGCCCCGGCCCGCAGTGCCAACGCGTGCCCGTCTCCGGTGTACTCCCAGGAGTTGGATGTCACCTTGAACGACTTGCCGATCCCGCCAGTGGCAAGCACCACCGCTGGCGCCTCGAACACGATGAACCGGCCGCTTTCCCGCCAGTAGCCGAAGGCTCCGGCGATCGCGCCTTGGTCCTTGAGCAGTTCGGTGATGGTGCATTCGGCGAACACTTTGATCCGCGCTTCGTAGTCGCCGAGCTCGGCGTGGTCCTCCTGCTGCAGCGAGACAACCTTTTGCTGCAGGGTGCGGATCAACTCCAGGCCGGTGCGGTCGCCGACGTGCGCCAGTCGCGGATAGGTGTGTCCGCCGAAGTTGCGCTGACTGATTCGGCCATCGTCGGTGCGGTCGAACAGCGCGCCGTAGGTCTCCAACTCCCAGACCCGGTCCGGCGCCTCCTTGGCGTGCAGCTCGGCCATACGCCAGTTGTTCAGGAACTTTCCACCGCGCATCGTGTCGCCGAAGTGAGTCTTCCAATTGTCCTTCGGGTTGGCGTTGCCCATCGCGGCCGCGCAGCCGCCTTCGGCCATGACCGTGTGGGCCTTGCCGAATAGGGATTTGCACACGACGGCTACTTTCAAGCCGCGTTCCCGCGCCTCGATGACCGCGCGTAACCCCGCGCCGCCGGCACCGATCACGACTACGTCGTAGGAGTGCCGCTCGACCTCAACCATAAAACCTCGCTCAGCTTCTGAAACGATCCTTCAGCCAATAAATCTGAGATCTGTGATGCTGCCACTGGCCACCAGCATGATGTAGAAATCGGTGAGCGCCAGGGTCCCCAGCGTGATCCACGCGAATTGCATGTGTCGGGTATTGAGCTTGCTGACCTGTGTCCAGATCCAGTATCGCACTGGGTGCTTGGAGAAATGCTTGAGCCGACCGCCGGTGGCGTGCCGGCACGAATGGCACGAGATGGTGTATGCCCACAGCAGAACCACATTGATCGTCAAAATGACATTGCCCAAACCGAAGCCGAATCCGGACGGCGAGTGAAATGCCGCGATCGCGTCATAGGTGTTGATCAGCGACACCACCACCGCGATATAGAAGAAATACCGGTGGGTGTTCTGGACGATCAGCGGAAGCCGGGTTTCACCGGTGTAATGAGCCCGCGGCTCGGGCACTGCGCAGCTTGTCGGCGACTGCCATACCGACCGGTAGTAGGCCTTGCGGTAATAATAGCAGGTGAGCCGGAATCCAAGCAGGAACGGTAATACCATCGCTCCCAACGGAATCCACCCTGGAAAATGCCCGAACCAGACGCCGAGATGACTGGCGCCGGGCTGGCAGGACGCGCTGACGCACGGCGAGTAGAACGGCGTCAGGTAATGATATTTTTCCACCCAGTATTGGCTGCCCCAGAACGCCCGAGTGGTCGCATAGCAGATGAACGCCAAAAGACCGAGGTTGGTCAGCAGCGGTGGCAACCACCAGAGGTCGGTGCGAAGCGTCCGTTCTGGGATTTGTGCGCGGGTGGGTGTGAAAACGCCGATCGCAGGACGGTTCGCCGTGGGTGCGCTCATCTAATGTGATCCTCTTCGCGTGTTATCTCGTCGAAGGGTACACAGAGAACGGCCCCCTTTTTCTGGGGGGCTCGGTTGTTCAGTACCTGTGACCTCCGACACCCTCATCGTCGACATCGCGCCAAAATTCGCGATCGTACTCGGTGTCGGGGATGGCGATTTTCTCGCTGGGTTGCGGTACGGCGGCCCGTTCCAGGTCTAATTCAGAGACGTCGGTGTCGAGCAATTCGATGTCGGTGAGGATCCGGTCGGCATCGATCACGATGCGACGCGTTGCCGGGTTGTCGCCGAATCGCGCCTTCAGTGCGGTCACGCACCGCCGCAGTCCGCCGACGAGGTCGTGCAGTTCGGCGAGTTCGGCAGTCGTGGACAATGGGTGCTCCCTGGGCTGGCGGTGTTACAGATCACAGTACGCTCCCGATACTAGCTATCGACGGACGGAGTCGTTGGGTCTACTCGGCCCAATGGCATGATCCGGCGGACCCATCGGCCCGGCCGGATCATGCCGTATCGCGAACTACTTCGTGATGGCGATGCGCTGCGCCTGAGTTTCGGCTGGGGCCTTGTAGGCGCCGGCAACCCGGACGGTCAGCACACCGGCGTCATAGGAAGCCGCGATGGCCTCGCTGGTGACGTGCGCGGGCAGCCGGAACGAGCGGCGGAATGATCCGTAGCGGATCTCACGCAGGGTGCGGCCGTCTTTGTCTCCGGCGTCTTGCGTGTGCTCGTCGCGGTGTTCGCCGCGGATCACCAGGCGGCTCACCGGCTGGCCAGGGTCAAGCTCGACGTTGACGTCCTTGTCGACGTCAATGCCGGGCAGTTCCAAACGGACCACCGCGTCGTCGCCATCCTTGACGATCTCGGCGGCCGGCGTGAAGTCTCCGGCGACCGGGCGGTACCAGTCCGTCGTCGCGGCAGGGCCGAAGAAGTCACGTAGCCAGCGGTCCCAGGGCTCAACGTCCCACACCGGACGCGACCACAATGCGAGATTGTTCATGGTTATCTCCTCATGCTTCGTTGTGAGTTAGCTGTGTCCGGCGCGTTGCCGGCCCGCTATACCAAGAACCTGAGTCGACCACGCTTAAGTTCCACCTCGGCGTTCACCGGAAGCGAACACTGTCACACAGCCGGTCGCCAGGTGTGATCACAGCGTCATATGTGCGTCACATTCGGCGATTTTTCGGTAATTTGCCCCTCATACCCTCAGACCATGCCTACGGCTGGGAGTTCGCGCGCGCCTGCCGCGGCTCGCGAGATCGTCGTGGTCGGCCACGGCATGGTGGGCCATCGGCTGGTCGAAGCGGTGCGTGCCCGTGACGCGGACGGGTCGCTGCGGATCACGGTGCTGGCCGAGGAGGGCGATGCGGCCTATGACCGGGTCGGCCTGACGTCCTATACCGAAAGCTGGGACCGCGCCCTGTTGGCCTTGCCGGGTAACGATTACGCCGGTGACCAGCGGGTTCGGTTGCTACTAAACACCCGAGTCACCCAGATTGACCGGGCAACCAAGTCGGTGGTCACCGCGGCAGGGCAACGGCATCGCTACGACACCCTGGTGCTGGCCACCGGCTCCTACGCATTCGTCCCGCCGGTGCCCGGCCACGACCTGCCCGCGTGCCACGTCTACCGCACCTTTGACGATCTCGACGCTATCCGCGCCGGCGCCCAGCGCACCCTGGACGGCGGTCACACCGATGGCGGGGTGGTTATCGGTGGCGGCCTGCTGGGCCTGGAAGCCGCCAATGCGCTGCGCCAGTTCGGGTTGCAGACACACGTCGTCGAGATGATGCCACGATTGATGGCCCAACAGATCGACGAGGCCGGGGGTGCACTACTGGCCAGGATGATCGCCGATCTCGGGATCGCGGTGCACGTCGGGACCGGTACCGAGTCGATCGAGTCGGTGAAGCATTCGGATGGCTCGGTGTGGGCGCGGGTTCGCCTGAGCGACGGCGAGGTGATCGATGCTGGGGTGGTGATCTTTGCCGCCGGCATCCGGCCGCGCGACGAGTTGGCCAGGGCGGCGGGGCTGGCGATCGGCGACCGGGGCGGTGTGCTCACCGACTTGTCCTGCCGGACAAGCGATCCCGATATCTACGCGGTCGGCGAAGTCGCCGCGATAGACGGGCGGTGTTACGGCCTGGTCGGGCCCGGATACACCAGCGCCGAGGTGGTGGCCGACCGACTGCTGGACGGGTCGGCCGAGTTCCCCGAAGCGGACCTGTCGACCAAACTCAAGCTGTTGGGTGTCGACGTCGCCAGCTTCGGCGACGCGATGGGGGCAACCGAGAACTGCCTCGAGGTTGTCATCAATGACGCGGTGAAGCGCACATATGCCAAGTTGGTGCTCTCCGACGACGCCACCACGCTGCTCGGTGGCGTGCTGGTGGGCGATGCCTCGTCGTACGGGGTGCTGCGGCCGATGGTCGGCGCCGAACTGCCCGGGGATCCCCTGGCGCTGATCGCGCCGGCCGGATCTGGGGCCGGCGCTGGCGCTTTAGGTGTTGGGGCGCTGCCGGATTCGGCCCAGATCTGCTCGTGCAACAACGTCACCAAGGGCGAGCTGAAGTGCGCGATTGCCGACGGTTGTGGGGACGTTCCCGCGCTGAAGTCATGCACCGCGGCCGGCACGTCGTGTGGGTCGTGCGTGCCGCTGCTCAAGCAGCTGCTAGAAGCCGAGGGTGTGGAGCAGTCCAAGGCGCTGTGCGAGCACTTCAGCCAGTCGCGCGCGGAGCTTTTTGAAATCATCACCGCCACCGAAGTCCGGACTTTCTCCGGGTTGCTTGACCGCTTTGGACGCGGAAAGGGTTGCGACATCTGCAAACCCGTGGTCGCCTCTATCCTGGCATCCACCGGCTCCGACCACATTTTGGACGGCGAGCAGGCCTCGCTACAAGATTCCAACGACCACTTCCTGGCCAACATCCAGAAGAACGGCAGTTACTCGGTGGTGCCGAGGGTGCCTGGCGGTGACATCAAGCCAGAACACCTGATTTTGATCGGCCAGATCGCACAGGACTTCGGCCTCTACACCAAGATCACCGGCGGTCAGCGGATCGACTTGTTCGGCGCCCGGGTGGATCAGCTGCCCTTGATCTGGCAGCGACTGGTTGATGGCGGCATGGAATCTGGGCACGCCTACGGCAAGGCGGTGCGGACCGTGAAGAGCTGCGTGGGCAGCGACTGGTGCCGCTACGGTCAGCAGGATTCGGTGCAGCTGGCCATCGACCTGGAACTGCGTTATCGCGGGCTACGGGCACCGCACAAAATAAAGCTGGGCGTCTCGGGTTGCGCGCGGGAATGCGCCGAGGCGCGCGGCAAGGATGTGGGCGTGATCGCCACCGAGAAAGGCTGGAACCTTTACGTCGCCGGCAACGGCGGCATGACGCCCAAGCACGCTCAACTACTGGCCAGCGACCTCGACAAAGAGACGCTCATCCGCTACATCGACCGCTTTCTCATTTACTACATCCGCACGGCCGACCGGCTGCAGCGAACCGCGCCATGGGTGGAATCGCTTGGGCTGGACCATGTGCGCGAGGTGGTCTGCGAGGACTCGCTGGGTCTGGCCGAGGAATTCGAGGCCGCGATGCAACGCCATGTCGCCAACTACAAGTGCGAGTGGAAGGGCGTGCTGGAGGACCCGGACAAGCTGTCCCGGTTCGTTTCCTTCGTCAACGCCCCCGATGCCGTCGACTCGACGGTGACCTTCACCGAGCGTGCCGGGCGCAAAGTACCTGTGTCCATTGGTATCCCGCGGGTCCGATCATGAAGTCCGGGAGGACAAAGGAGGGACTGTGACGCTTCTCAACGACATTCAGGTATGGACCACCGCCTGCGCATACGACCATCTCATTCCGGGACGTGGTGTCGGGGTGTTACTCGATGACGGTAGTCAGGTGGCACTGTTCCGGCTCGACGACGGCTCGGTGCACGCGGTCGGTAACGTCGACCCGTTCTCCGGTGCTGCGGTGATGTCCCGCGGCATCGTCGGTGATCGCGGAGGTCGCGCCATGGTGCAATCGCCGATCCTGAAGCAGGCTTTCGCGCTCGACGATGGCTCGTGCCTCGACGATCCGCGCGTTTCGGTGCCGGTGTATCCGGCGCGCGTCACACCCGAAGGCCGCATTCAGGTCGCGCGGGTAGCGGTCTAGCTCACCCCGCGAACCTCACAGCTTGAGCACACGTCCGGCGATGACCAGATGTACCTCATCGCAGACGGCTGCCACGCGTCGGTTGATTGTGCCCAGTAGATCGCGAAACAGCACGCCCGAAGAATGGGATGGCACCACCCCGAGGCCGACCTCGTTCGTCACCACGATCGCAGTGGGCAATCCGGTCAGCGCGGCGCACAACCCGTCGAGCCGTGCCTCGAGGACGGCGTAGACGTCCGCGGTCGCAGCAGACCACAACGCCTCGCCATCCATGATGGCCGTCAGCCAGGTGCCCAAGCAGTCCACGAGCACGGGACTTCGTGCCTCGGACAAAGCCGTCGCGACGTCGGCCGTTTCCACCGTTAGCCAGGTCGGTGGGCGGCGAGCGCGATGCAGTGCGACCCGGGCGTCCCAATCGGGATCGCTGCCAGCGGCCGGGCGGCCAGGCGCGACGTAGACGACGTCGGCCGCATCGCCCAACAACGCTTCGGCGTGCGTGGACTTTCCCGAGCGGACGCCGCCAGTGACCAGTATCCGCACCGGGTCATCGTAGGTGGGGCGGCCTCATGGCGCGCCCGGAGCGAGAAAGGGCAAGGTCGGCGGGCAACCATGGCGGGCCAGGTTGAGCAGCGCATCGACGTCGAGGTGTCGTTCGACGAGATCGCCGAGCAGGTCGAGGCGGCGCTCGCGTGCGGCCAGGAAGCATGAGCCCGACGGGGCGAGGCCGAGCGTCTCTCGCAGGAAGGCCTCGCGCAGGGCGTCGCCTTCCAACGAGCCGTGCCACATGGTGCCGAACACCGGTCCGTCGCGCGCGCCGCCGAGGAACTCCTCGGCGGTGTCACCGCGGGTGATCCGGCCGTGGTGAATCTCGTACCCCGACGCGGGCACACCGAGTCCTTCGCCGCGCGGTAGCCGCAGCACCTTGTGGGGGGAAAATGCGGTCTCCACGTCGAGCAAACCCAAGCCCTCGACCTCGGTCACCTGCCCTCCCGGACCTTCGATGCCGTACGGGTCGCGAATCACCCGGCCCAGCATCTGGAACCCGCCACAAATGCCGAGCAGCGGCTTGCCCGCCGCAACATGCACCAGCAGCGCACGATCTAGGTCTCGCGCCCTCAGCCAGGCTAGATCGGCGATCGTTGCCCGGGTGCCCGGCAACACGATCAGATCGGCATCGTCCAGCGCGCGGGGGTCGGAAGCGAACACGACATCCAAGTCGGGCTCAAGACCCAATGCGTCGACATCGGTGAAGTTGCTGATTCGTGGCAGGCGCACGACGGCTACCCGGCGGGCCCCGGTGCCCGCCGCGCGCCGGCCCTGTAGGTCGAGGGCATCTTCGGAGTCCAGCCAGAGGTCGGGGTGCCACGGCAGGGTGCCGTACACCCTGCGCCCGGTGACCCGTTCCAGGTCGCGCAGACCTGGCGCCAGCAGGTCGGAGTCGCCCCGAAACTTATTGACCACAAACCCCGCGACCAGCGCCTGGTCCTCGGCAGCCAGCAACGCGACGGTGCCCAGGAACGCAGCGAACACCCCGCCGCGGTCGATGTCACCGACGACGATGGTCGGCAGTCCCGCATGACGGGCAAGCCCCATGTTGACGTAGTCACCTGCGCGCAGGTTGATTTCGGCCGGGCTGCCGGCGCCCTCCGCGACAACGACGTCGTAGCGGGCGGCGAGGGCGTCGAAGGCGCGGCATGCGGCCTCGGCGAGCGCTCGCCGCCCCGCACACCAGCTTGACGACGCCACCTCGCCCCAGGGCTTGCCCATCAACACCACGTGGCTGCGGTGATCACTGGCCGGCTTGAGCAAGACCGGGTTCATCGCCGCCTCGGGCGTGGTCCTAGCCGCGAGTGCCTGCACCCATTGCGCCCGACCGATCTCCACGCCCGTGCCGTCGGGGCCTCGGCAGACCATCGAGTTGTTGGACATGTTCTGCGCCTTAAACGGCGCCACCCGCACACCGCGTCGGGCCAACGCGCGGCACAGCCCCGCGGTCACGGCGCTCTTACCGGCGTCGCTTGTCGTACCCGCGACCAGCAGACCCGACATCCGTCTCCCGAAGGTTTCTCACTCCACCCGGGTCGCTGAGTCGGTGTCCCAGGTTCCGGGCATCATTGGCGTGCGTGGGCTGCCGCCGAACGCGTCGTTGGGTAACGTGATCAGTCCTGCGACTTGTCCGGGACTGGCCTTGTGGGTTGTTCCGGCGAAACCCAGGGTTCCCGCTCCTTGAGGCGAACCCGTCGGGTCGTGGCCGGTTTCGGGGTCTAAATCCAGGTATTCGTAACCGCGGCCGAGCTGTTTGATCTTTGGCCGCCGACGCCGCTGCGGTTGAACCTGTTCCTCGGGCGCCGCCGCGGCCGCTGGGGCCTCGGCGCTGTCGGGTTCCGGCGTCTTCTTTCGAACGCCGGTGCCGACGGCCTTCCTGGCCTGCGCCGCCGAGTTCAGGTCACCCACCAGGTACCCGAAGCTTTGTATGCCGGCTCCGGTCACCGGCGGCGGGGCGGTCACCGGCGGCGGTGGCGGCCCGGGCGGGGGCGTCGGCGCGGTCACGGCC----------------------GAGTTGGGGTGGGGGTCGGGATACTCGGGGCAATCGCCGCGACCGGCGGGATGACGGGCGGCGCGGATGGCGGGATGCCAACCAGGCCCGCCAGCCCAGACAAGCCCGCGAAGCCGCCTGCTGCACTCGCAGGGGCAAGGGTCAACGGCGCCAGCGGGGCGGCTAGCAGGGGCAGCGCCGCCGGGAGCAACGCAAGAGTTTGCTCGAGCAGCGTTTTAACCAGCGCGATGGTATCGGTGATGATCGTGCCAATGGCTTCGACCGTGGTGAACATCAGGGTAAAAGCGATAGTTGCGGGATTGCCCGACGCGAACGCCGCCGCCAGATCCGCCCCGATGAATGCGAAGGTTTGCGACAGGAAGGCGACATAAGATCCGATGTCCATGGGGTAGCCAAGGGCGAACGCAATGTTGGCCGGGCTTAGGAAGGTTAGCGGATTACCCAGCGAGGGCAGCCACGGATCAAATCCGGAAAACATCGCTTGCAAAAAGGGGAGGTTGGTCAGCCAGTTGATGAACGGTTGTATAACGTTGTTGTAGAAGTCGGTATACCCGATCTTCTGCAACCATTGCAGCCATTCCTGGACTTGGTTCGGCTCGTCGGAAGCCGCTGTCGGCGCGTTGGCTTTCACGATCTGGGGGGCTGGGGTGGTCTGCGGTGCGGCGGCCACCGCCGCGGTCGAGACCGCTTGATAGCTGGCCATCGTGGTGGCGGCCTGGATCCACATCCGCGCGTAGTCGGACTCGTTGAGCGCGATCGGGATGGTGTTGATGCCGAAGAAGTTCGTCGCCATCAGCACGCCGTGGAGGGCGTGGTTGGCGCCCAGCTCGGCCAACGTTGGCATCGCGGCCAAGGCGGTGCCGTAGGCGGTGGCCGCGGTTTCTTGCCGGGTGGCCATGGCCGCGCTGTTAGCGCTGGCCTGCACCAGCCACGCCAGATAAGGGGTATGGGCGGCCACGTAAACCGCGGCGGTCGGGCCGTCCCAGGTGCCGGCCTGTACGGCGGCCAACAGCGCGGCCAGCTCGTCGGCCGTCTCCGCGTAGGCGATGCTCAACGAGTGCCACCCCTCGGCCGACACCAGCAGCGGACCGGGCCCAGGCCCGCTGCTTAGCAGCGCCGAGTGCACCTCTGGGGGCGAAGCCATCCAGATCGGGGCGGTCATCGGCGGCTGACCGCCGGCGGAGGTGTCGTCGCGTCGCGAGCAGCCACGTTAAGGCCCAGCAGCGTGGTGGTGGCCCGACCGCTAGACAAGGTTTGGAGCGTCATGACCGGTTAGCTTTCTCGGGGTACACCGCCCCGGGTGGCAGGACGCGATGACGCGAGTCTCCTGGCTCCCGGATCGTTGCTTGCCTCGCCTTCCAGCCTGTGGCCGTGGCTTACGAGGGTCGCTCCCCGGTGACAGTGGCGGGACCGCGCCGGATTCTCACCGGCTTCCTGCATCGTCATCGCCTGACGGGAAGAATATTGGCATGCAGAGCGTGGATTTGCACGTTGAGCGGCATTTGCCAAGCAGGGGTCGGTCACATCGCACGGTCGCAACAGTCACATGTGTCACTGCACTAGGCGACATCCGATCTGCCCAGCTCTCAGCGACAGGCGCCTGGCCGGCGGTTTTGTTCCCAAGTTGGTCGTGGCTGTGCGGGATTGGAGGCGGCGTTGACCTGCAGAAACCGAGTTGTCGCGCTTAGCTGGGCACAGCGACCATCGCCGACGGCGGAGCTCGGCGTCGGTGAGTCGCTTCGGTCGGCCGGGGCGGCGCGATTCGGGTTCGACCACGTGGTCGTCGACCAGCTGACGCGCCGAACGTGCAACCACGGCGGCAGCGCCCGGCGACGTGTCCCCGCCACCAGTACACGTTCGGCGCAGCCAGTGCACACACGGCACGGAGTTTAGGACTTACTCATTTGGCTATCCGCGACCGATATCGCCGACCAGGTAGCGCTGCATTGTCGGGCCAATGGCGTCGACCAGCATCTCCACCGACATGGAGTGCAGCGGCTCAGAACGCACCCCGTAGCGCATGATGCCCAAACCGACGAGTTGAGCGGCGCACAGCGACGCTCGGATGGCAATCTTGTCGGCCCCGAGCATCTTGAGCAACGGGTTGAAGACCGGTCCGATGAACATGGACTGCACGATCTCGGCGGTCTTGGCTAGCCCGGTGGTTGCGATGGCGCTCGCCGCAAAGGGACCGCCGCCGGCCGCATCCCAGGTGGTGATCAGCACGTAGAGGGTTCGGCGGCCTACCTGGTTGACGCTTCCGGTGACGATTTTTTCGATGAAATCCGGTGTGCCGAAGGGCAACCGCAGCATCTTCGCTACCGGGTCGAGGAGTCCGCGTGATGGCTCTTGGCTACGGGCCATGGTGTCAGGATCACCCCGCTGTGATCAAAGATCAAGCGTCACCGGTGTCGGCGTGCCATGCCAGCGGTGCAGCCGTTGCTGACGTGCTACCGCGCTGCGAAATCGGTTCGCGACCAGCTGTGCCAAGCCCGGATGGGTGCCGAGCGGTCGGGTTACCACATCGGCACCGGATGCCCGCAGCCGCTCTTGAAAAAGGCCTTCTGCCAACAGGAAGGAGGCGACCACGACGCGGCGCGCACCTCGGTTGGCTTCGGCCCGGTCTCGGGCCCGCTGCACAGCCGTGCGCACATCCGGACCGCCGGTGCCCGCAAATCCCATGTCCACCCATGATCCGGTCAGTTCGGACACTAGCGTCCGAGTGGTGTGCAGGTCGGCACGTGCCCGCCTATCCGACGCGCCGGCCGCTGCGAGGATCACTGAATCGCCAGGACGCCAACCGGATTCCACCAGCTGCTGGGTGACTATCTGCGCGATCTCACGGCATGGCCCCAACGCGGGGGTGACCGTGACATGCGGGTGCGCACTGGCTGCGACATGAGCGGGCAGGTCGGTGCGAACATGATATCCGCGGGACAAGAACGCGGGCACCACGATTGCGGGACGGCAGGAAAGGGCGGAAAGCACTTCGCTGGGTGAGGGTCCGAGCACATCAACGAAGGCGACCTGCACAGTGCGGTCGACGAGCGCGCTCACTTGCGCGGCGATGTCCGCTATCATCGCGACACCGGACGGTCTGCGGGTTCCGTGGGCCGTCAAGATCAGGTTCATACGTCATCGTGCCGGCTGTCAACGGCGAGACGGTAGCCACGTTTCACCACTGTTGCCACGATGTTCTTGTCGCCCAGAGCCGTTCGTAGCCGCAGTACGGCGGTGTCCACGGCGTGGGTGTCGCTGCCGTCGCCGGGTAGGACGCGTAGCAAGTCGCCACGAGAGACGACGCCGCCGGGGCGATGTACCAACGCGCGCAAAATCGCCATTCCGGACGGCGATAGTGGCTTCACCGAATCATCCACCAGCACAGAGGTTCCACGGATCTCGATCACGTGGCCGGCTGCTTTGAACGTGCACGAACCCAGCAGCGGCAGCTCCTCGGCAATGTGGCGGGCTAAGGCTCCCAACCGCATTCGCTCGGGAGCCGACGTCGGGACGCCCTTTCGGATCAACGGCCGCGAAGTTACCGGGCCGACACACATCGCGTGCACGTCGGTACGCAGCGCAGCCAACAGTTGGTCCTCGATATCCAATTCACGGCTGCGTTCTAGCACCGCGGCTGCGGCAGGTGCCGACGTGAAGGTGACCGCGTCGAATTGTCGTCGCGCGATCCCGGTGACTAAATGGTCGAACACGCCGCCTAGTGGCGCCGGCTTCCACCGGTAAACCCGGATCGGCACCACTTGCGCGCCGGCGAAACGTAACCCGCCCAGAAATTCCGGAAACGGGTCCCAGCTGTCGGCGGCACCGTGCAGCTGGACGGCAATACGCGTACGGGACACCCCCGATTCGAGCAGATATTCCAGCACTTCATGCGACGATTCAGAGTCGGGGGACCACTCTTCACGCAGGCCGGCGGCACGCAGCGCACCAGTTGCCTTTGGTCCGCGGGAGATGATCCGGGCCGACGACAACGATTCCAGGAGCTCGTTGGCCAGCCCCCACCCCTCGGCCGCGGCCAACCAGCCGCGAAATCCGATGCCGGTGTGGGCGACCAGAATGTCAGGCGGGTCGGCGATCAACGCCTCGGTGTTGTTCTGCAGTTCATCGTCGTCGGGAAGCGCGATCATCTTGATCGCTGGGGCACTACAGACCTCGGCGCCCTGGCGGCGAAGCAATGCGCACAGCTCTTCGGCGCGGCGAGCGGATGTCACCGCGATCCGGTAGCCGGTCAGTGGCGCCGAGTGTGCCTGGGCCATATGACGTGTCTAGGCCTGTGAGGTTTCAGTCGCGTTACCAGGCAATTGCTGCCGGATTGCCCATTGCCGATACCCACCTCTGTGGCTTCGGGCGTGGCGCTAGACGTAGGCCAAGCCCGCGGGTGCGGTGGTCGCCGGCACGAGCTCGCCGGCGCTCTTTAGGCCCCGACGCACATAAATCGCCCAGGTCAGCACCGAGGCGACCAGGTAGAACACCCCGAAGGCCCAAAATGCCGAGGTGGCCGTGCCACTGGTCAGGTAGGACTCTCGCAGAGCCAGGTTGACGCCCACTCCGCCGAGCGCGCCGACCGCCCCGGCCAGGCCGATCAGCGCGCCTGACATCGACCGCGACCACTGCCTGCGCTCGGCTTCACTGATCTGCAGCGAATGGCTGCGCGCCTCGAAGATCGACGGAATCATCTTGTACACAGAGCCATTGCCGATGCCGGACAAAATGAACAGAGCCGTGAAGCCGATGACGTAGCCGACCATCGTCGCAGTCGGCATCGGCCCGGCCAGGTGGTCACCGAAAGTGCTTGCGCTGATGAGTATTCCGGTGGCCAGCAGCATGGCGCAGAAGGCAGCTAGGGTGACTCGGCCGCCACCGATACGGTCGGCGAGCTTGCCGCCATATATTCGGGACAGCGATCCCAATAGCGGCCCCAGGAAGGCGATCTGGGCCGCATGCAGCGAGGCCTGCGCCGTGCTCTGACCGCTGGCGATGAAGTTGATCTGCAGCACCTGACCGAATGCGAAAGAGAACCCGATGAACGAGCCGAAAGTGCCGATGTACAGCAGCGAGATCACCCAGGTGTGCGGCTCGGACACTACCGCACGCATGGTGTTCAGCTCGATGCGATACTCCGTCAGGTTGTCCATGTACAGTGCGGCGCCGAGGCCGGCGACCGCCAGCAGCACCAGATATATCGCGCACACCCAGTAGGGCTCGCGGTCACCGGCCGTTGCGATCACCAGCAGGCCGACCAACTGCACCATCGGCACCCCGAGGTTGCCGCCACCCGCGTTGAGCGCAAGCGCGGCGCCCTTGAGTCGTTGCGGAAAGAAAGCGTTGATGTTCGTCATGGAGGCGGCGAAGTTGCCGCCGCCGAGGCCGGCTAGCGCACCGCACACCAGATACGGCCACAGTGGCAAACCAGGGTTGGCCAGCAACAGAATGCTGCCAACGGTCGGAATCAACAGCACCAGTGCGGAAAAGATGGTCCAGTTGCGCCCCCCGAACTTTGCGGTGGCAAATGTGTAAGGGAAGCGCAGGCATGCCCCGACCAAGGTCGCGGTGGCGCCGAGCAGGAACTTGTCGCCGGCGGAAAAGCCGTACACCGATGTGGGCATGAACAGCACCATCACCGACCAGAGGGACCAGACGGAAAATCCGACGTGCTCGGCGGCCACCGACCAGATCAGATTGCGTCGGGCGATGAATTTGTTGCCGGCCTCCCACGCCACCGAGTCTTCGGGATCCCAGTCGGAGATCTGGTGGGAACGGCCCATACTGACCCCTATCGTGATCGACGTTCTCGATCACGCTAGAAATCCTTTGTTGCCCGGGCGCTTCCGGTAGTGACCCCGGCGTGAACTTTCGCTCACACGGTTACCGCCAGCGTGTGAGGGCGGCCGTGCAGCGGAGCGGATTACCAGACGTCGCCCGCGCGCCAATCGCACATCAGCTCCGCCGAGGTGTCCAGGCTGATGTCGATGGGCAGGACGAACACCGTTCCGTCGTCATCGGGTGTACGGACTGGACCGGTTGGTGCCAGTACCGATGTCGGGCCGTGCCAGGGCAGCCAGCCGCGTGAGGCGTACAGTCTGCGGGCCCGCGCCGAGGAACTGAGCGCTCCGAGCTGGTAAGCGCCGCGCATCACCTGCTCGACGGCGTCCAACAGCGCGCTCACCAGGCGTTGGCCCCGCCAGTCCGCCCGCACCGCAACGCCTTCGACGTACCCGCAGCGCAGCGCGTTGCCGCGGTAGATCAGTCGCCGCTGGATCACCGCGGCATGCGCGATGATCGCCCCGTGATGCCAGATCAGGGCGTGCATCCCACCCAGCGTGTGCTCCCAGTCGGTCTCGGTGAAGTCACCGGCAAACGCGCCGGTGACCATCTGACGGATGTCCTGGCGGGTCTCGCTGTCAAGATCGGCGGTGTGGACCAGGCGGGCCGTGTGTACCTGGGTGTGCACAGTCCCTGTCTACCAGGCTTGTGTTACACCCTGGCCAGGCAACCGAGACCGGGGTCGTGCCCAGTGCAGTCGCACATATTGGCCGGGCCGTATCTGCGCGACCTTGTCGATGTCCTCGTCGGTGATGACGCCGACGACCGGATAGCTTCCGGTGATCGGGTGATCCGGCCCCAGGATCACCGGTAATCCGTTGGGCGGCACCTGGATTGCGCCGCGGGTAACGCCTTCGCCGGGCAGTTGCCGATCCGGCCAGCGGTGCTGTAGCGGGCGGCCCTGTAGCCGCATTCCTACGCGGTCACTGCGGTTGGACGCCATCCAGATGGTATGCACCAACGCGTCCGGGTCCACCAGCCAGTCGTCGCGCGGCCCGGGCACCACCCGCAGCTCCACCAGATGCTCCTCGATAGCGGCCACCGGTGCCTGGTCGAGTTCGGGATAGTCGTCGGTGTGTTCGCCGACCGGCAGCACGTCTCCGGCCCGTAGCGGCGACGGGCCGATCGCCGACATCACGTCGTAGCTGCGTGACCCCAGCACGGGCTCCACACAGACGCCGCCGCGCACCGCCAGATAGGTCCGCAGCCCGGCCCGTGGGGTGCCCAGTGAGATCACCTGGCCGTCCCGGACGTGGTGAATGCTGTTGGTGCCGACCATGATTCCGTTCACGGTCGGATCGGTGTCGGCGCCCGTCACCGCGATGTCGACGTCGCCGCCGCGAACCCGCGCCGAGAAGCCGCCGAAGGTCACTTCGACCGTGGCCCAATCGTCGGGGTTGGCGACTAGCCGGTTGGCCAGCGTGTGGGAGCGGCGGTCGGCGGCACCGGATCGACCGACACCGAGATGGGCCAGTCCGGCACGGCCGAGGTCTTCGACGAGGGCCAGCGGTCCGCTGCGCAGGATTTCCAGTGTTGTCATGGCTGCTTCCTCCAGCTCAGGCGGCCCGGAACTGAACCCACATGCCCGGTGTGAGCAGCGCCGGCTGGGGTCGGTCGACATCCCACAGGACCGCGTCGGTGTGGCCGATGATCTGCCAATCGCTGGGCGCTTGAGATGGATATATCGCGCTGAATCCGTCGGCGAGGGCGACCGATCCGGGCGGCATCGAGGTGCGCCGTTCGGGCCGGCGCGGCACCCGCAGGCTCGGGTCGCCGTCGATCAGGTAGGCGAACCCCGGGGCGGACCCACTGAATCCCGCCCGCCATCCGGTGGCGGTGTGGGCGTTGATGACCGCTGCGGTGGTCAGGCCGGTGCAGCGGGCGACCTCGGCGAGGTCTGGGGCGTCGTAGACGACGTCGATTACCAGGTCGCATCGGTGATCGGCCGCAGCCACCGCCTCGGGGGTGACCCGCAACCTGCGCAGCCGCTGACGGGTGACCCCTTGGTAGCGGGGCGCGTCCAGCTTCACCAATACGGTGCGCGAGGCCGCAACGATGTCGACCACACCGGGTAGCGCCGCGGCTCGCAATGCATCGGTCCATGCCATTGCGTCAGCGGTGCTGTCACATTGCAGCATCAGCGCATGGTCGCCGTAGTCGAGCACGGTGCAGGCCAATGCCGCGTCCATAAAGACGTCCATCACACTCATGCGTCGACGGTAGCGCTGCAATCTTCGGCTCGGCCAGGGATTTTCGAGACTGCCAGAGGTGCCTTAGCAAATGCTCATGCGCCCAAGATCTGGCTGATCTGTGGCGGCAGTTGCTCGGCCACCACGGGATAACTCAGCACCGACGAGAAGGCGATGGCTCCGGCCTGTTCCTTGGAAGTGAAGATGTGGCGCCGCTGGGCGGTTGCCTGCGACGCCGCAATCTCCGGGTCGGCCAACAACGCCTTCTCGTCCTCGGGGCTCTCGGTCATCCAGATCAGCACATCGGCGGCATCAAGCACCGCTTTAATGTGATCGCGCGGAATGACGCCGCGCTGATCGACGGCGAAGGGTTTGATGCTGTCGGCGATCACCAGACCCATGTCGTTGAGGAAGTCAGTTCGCCAGCCCGCCAGGGTTGCGACCACGTTGCCCTGCCAGAGGCGACCCTGCAGCAACAGCGCCTTCTTGCCCCGCCAGCGCGGATGCCGCTGCGCCACCGCGGCGAACTTCTGGTCGACGGCCTCGATCAGCGACCTCATCCGGTCGGCCGCAAACACCGCCTGGCCGATCGACCTGGCCTGGTCCTTCCACGGCTCGAAGAATGCGTCGCCGCCGGACTGGGCGACGGTCGGGGCGATCGCCGACAGCTGCTGATAGGTATCGGCGTCCACCCCGGCGTTGATCGCCACGATCAGGTCGGGTTTTAAGGCGGCGATTCGGTCGATCTGAATCCCGTTGTCCAGGTTCAATACCGCCGGCCGCGCCCCGCCGAGCTTGGGCGCCGCCCACGGCCACACCGCAAACGGCTGGTCACCGAACCAGTCGGTCACCGCGATGGGCACCACATCGACCGCGAGCAAGTCGTCCTGCTCGGTGTAGCCGGCGCTGACCACGCGCTTGGGTGGCTCTTTGATGACGGTCTGACCGAACAGGTGGGTGATAGTTACCGCCGCGCCGCCAGGAGTGCCCGGCGGGGGTTTGGGCGATGAACAGCCCGCGAACAGCCCGGTGGCTGCTGCAGCCTCGGCGACCTGCAAGAATCCCCGGCGGCTGCATCCCTGTCGCACAGCGTGAGGGTATCGCGCGCGTTACCGCCGGCGTCGGGCGCTGGTACTTGCTGGCCCGTATCCGCCGCCGCCGGGGGTTTCGATCACCAGCGTGTCGCCCGGCTCGACGTGCGTTGAGCCGCATCCGGCCAACTCGACGGTGCTGCCGTCGGCGCGTTCCACTCGGTTGCGTCCCAGCTCTCCGGGGGAGCCGCCGGCCATGCCGTAGGGCCGAACCCGCCGATGACCGGAGAGCGTGCTGACCGTCATCGGCTCGGTGAACTCGAGGCGTCGGACGGCGCCGTCGCCGCCCCGCCAGCGACCGGCGCCCCCGCTGCCCTGACGTACGGCGAACTCGCGCAGCAACACCGGGTAGCGCCACTCCAGCACCTCGGGATCGGTGAGCCGGGAGTTGGTCATGTGCGTCTGCACCACCGAGGCCCCGTGGTACCCGTCACCGGCCCCGGAGCCCGATCCTACGGTTTCGTAGTACTGGTGCCGCTCGTTGCCGAACGTGACGTTGTTCATCGTCCCGGATCCCTCGGCCTGCACACCCAACGCGGCGAACAGCGCGCCGGTGATCGCCTGCGAGGTTTCGACGTTGCCAGCGACCACCGCGGCGGGATGGGTTGGTGCGAGCATCGAGCCTTCGGGGACGACGATACGCAACGGGCGCAGGCAACCGTCGTTGAGCGGGATGTCGTCGGCGACCAGGGTCCGGAACACGTAGAGCACCGCCGCATTCACCACCGAGGTCGGTGCGTTGAAGTTGGTGTCCAGCTGAGCCGAGGTTCCGGTGAAGTCGATGGTCGCGCTGCGGGCGGCGCGGTCGACGGTGATGCGCACGGCGATCGTCGCGCCCGAATCCATGCGGTAGCGGTAGGCGCCGTTGTCGAGCCGGTCGATGACCCGGCGGACCGCTTCCTCGGCGTTGTCCTGGACGTGGCGCATGTAGGCCGCCACCACGTCGCGGCCGAAGTGGTCGATCATTTTTCCGACCTCGTCGACGCCCTTTTGGTTGGCGGCGATCTGCGCGCGCAGATCGGCGAGGTTGGTGTCGGGATTGCGGGAACCGAACGGCGCCTCGGTAAGCAGGCGCCGGGTTTCGGCCTCGCGGAACCGTCCGTTCTCGGCGAGCAGCCAGTTGTCGAACAGCACGCCCTCTTCGTGGATCTCGCGGCTGTCGGCGGGCATGGAGCCGGGGGTGATGCCGCCGATTTCGGCGTGGTGCCCGCGAGAGGCGACAAAGAATAGGACGTCCTCGCCGCCGGTGTTGAACACCGGGGTGATCACTGTGATGTCCGGCAGGTGGGTGCCGCCGTGGTACGGGTCGTTGACGGCGTATACGTCACCGGGCTTCATGCCGCTCAAGCGCCGGCGGATCACTTCCTTGACGGTGGTGCCCATCGAGCCGAGGTGCACCGGAATGTGCGGGGCGTTGGCGACCAGGTTGCCGTCCGGATCGAACAGCGCGCAGGAGAAGTCCAGCCGCTCCCGGATGTTCACCGACTGGGCGGTGGCTTCCAGCCGGAAGCCCATCTGCTCGGCGATCGACATGAACAGGTTGTTGAAGATCTCCAACAGCACCGGGTCGGCCTCGAAACCGGCCTCGAAACCGGCCCGAGTGGCCGCATCGGGCCGCGGCGGGGTGACCACTCGTTGCGCGAGCAGGTGCCCGGTCTCCGTCATCGTCGCCTGCCAGCCGTCGTCGACGACGGTGGTGGCGTTGGCCTCGGCGATGATCGCCGGACCGGTCAGCACGTCGCCCGGCCGCATCGCCTCCCTACGCCGCAGCGGTGCGTCGCGCCACAATCCGTTCGAATAGATCCGCACGGTTTCCGACGAGCCGGTGGTGTCGTTGGCCTGATCGCCCAGCTGGGACAGGTCGGGCTGGTCGGTGAGCCCGGTCGCCTCGACCGAGATCGCTTCGGCGATCAGCGGACGATCCAGCAGGAACGTGTACAGCGCGCGGTGGCTGCTTTCAAACGCCGTGGCCATGGTCTCGATCTCGGCCAGTTGCACGGGGATCGCGGTATCGGTTCCCTCATAGCGCAGGTGCACCCGGCGAACCACCCGGATGCGCTCACCCGGGACGCCCTCGTCCAGCAACTCGGCGCGGGCGGCTCGTTCGAGGGATTCCGCAACGCTGGCCAAACGCTGTGGCGCGGCGGGTCCGAGCGGGATCTCCACCGATTGTTCGCGCATTGCGGTGGTGTCGGCCAGGCCGATCCCCAGCGCGGAAAGCACGCCGGCCATTGGTGGGATCAGCACCGTGCGGATGCCGAGGGCGTCGGCCACCGCACATGCGTGCTGACCGCCGGCGCCGCCGAACGTCGTCAGCGCGTACCGCGTCACGTCGTGTCCCTTTTGCACGGAGATCTTTTTGACCGCGTTGGCCATGTTCGCCACCGCGATCCGCAGATATCCCTCGGCGACCTGCTCGGGTGACCGGTCGTCGCCGGTCCGCGCGGCGATGTCGGCGGCCAGGTCGGTGAAGCCACGCCGCACGGTCCCGGCGTCCAGCGGCTGGTCGCCGGAAGGACCGAATACGGACGGGAAGTGGGTGGGCTGGATGCGGCCGAGCATCACGTTGGCGTCGGTGACGCACAGCGGTCCGCCGCCGCGGTAGCAGGCCGGGCCGGGGTCGGCTCCGGCCGAGTCCGGGCCGACTCGGTAGCGGCTCCCGTCGAAATGCAGAATCGACCCGCCGCCGGCGGCCACCGTGTGGATGTCCAGCATCGGCGCGCGCAGCCGGACCCCGGCAACCTGGGTCGTGAAGACGCGTTCGTACTCGCCGGCGTAGTGCGACACGTCGGTCGAGGTGCCGCCCATGTCGAAGCCAATAACATGATCGAAGCCGGCCAGCGCCGACATCCGCACCATGCCGACGATGCCGCCGGCCGGACCAGACAGAATCGCGTCCTTGCCGCGGAAGTGCCCGGCCTGCGCCAGCCCCCCGTTGGACTGCATGAACATCAGTCGCACACCCCGCATCTGGTCGGCCACCTGGTTGATGTATCGGCGCAGCACCGGGGACAAGTAGGCGTCGACCACGGTGGTATCCCCGCGCGGGACCAGTTTCATCAGCGGGCTGACCTCAGATGACAACGAGATCTGGGCGAAGCCGATGCGCTGCGCCAGCGTACCGATTTCTCGCTCGTGTCCCGGGTAGAGGTAACTGTGCAGGCACACCACCGCGACCGCGCGGATTCCGTCCGCATGGGCCTGCCGCATCTTCTCGCCCAATGCCTCCAGGTCGGGTGCCCGCAGCACCCGGCCGTCGGCTGTGACCCGTTCATCGACCTCGACGACCCGCTCATAAAGCATCTCGGGCAACACGATCCGCCGGTCGAAGATGCGCGGACGATTCTGGTAGGCGATGCGCAGGGCGTCGCCGAAACCGCGGGTGATCACCAGCAGTGTGCGCTCACCCGTGCGCTCGAGCAACGCATTGGTCGCCACCGTGGTGCCCATCCGCACCGCGTCGACGCGCGTGCCCGCCTCGCCGTTCGCTAGCAGCGCACGGATGCCGGCCACCGCGGCGTCGCGATAGCGTGCCGGGTTGTCCGACAGCAGCTTGTGGGTCAGCAGCCGTCCGTCCGGCCGGCGCGCCACAACGTCGGTGAACGTGCCACCCCGGTCGACCCAGAAGTGCCACCCCGCGCCAACCACCCGGACTCCCCCTTCACGCTCGCAGCCGGTCCCGTCCTCACAACGGCAGACGGGCCGAAGCCACCTAAAGGTATCTCCGCTGTAACAGCGCGCATCCGGGCCGGTAACAGGGTCTCTTTAGCGTCGAGCCGTCATTACCGCTGATGTCGCCCGCTTGTCGACAGGAGACCTAACCGATGGCACTCACCACCGCCCCGGCAATCGATTATGCGCTGCCACGCCAGCAGGATGAGGGCGATCACTGGATCGACGACTGGCGCCCGGAAGACCCGGTGTTCTGGGAGACGATCGGCAGGCCGATCGCCCGCCGTAACCTGATCTTCTCCATCTTCGCCGAGCACGTCGGCTTCAGCGTGTGGATGCTGTGGAGCATCGTGGTTGTCCAGATGACCGCCGCCGCTCCCGGGCACCCCGCCGCGTCCGGCTGGGCGCTGTCCGCCAGCCAGGCCCTATGTTTGGTCGCCGTCCCCAGCGGTGTCGGGGCGTTCCTCCGGCTGCCGTACACCTTCGCGATCCCGATCTTTGGTGGCCGCAACTGGACGACCGTCTCGGCGGCGCTGCTGGTGATCCCGTGCCTGCTGCTGGCTTGGGCGGTGAGCCACCCTTCCCTGCCGTTCGCGGTGTTGGTGGTGATCGCGGCCACCGCCGGTTTCGGTGGCGGCAACTTTGCCTCATCGATGGCCAACATCTCGTTCTTCTACCCGGAGAAGGACAAGGGTTGGGCGCTGGGCCTGAACGCGGCCGGAGGCAACATCGGGGTGGCGGTGGTGCAGAAGATCATTCCGCCCATCGTGGTCGCCGGCAGTGGGGTGGCACTGTCGCGTGCCGGACTGTTCTTCGTGCCCTTGGCCGTCGCCGCCGCGGTGTGCGCATTCCTGTTTATGAACAACCTCACGGAGGCCAAGGCCGATGTGAAGCCGGTGTGGCAGTCGCTGCGGCATGCCGACACCTGGATCATGTCGCTGCTGTACATCGGCACCTTTGGGTCGTTCATCGGGTATTCGGCGGCCTTCCCGACGTTGCTCAAGACCGTGTTTGGCCGTGGTGACATCGCGTTGGGTTGGGCCTTCCTCGGCGCGGGCATCGGTTCCCTGGTCCGTCCGCTGGGCGGCAAGCTCGCCGACCGGATCGGCGGTGCGCGGATCACCGCGGCCAGTTTCGTCATGCTGGCGGCCGGGGCGGCTGCGGCGTTGTGGTCGGTGCAGTCGGTCAATCTGCCGGTGTTCTTCGTCAGCTTCATGTTCTTGTTCGTTGCCACCGGCATCGGCAATGGTTCGAGCTACCGGATGATCTCGAGGATCTTCCAGGTCAAAGGCGAAGTCGCCGGCGGGGATCCGGAAACGATGGTGAACATGCGCCGACAGGCCGCCGGAGCGCTGGGCATCATCTCCTCGATCGGCGCGTTCGGCGGGTTTGTGGTGCCGCTGGCCTACGCCTGGTCGAAGGTGCACTTCGGCAATATCGAACCCGCCCTGCACTTCTACGTGGCGTTCTTCCTTGCCCTGCTCGTCGTCACCTGGTACTGCTACCTGCGTAGAACCACCCCCATGGGCCAGGTGGGGGTGTAGTTAGCCCGGCGGCGGTCTCACGTTGTGAGCCACGCGCAAACTCAGACTCTGCCGATGTCAACGCCCAGCTCGGCACCGAGCTTGTCCAGCGGCATGGTGACGTGCTCTCGCTCGTGCACGCTGAGCCGGTCGCGCAGGTCTTCAAGCTCTTCCATTAGGCTCTCGTAGCGCTCAGCTGAGATGAGGATGGCTGCGGGTCGGCCATGATTCATCAACACGACGTCATCGTCGGCGGATTCACGCACAAGCCTCGATAGGTGAGCGCGGGCTTCACTAATAGGCACTAGACTGCTGGTCATCGGTAGACCCCCCTTCGGTGTCCGACGCGAGTAACGGTGATGACACGCGCTGCGTCGTCGACGATGTAAACAACGCGATAGTTGCCGAGGCGGATGCGGTAAGTGGTGTCGAAGCCACTCATCTTCTCGCAGCCACGCGGGCGCGGTTCGTCGGCGAGCGCGGCGACGGCGGTCAGATGCGCCGCTGGTCGTGGCGGTGCAGCCGTTGGATTGCTTTAGCTGCCGAGTTCTCGATTTCGACCGCGTACCCACTTGCCATACAAAAATGTACAGACTTCAGATGCATAATATAAGCGCTAATTTTGCCGACGCGCTCTCACCGCGGCCACGGGCTGTAGTCGGCGATCAGCTCCTCCTGCGGCGGGCGCTGGTCGGCCGGGACGTGCTGCAGGTTGATCCGGATCCGATACCAGATCGAACTCGGCCCGCGCATGCCGTCGACCAGCACATCGGCGGGCCGCAGCAAAGCCGCGGCGCCGGGATACCGGTCGCGCCAGATGTCCAACGCCGCCATCGCCTCGGCCCGCGTCTTGGCGCGGGCGATCTCGATCAGCGGCTTGGCGGATTGCGCCTTCTGCGGCGGACCCAGTTCCTCGGCCAGCATCAACAGCCGGTCGAGCCGGCCAACCGCGTCATCCATCCCGGCCCAGGGGTCACCGATGTCGGCCAACCGGCTGGGCACGGTGGCCATGGTGAACACCGCCGGGTCGCAGCCGGGCACCTCCTCCCAGTGCAGCGGCGTGGACACCCGGGCATCCGGGGTGGCCCGCACCGAGTAGGCCGACGCGACCGTGCGGTCCTTGGCGTTCTGGTTGAAGTCGACGAACACGCCCTCGCGTTCTTCCTTCCACCAACGACTGGTTGCCGCGTCGGGTAGGCGCCGTTCGACCTCACGCGCAACGGTCTGGGCGGCCAGGCGCACCTGGGGAAACGACCAGCAAGGCGCGATCCGGGCATAGACGTGAAAGCCCCGCGACCCGGACGTCTTCGGCCATGCGGTCAACCCGTAATCCTCCAGCACCTCCCGGACCACCAACGCGACCTCGACGACCCGCTGCCACGCGACCCCGGGCATCGGGTCCAAGTCCACCCGCAGCTCGTCGGGATGATCGAGGTCGCCGGCGAGCACCGGATGCGGATTGAGATCCACACACCCCAGGTTGATCACCCACGCCAGCCCGGCGGCGTCGTGAATGACCGCCTCCGCGGCGGAGCGGCCCGACGCATAGTGCAGCTCGGCCACGTCCACCCAGTCTGGCCGGTTTGCCGGTGCGCGCTTCTGAAACACCGCCTCGGCGGAGATGCCCTTGACGAAACGCTTGAGAATCATCGGCCGGCCGGCCACCCCGCGCATCGCCCCCTCGGCCACGGCGAGGTAATAGCGGACCAGATCGAACTTGGTGTAGCCCTTTCGATCGTTGTGAGCGGGGAAGACGACCCTGCCCGGATGCGTGACGATGACCTGGCGTCCGTGCACGTCCAGCGACACCGGGGCGGCCATGCGGCTCATGGTAATTTGCGACCCGCCTCACATAGGGTGAGGTCATGCCTAACCTCACTGATCTGCCCGGGCAGGCCGTCTCCAAGCTCCAGAAGTCCATCGGACAGTACGTCGCGCGCGGCACTGCCGAGTTGCATTACCTGCGGAAGATCATCGAATCGGGCGCGATCGGGCTGGAGCCGCCGCTGAACTACGCCGCGCTCGCAGCCGATATCCGCAAGTGGGGGGAAGTCGGCATGCTGCCGTCGCACAATGCCAGGCGCGCCCCCAACCGGGCGGCCGTCATCGACGAAGAAGGCACGCTCACGTTTTCCGAACTCGACGAGGCCGCACACGCGGTGGCCAATGGCCTACTGGCCAAGGGTGTCCGCGCCGGGGACGGCGTCGCCATCTTGGCGCGCAACCACCGCTGGTTTGTCATCGCCAACTACGGGGCGGCCCGAGTGGGGGCCCGCATCATCTTGCTCAACAGCGAGTTCTCCGGCCCGCAGATCAAAGAGGTGTCGGACCGTGAGGGCGCCAAGGTGATCATCTACGACGACGAGTACACCAAGGCCGTCAGCTTGGCCCAGCCACCGTTGGGCAAGCTGCGGGCGCTTGGTGTCAATCCCGACGACGACAAGCCGTCGGGCAGCTCCGACGAAACGTTGGCCGAGCTGATTGCGCACAGCAGCACCGCGCCCGCCCCGAAGGCGAGCCGCCGTGCGTCGATCATCATTTTGACCAGCGGCACCACCGGCACCCCGAAGGGGGCGAACCGTAACACACCGCCGACGCTGGCTCCGATCGGCGGCATTTTGTCGCACGTGCCGTTCAAGGCCGGCGAGGTGACGCTGTTGCCGTCGCCGATGTTCCATGCGCTGGGTTACATGCACGCCGCGCTCGCCATGTTCCTGGGCTCGACGCTGGTGCTGCGGCGGCGGTTCAAGCCCGCGTTGGTGCTGGAAGACATCGAAAAGCACAAGGCGACATCCATGGTCGTTGTACCAGTGATGCTGTCGCGGATCCTCGACCAGCTGGAGAAAACCGAACCCAAGCCCGACTTGTCGAGCTTGAAGATCGTGTTCGTATCCGGATCGCAATTGGGTGCCGAGCTGGCCACCCGCGCGCTGGGGGACCTCGGCCCGGTCATCTACAACATGTACGGCTCGACCGAGGTCGCGTTCGCCACCATCGCCGGCCCCAAGGATCTGCAGTTCAACCCCAGCACGGTGGGGCCCGTCGTCAAGGGGGTGACGGTTAAGATCCTCGACGAGAACGGCAATGAGGTGCCGCAGGGTGCCGTTGGCCGGATCTTTGTGGGCAATGCCTTCCCGTTCGAGGGTTACACCGGCGGCGGTGGCAAGCAGATCATCGACGGCCTGTTGTCGTCCGGCGACGTCGGCTACTTCGACGAGCGCGGCCTGCTGTATGTGAGCGGCCGCGACGACGAGATGATCGTCTCTGGTGGTGAGAACGTGTTTCCCGCCGAAGTCGAGGATCTGATCAGCGGGCATCCCGACGTGGTGGAGGCCGCCGCGATCGGCGTCGACGATAAGGAGTTCGGTGCCCGGCTGCGCGCGTTCGTGGTCAAGAAGCCGGGAGCTGACCTCGACGAGGACACCATCAAGCAGTACGTACGCGATCATCTTGCCCGCTACAAGGTGCCGCGGGAGGTGATCTTCCTCGACGAGCTACCGCGCAACCCCACCGGCAAGGTCCTCAAACGTGAGCTACGCAAGCTGTAGCTGCTCGCGCGGGTACTTACGGGTCGCGGGGTAGGCCCAGCAACCGCTCGGCGATGATGTTGAGCTGGACCTCCGACGTGCCCCCGTAGATGGTGGTGGCCCGGCTGGCTAGCAGGTACTCGCCCCACTTGCCGGGCAATCGCTCTGTGTCGCCGATCACCGCATCGGTGCCAAAGGACGACACCGCGAATTCGGCATAACCCTGGCCGGTGCGCATGGACAACAGCTTGGAGATCGCCGCCGGCGCCATCGGGTCACCCCCGGCCAGCGTCAACAGCGTGGAGCGCAAGTTGAGCAGCTTGGTGGCGTGGCCCTCGGCGATCAATTGCCCGGCACGGTGTCGCGCGACCTGGTCGAACTGTCCTTCGAAACGGTAATCGCGAACGAAGTCGACGAACTCGCCCAGGGTGGGGAGGAAGGTCGAATCGCTGCCGCCGATCGACACCCGCTCGGCCGTCAGGGTGTTGCGGCTGACCTCCCACCCCCGGTTCACCTCCCCGAGCACCAACTCGTCGGGGACGAACACGTCGTCGAGGTAGACGGTGTTGAAAAACTCCTTACCCGTGAGCTCGCGCAGCGGCTTCACTTGTACGCCTTCGCTTTTCATGTCCAGCAGGAAGTAGGTGATGCCGTTGTGCTTGGGCGCCGACGGGTCCGTCCGCGCCAGCAGCGCACCCCATTGGGAGTACTGCGCGCCGGTGGTCCAGATCTTCTGACCAGTGATGCGCCAGCCACCGTCGACCCGGGTGGCCTTGGTTGCCAGGCTAGCCAGGTCCGATCCCGCGCCCGGCTCGGAGAACAGCTGGCACCAGAAAATGTCGCCTCGGAACGTTGGCGGCAGGAGGCGCTGCTTCTGATTGTCGGTTCCGAACGCGACGATCGACGGCACGATCCACGTCGCGATGGCAATCTGCGGCCGCTTGACCCGCCCGGCGGTGAACTCCTGGGCGATGATGATCTGCTCGACCGGGCTGGCGGCCCGACCCCACGGCTTGGGCAGATATGGCAGCACCCACCCACCTTCGGCGATCGCGACAGTGCGCGGCTCTCGCGGCATCGCCTTCAGCGCGGCGACTTCGGCCCGGATCTGGGCCCGCAGCTTCTCGGTAGAGGGGTCCAGGTCGATGTCTACCGGACGCATACCGGCAGTCGTCGCGGTGTCCACCACCCGCTGCGGATACTCCGAGCCGCGGCCAAAGCACGCGGCCAGCATCAACGCCCGGCGGTAGTAGACGTTCGTGTCATGCTCCCAGGTGAAGCCGATGCCGCCGTGCACCTGAATGCAGTCCTGCGTGCAGCGCTGAGCGGTCGCCGGTGCCAGCGTCGCCGCCACCGCCGCCGCGAATTCGACGTCGGAGCTAGATTCGCCCGCGTCGTCTAAGGCTCGCGCCGCGTCCCACACCGCGGCGGTGGCCCGCTCGGTGTCAGCGATCATCTCGGCGCACTTGTGCTTGATCGCCTGGAATTGCCCGATCGGCCGGCCGAATTGTTCGCGGATCTTGGCATATGCCGACGCGGTGTCGGTCGCCCACCGCGCGACGCCAACGGCTTCAGCGGACAGCAGGGTGGACATCAGCGCGTGAGCGGTCGTCATCGTGAGGTTGCTCAGCAGGGCGTCGTCGCTGACGTCGACCGCGTTGGCCCGAATATGCGCGATGGGCCGCAACGGATCCAGGCTCTTGACCGCTTCGATCTCGAGCTGATCGTTGCGCAGTACAACCCACTCGTCACGGCTTTCGATGGCCACCGGTAGCACCAGAACGGAGGCTTGCGCCGCGGCCGGAACCGCGCGGACTTCGCCCCGGATCACCAGCACGTCGCCATGGCGGGTGGCGGTCAGCCCGGAATCTAGCGCGTAGGCGGCGATGGCCGCACCGGTTGCCAGTTCGGCGAGGACTTTGGCTTGCGGATCATGGGCTGCGATCAGCGCGCTGGCGATCGCCGACGGCACGAACGGCCCGGGCACGGCGCCGTAGCCGAACTCGGCAAGCACCACCGCTAGCTCGAGGATGCCGAAACCCTGGCCGCCGACCGACTCGGCCAGATGCACACCCTGCAAGCCTTGTTCGGCCGCGGCCTGCCAGTAAGGCGGCGGGTTTTCGACCGGTGATTCTAGCGCCGCGTGCAGCACCTCGGACGGCGCTACCCGCGCCACCAGGGAACGCACCGAATCGGCCAGCTCATAATGCTCAGGAGTAATAGCGATCGACATTGCTCGCCTTCCCATGCTGTTGGACGTTTCGGCCAAGCACCTTCCAAGCTAACAACCGGTGGGTCGGTTATTAACGTTGGCTAGCGGATGGCCGGCGAAATGGGTGAGAACACTCAGCGCCACCGCTTGGCTATCCACTTGGCGATGGTGTCGGCCTGCTCGCTGCGGGCGCCCGGGGTGGTGAAGTAATGGTCGGTGTCGATCGAGACCTGAGTCTTGTCGCTGCTGGCGAGCCCGTCGTAGATCTGCTGGGCATCCGACGGGAAGATTCCGGTGTCGGCCTCGGCGTTGAGCACCAGGGCCGGGCAGGTGATCCGGGCCAGGTGGGGTGCGGCACGGGTTTGGGCCACCCGCAGGCTCCACATGCCCAGCCAGCCGCGCAGCGTGCAGGCCGCGGCGATGCCGTGTGCGGAGCGGTTCGCCTTCACCGGCGTGCCCGCGTAGCACTGGTTGGGCCGACGCTTGGTCGGTTCGATGCTGGGATCGACCATGCGCGGGTCGGCCCAGGTACGCATCACGCTGAACGGCCGATCAGAAAAGCCAGCTGCGCGAACACGTTTGAGTTCGGATTCGGCCCAGTCGGTGATGGTGTGGTTGCGTTTGACCTGCGCGGAGCGATACCGGCTGATAAACTCCGGTGAGTACGGCGGCCCGTTGCGTTCGTCGAACAGGTCAAGTTCGGGATCGGTTGCAACCGGATCATTTTCGTCAATGACGGCGGCGTCCATCCAAGCGGTGAGCACATCCGGACGGCCGGGATGAGCTGCGGCGGCAACGTATGCGTCGGCGGCCGGCAATTCGGTTACCCCGGCTGCGGGTCGCATACCGTCCAGGGGAGTCACGTTCGGATCGACCGCTTGTGATTGGTAGGCGGCCATCAATGAGCCACCACCTGAATTGCCAAGCAACACCACTGTTTCCACGCCCTGAACTTCGCGGAGCCAGCGCACCCCGACGCCGATGTCGACCAGTGCGTGATCGAGCAGAAAGCTGCTTTCGAAACCACGGAATCGGGTGTTCCAGCCCAGAAACCCGATGCCGCGGATCGCCATGTACTCGGCGAGATAGTGCTCGGAGAAATCGATCTGGTAGTGCGCGGCGATGAGCGCCACCTTCGGTTTGCGTCCCACGCTGTGGTGGTACAGCCCCTGGCATGGGTGCCCACCGGCAGCCGCACGCCCCGCGGTTCGCGACGGCAGCCCGACGAACTCTCGGATGACCCCGGGCGTGGCAGCACGACCAGTCAATTTGAGCTGTCCTCCTTACTGTAGATGGCGCGGTAGTAAATGTTGGCCAAGGTCTGGATGCACGCCTGATCGTCAGGTTGTCCACGGCGTGAACGCTTACCGCTGAGCTGCAGGTAGCAAAACTGGTTGAACATTGCCACAATCGCCTCGGCCATCAACTGGGGGTCATCGCCGACGCAATAGCCGTGCGCCTGAGCGCGTTTGACCGTCTCGGTGATGAACGATATTGGAATCTGGCATATTTCGGACCAGTATTGCGCGAAGTCGTCACTGACCATCGCCAACTGTGACACGCTGATCGCTTCTGCGAGGCGGTTGCGGTAGGTGTACCAATGGGCGGCAGCGGCTTCATACGCGCGCTCGCGGTCGGATAGGCCGTGCCGGATCACCGACAATGCCCGCTGGTTGGCGTCGTCGCGGAAGCGCAGCGCCCACTGCCGGACCATCGCCTCTTTGGAGTCGTAGTAGTTGTAAAAGGATGCCGCCGAGCGGCCGGCTTCGGCGGTGATGTCGGCGACGGTGGTCGCCAGGATTCCGTTGCGCACCACGACCGTCCGCGCGGCGGCGTCGATTGCGGCCTGGGTCCGCCGACCGCGTTGCGTCGGGAAGTCCGGCACCTGGGCACCTCCCTGGAACAAAACTGAACCTGATGTTAGATTCAGATTCAGAGCTTGGCCAGGCCGCCGTCCCGGGGAGCCAATGGGAGCCGCACGATGATCAAGCCGCACAACACCAACACCGAATTCGAGCTTGGTGGGATCAACCACGTCGCGCTGGTGTGTTCGGACATGGCGCGCACCGTGGACTTCTACAGCAACATCCTGGGGATGCCGCTGATCAAGGCGCTCGATCTGCCCGGCGGCCAAGGGCAGCACTTCTTCTTTGACGCCGGCAACGGCGATTGTGTCGCCTTCTTCTGGTTCGCCGATGCACCTGATCGGGTGCCCGGTCTTTCGTCGCCGGTTGCCATCCCCGGCATCGGCGACATCACCAGCGCGGTGAGCACCATGAACCATCTGGCGTTTCATGTACCCGCCGAAAGGTTCGACGCCTACCGGCAGCGGCTCAAGGACAAAGGCGTGCGGGTCGGCCCGGTGCTCAACCATGACGACAGCGAGACGCAGGTGTCCGCGGTGGTGCATCCCGGTGTGTACGTACGCTCGTTCTACTTCCAGGACCCCGATGGGATAACTCTGGAATTCGCTTGCTGGACAAAGGAATTCACTACGAGCGACGCGCAGGCCGTGCCGAAGACGGCGGCTGACCGGCGACCTCCGGTGGCTGCGGATCGTTAGCCCCGGATTTGGCAGCTGTTGCCGCTACCCGGGGACGGGACAAGTTTGGGTCGGTGAGTTCATCGAGCAGCGCAGCTAGCTGATCGACCAGCTGGTCGGGATCGAGTCGCACGTCACCGGCCAGCCAGGCGCTGATGGTCTGCCCGACGCCGCCGACGGCGAAGTGTGCGACCGCCTTGACGTGGTCATTTGCCGGTGCGTGCAGGGTGTCGACGGCATGTTGGCCGGACAGCATGGCGAACAGGGCGCTGGATTCCGCACGCTTGCGGGTGATCACTGCGTTGGCCAGCTGTGTGCTGAACAGCAGGCGTCCGACGCGGGCGTCTGCGGTGATGGTCCGCACGATGTTGGCCATGCCCGCGCGAGTCTGCTCCCGCGCCGGTACCGCCGTGACCGCGGCCTGAGTGGTGGCGACCAGCTCGGCCACCACCCAGTCGAACACGCGGCCGACGAATTCGTCCTTGTCGGTGAAGCTTTCGTAGAAGTAGCGCACCGACAGGCCGGCCCGCCGGCAAATGGTGCGGATGGTTAGCTCGGCGATGTCGTGCTGGTCGGACCCCAACAGGTCCAGGCCGGCAGAGAGCGACTGGCGACGGCGCGTCGCCAGTCGCTCGGCGGCCTCGACGCCGCGGTAGGGTCGATCACTGCGCGTCATACGGATCATCTTGACACTCGGGCACGATACCGGCCAATATCAGGATACAGGTGTTTCCATAATTAGCGGCAGCGCCGGGAGGCCTTCGGATGGCGATTTCGCTGGTGGCTCACCAGCCCATCCCCCACGTCGAGCGTCCCATGGCCGACCCACCCCGTCTCCAGCTGGCCAGGCGCCGGCGATCGGCGGCCGGCCCCGGCGGTAACGAGGACAGCTTGATGGGAGTGGCGCTGCTAGCCGGCCCGGCCAACGTGATCATGGAGTTGGCGATGCCGGGTGTCGGCTACGGCGTGTTGGAGAGCCGTGTCGAAAGCGGCCGGCTGGACCGCCATCCGATCAAGCGGGCGCGCACCACCTTTACCTACGTTGCGGTGGCCGTTGCCGGCAGCGACGACCAGAAGGCGGCCTTTCGTCGCGCGGTGAATAAGGTTCACGCGCAGGTGTATTCGACTCCGGAGAGCCCGGTGTCCTACCACGCGTTCGATCCCGAACTACAGCTGTGGGTGGCGGCATGCCTCTATAAGGGCGGCGTCGACGTCTACCGCACCTTCGTCGGCGAGATGGACGACGAAGAGGCCGACCATCATTACCGCGCGGGCATGGCGATGGGCACCACGTTGCAGGTGCCGCCGCAGATGTGGCCACCGGATCGGGCGGCCTTCGACCGCTACTGGCGGCAATCACTGGACAGGGTGCACATCGATGACGTCGTTCGCGACTACCTGTATCCGATCGTGGCGCTCCGAATTCGCGGGATCGCACTGCCGGGTCCGCTGCGGCGGCTGTCGGAGGGTATCGCGCTGCTGATCACCACCGGTTTCCTGCCGCAGCGGTTTCGCGACGAGATGCGGTTGCCGTGGGACGCGACCAAGCAGCGGCGCTTTGACGCGCTCATGGCCGTGCTGCGCACGGTGAATCGCCTGATGCCGCGGTTTGTCCGGGAGTTCCCGTTCAACCTGATGCTCTGGGACCTGGACCGGCGGATGAGGCGCGGGCGCCCGCTGGTGTAATCGCCGGCTTCGCGTGGACCGTTGCCGGTAGACCGCTCGCTAGATTGGCGGGCGAATATGGCGCACAGAGGCAAACCGGGCGAAATCCCTATCCAGGCTCACCACGGCGCAGTGATGCTCCACGGCGATGGCCCCGAGTACCGCGTCAGGTATCAAGTCGCCCGATGCGTCGGCCTCGTCGCAGAGTTTTCGCAGCAGCACCAGGTGTCTGGGGCCGGGGCTTGTCGGAAGGTGATGGGGCTGGGCGTTGACGGCTTCGACGAATGCGAATGCATCCGCTCGTGGTGACGGAATCTCGAAGATGCGTCGATTCGTTGTTAGCCGGAGGAACGACGCCCACACTAGGTTCGGCACTGTGAAGGGGTCGTCGGCCGCAAGCAGTCGATCGAACCAGGGGCGGACGGTTCGGTGATTCGGATGGTCACCGCGGTGTGCAGCCAGCAGCACGTTGACGTCGATGAGGAACATCGCCTATTTGTGCCTGTCCAGGCTCACTTCCGCGAGTTCAGTTCCAGACCCTCGTCGAGCACTTCGGACAACACCGTATTCGAGGTTAGGTCGATACCTGGCCGCGGACCGGTGCCGGCGTCAAAAACGGGGACGGTTGGCCGGGCGCCGCCGGTACGGGCGGCGGCGAGCTCCCGCCGAAGGGCGTCTTCGATCACAGCGCCCAGCGATTAACCACGCTCGCGGGCCCGGCGTTTGGCGGTAGCCAGTAGTTCATCCGAGATTGACACGGTGGTGCGCATGATGCTCAGGATAGCGCATCTACGGCATCATCTGCGGTGAGCAACTGATGCCCTCAACGCCGCGTGTGGTCGCAGGTCTGCCTGCTATGGCAAGCCGTTGAGTCCGTTCTCGCCGAGCAGCAGCCCGCCGGTGCCGCCGGCACCGGGCGTGGCCCCGGCTTTGCCGGCGTTGCCGCCGTTGCCGCCGTTGCCGATCAGCACGGCGTTGCCGCCGACACCACCGCTGCCGCCGGTACCGGCGCCAAACCCGCCGGCAACCCCCGTCACCGCCGTTGCCGAACACCCCGGCGTGGCCACCGTCACCGCCGGTGCCGCCGGTACCGGCGCCTAGAGCGTTGGCACCGCTGCCGCCGGCGCCGCCGGCGCCGGCGGAGCCGAAGAGCAAGCCGCCGTTCCCGCCGGCGCCGCCGGCGCCGCCTTGCTGGATGCTGGTAAGTGCTGCCCCGCCGTGCCCGCCGGCGCCGCCGGCGCCGCCGAAGCCGAAGAGTAAGGCGCCGTTCCCGCCGGTTCCGCCGGCCCCGCCGGCAAGGGAGCTGGCGCCACCGCTGCCGCCGGCGCCACCGGAGGCGCCGAGGGAGAGTAGGCCGGCGTTGCCGCCGTGCCCGCCGCCGCCGGTGGTGATCCCGGACCCTCCCGAGCCGGCGGCGCCGCCGGTGCCGCCGGCTCCGAACAGTCCGCCGTTCCCGCCGTTCCCACCGGCCCCGAAGTTCGTGCCGGCCCCGCCGGTGCCGCCAGTTCCGAACAGTCCGCCGTTCCCGCCGTTCCCGCCGGCTGCGTTGAACCCGCCGGCCCCTCCGGCTCCGCCGTTGGCGAACAGTCCGCCGTTGCCGCCGGCGCCGCCGACGCCGGCCGGGACACCGCCAGCGGCGCCGTGGCCGCCGGTGCCGGCCGCGCCGAAGAGCAAACCGGCGTCGCCGCCGCGCCCGCCGGCCCCGCCGATGCCAGCGACGCCTATGGAGTTCCCACCGTTGCCGCCGGTGCCGCCGGAGCCGATCAGCAAGGAGACCCCACCGGCGCCGCCGGCCCCGCCGATCCCTCCAGCACCGGTGGCTATCCCGCCGGTCCCGCCATTGCCACCGGTACCGAACAAGATCCCGCCGGCCCCGCCGGCCCCGCCCGTAGCCGTGGCGGCGGTGTTGGTCGCACCGTGCCCGCCGTTACCGCCGTTGCCGAACAACCACCCGCCGGCCCCGCCGGCAGCCCCGGTCCCCGGGGTCCCGTTGCCGCCGTTGCCGAACAGCCACCCGCCGGCCCCGCCGTCAGCCCCGGTTCCAGGAGTCCCGTTGGCGCCGTTGCCGATCAGCGGGCGGCCGGTGAGCGTCTGGAAGGGCTCGTTCACCACATTGAGCACATTTTGCTGCAGGGTGTGCAGTGGCGAGGTGCTCGCGGGAGCATTGAATCCGTCTAGACCGAGCAGCAGCCCGCTGACGCCGCCCACTCCGGCCTTGCCCGCGCCAATCCCACCGCTACCGCCGTTACCGCCATTGCCGATCAACACGCCGGTGCCGCCGATCCCGCCGTTGCCGCCGGTCACCGCGCTGGCGCCACCGTTACCGCCGTTGCCGCCGTTACCGATCAGCCCGGGGGTGCCGCCAGCCCCACCGATCCCGCCGGCGAAGCCCTGGCCAACTCCGCCGTTGCCGCCGGCGCCGCCGGAGCCGAAGACCGTGCCGGCGTTGCCCCCGGGGCCGCCTTGCCCGCCGTCGGCGAAGCCGAATCCGCCGGCGCCGCCGGAGCCGCCGGAGCCGAAGAGCAGCCCAGCGTTGCCGCCGGCGCCGCCGGCGCCGCCTATGCCGCCGGCCGTGAGAGTACCGCCGTCCCCACCGATTCCGCCGGCGCCGCCCGCGGCGCCGAGGGCGAGCATGCCGGCATTGCCGCCGGCCCCGCCGTCCCCGCCGGCGACCAGGCTGTGTCCGCCGCTGCCGCCTTCCCCGCCTGCGCCGCAC------------------------------------------------------------------------------------------------------------------------------------------------------ACCCCGCCGGTGGCGCACAGCCCGCCGCCCCCGCCGCCGCCGCCCGCCCCGCCGAGTGCACTGCCGTTCGTGAATCCGCCGGCCCCGCCGACTCCGGCGGCGCCGAAGAGCAGGCCGGCGTTGCCGCCAGCCCCGCCGGCGCCGCCGGCCCCGCCCGTGAGGGCTACTACGCCGCCGCCGGCGCCGCCGGCGCCGCCGGCGCCGAACAGCATGGCGTTGCCGCCGGCTCCGCCGGACCCGCCGATCCCACTGCTGGCGACCCCGCCAGCGCCGCCGGCGCCGCCGTTGCCGATGAGCCCGCCGGCGCCGCCGTTGCCGCCGGCGCCGCCGTTGCCGCCGGCGCCGCCGTTGACGCCGGCCGCGCCGGATCCTCCGGCGCCGCCGTTGCCGATTAACCAGCCGCCGTCCCCGCCATTGGCCCCGGTGCCGGGGGCGCCGTTGGCGCCGTTGCCGATCAACGGGCGCCCGGTATTCGCCAGGAAGAACTCGTTGATCGGATCCAGCAGCGGCGACACCGCGGCGGCCTCGGCGGCCGCATAGGCGCCGCCACCGGAGGTCAATGCCTGCACGAACTGGGCATGAAACGCCTGCGCTTGGGCGCTGAGCGCCTGATAGGCCTGGCCGTGGGCGCCGAACAGCGCGGCGATGGCTGTCGACACCTCGTCGGCGCCCGCGGCCATCAGTGCCGTGGTGTTGGCCGCCGCGGCTGCGTTTGCCGCGCTGATGCTCGATCCGAGACTGGCCAAATCCGTTGCCGCTGCCGCGATAACCTCTGGCGCCGCAATCACAAACGACATCTGACACCTCCCAATACGCATGACCGCTCTGTCATGCCGACCCGGGGAACGTCACCAGCAAAAATCGGCAGTAAGAAGCATCCCATTTCCAGCGACAACACCTGGGGGGTTTTGGTCAAACTCTGGTAAGCGACTTCGTGTACCGGGTGAACCCGGTGTGTCTTGAAGGACAGCCCGCAGGCTGATGCTGGGGGATCTGGGCCGGCCGACCATGGCTGGCCGGCTGTTGGTCTGATGGCCGGTTCGCGGTTACAGGCCGTTGAGCCCGTTCTCGCCGATGATCAGCCCGCTGGTGCCGCCGGCGCCGGGTGTGCCGCCGGCTTTCCCGCCGTTGCCGCCGTTGCCGCCGTTGCCGATCAGCACGGCGTTGCCG-CCGACCCCGAATTGCCGCCGGTACCGGCGCCAAACCCGCCGGCGCCGCCGTCGCCGCCGTTGCCGAACACCCCGGCCGTACCGCCGTCACCGCCGGTGCCGCCGCTGCTGCCGATGCCGCTGGAGCCACCGGTGCCGCCGGCACCGCCGAAGCCGAAGAGCGAGCCGCCACTGCCGCCGTTCCCGCCGACCCCGCCGGTCCCGCCGACATTTAAGGCGCTGCCGCCGCTGCCGCCGGCGCCGCCGGAGGCGCCGAGGGCGAGTAGGCCGGCGTTGCCGCCGCTGCCGCCGTTGCCGCCGAAGGTGCCGCCGCTGCTGCCGCCAGCACCGCCAGTGCCGCCGGCGCCGAACAGCCCGCCGTGCCCCCCGGCGCCGCCGTCGGCGCCGAGCGTGCCCGCCCCGCCGGTGCCGCCGGCGCCGAAGAGCAATCC----------------CCATTCGCGCCAAACCCGCCGGCCCCGCCGGCCCCGCCGTAGGCGAACACCCCACCGGTACCACCGGCTCCGGCGGTGCCGCCGGCACCGATAAAGTTTTGGGAGAGGGCGGCCTGGCCGCCGGTCCCTGCGGCACCGAGGAACAAGCCGGCGTCACCGCCGCGCCCGCCGGCCCCGCCGGTGTCCAGGCCAAACCCGCCGCTGCCGCCGGTGCCGCCGGAGCCGATCAGCAAGGCGGCTCCGCCGGTCCCGCCGGTCCCGCCTTGGCCCGTCGTTCCGATGCCGCCGGACCCGCCGGTGCCGCCAATACCTGACAGGATTCCGCCGGCCCCGCCGGATCCGCCGTCTCCGCCGTCGGCGCCGGTCGCTCCGTGGCCGCCGTTGCCGCCGTTGCCGAACAACCACCCGCCGGCCCCACCGTCGGCCCCGGTCCCCGGAGTGCCGTTGGCGCCGTTGCCGATCAGCGGTCGCCCGGTGAGGGCTTGGGTGGGCTCGTTGATCGCGTTGAGGATTTGTTGCTGCAGGGTGTGCAGTGGCGTGCTGGCGGGGGCGTTGAATCCGTCTCGACCTAGTAGCTGCCCGCCTAAGCCGCCGGCGCCGGCCGTGCCGGCGGGTGCGCCAGTGCCGCCACTACCACCGTTACCGCCATTGCCGATCAGCACGCCGCTTCCGCCGGCGCCGCCGGCGGCACCGGCGCCGTTCGCGCTGGCGCCGCCGTTGCCGCCGTTGCCGGCGTTGCCGACGAGCCCGGGCGCGCCGCCGGCCCCACCGGTTCCGCCGGCGCCCGCGAAGGACCCGCCGCCGGCGCCGCCGGCACCGCCCGCCCCGCTGAGCAGACCCGCCTTTCCGCCGGCGCCGCC----CCGCCGGCGTCGAAGCCCAGCCCGCCGACGCCGCCGGCGCCGCCGGAGCCGAACAACGTGCCGCCGTCGCCTCCGATCCCACCGGCACCGCCGCCACCGTCCGGGCTGGATCCGCCGCTGCCGCCGGCGCCGCCGGCGGCACCGAGGCTGAGCATGCCGGCGTCGCCGCCGGCCCCACCGTTCCCGCCGACGTTGATTATGCTCGTCCCGCCACTACCGCCGGTGCCGCCGGCGCCGAACAGCCCGCCAGAGCCGCCATCCCCGCCGGCGCCGCCGCCAAAGATGCCGAATCCGCCGGGCCCACCGGTGCCGCCGGCGCCGAACAGCCCGCCGTTTCCGCCGGATCCGCCGGCCCCGCCGGTGCCGGCGTCGGTTGCCCCGCCGGCGCCACCGACCCCGCCGTCGGCGAACAGCCCGCCGTTTCCGCCGGCCCCGCCGGCGCCGCCGGTGGCGCCGAAGGCGGCTGCGAATCCGCCGGGACCGCCGACCCCGGCGGCCCCGAACAGCATGCCGGCGGCCCCGCCGGCGCCGCCGGCGCCGCCGGTCCCCGTGCTGGCCCTCCCGCCGGCGCCGCCGGCGCCGCCGTTGCCGATGAGCCCGCCGGCGCCGCCGTTGCCGCCGGCCCCGCCGTTGACGCCGGCCGCGCCGGATCCTCCGGCGCCGCCGTTGCCGATTAACCAGCCGCCGTCCCCGCCATTGGCCCCGGTGCCGGGGGCGCCGTTGGTGCCGTTGCCGATCAGCGGGCGCCCGGTATTCGCCAGGAAGAACTCGTTGATCGGGGCGAGCAGCGGCGAGGTGGCGGCGGCCTCGGCGGCGGCGTACGCGCCGCCACCGGAGGTCAACGCCTGCACGAACTGGGCATGAAACGCCTGCGCTTGGGCGCTGAGCGCCTGATAGGCCTGGCCGTGGGCGCCGAACAGCGCCGCAACCGCCGTCGAGACTTCATCGGCACCCGCGGCCAGCAGTGCTGTGGTGTTGGCCGCCGCGGCCGCGTTTGCCGCGGCGATGCTCGACTCGAGACTGGCTAAATCCGTTGCCGCTGCCGCGATAACCTCTGGCGCCGCAATCACAAACGACATCTGACACCTCCCAATACGCATGACCGCTCTGTCATGCCGACCCGGGGAACGTCACCAGCAAAAATCGGCGGGCTACAGAATAACTCCGGCCCGGGAAAGGGATTTGGTATTTCCCAAAATATCTCCCACATTTATGCGGTCGGCGCGTCGGCCGACGGGAGCTGGCAGCACCCGTGGGCCGGCGCCGAGCGTTCGCTGGTGTCCGGCTGGGACTTGCATTGCGGCGCGCCGTGGTGTGGAATAGTGGTAATGAAAATCATGTTCATCAGTCCTCTGTGGTGTTTACGGCTATGACGCTGTGGATGGCCTCGCCGCCCGAGGTGCATTCGGCGTTGCTCAGCAGCGGGCCGGGGCCGGGCTCGGTGTTGTCGGCGGCCGGGGTGTGGTCGTCGCTGAGCGCCGAATACGCCGCGGTCGCCGACGAGCTCATAGGGCTGCTGGGCGCCGTGCAGACCGGCGCTTGGCAGGGGCCCAGCGCCGCGGCTTATGTGGCCGCCCACGCGCCGTACCTCGCGTGGTTAATGCGGGCCAGCGAAACCAGCGCGGAAGCGGCCGCCCGGCACGAGACCGTGGCCGCGGCCTACACGACCGCGGTGGCGGCCATGCCGACGTTGGTCGAGCTGGCCGCCAACCACACGCTTCACGGGGTCTTGGTGGCGACGAACTTCTTCGGCATCAACACCATCCCGATCGCGCTCAACGAGGCCGACTACGCGCGGATGTGGACGCAGGCCGCCAGCACGATGGCGACCTATCAAGCGGTCGCCGAGGCCGCGGTGGCGTCGGCACCGCAGACCACCCCGGCGCCGCCGATCTTGGCAGCCGAAGCGGCCGACGATGACCACGATCATGACCACGATCACGGGGGCGAACCGACCCCGCTGGACTATCTGGTCGCGGAGATATTGCGCATCATCAGCGGTGGGCGCCTGATCTGGGATCCCGCCGAGGGCACCATGAACGGAATCCCGTTCGAAGATTATACGGACGCAGCCCAACCAATCTGGTGGGTTGTTCGTGCCATCGAATTCAGTAAGGACTTTGAAACGTTTGTTCAGGAACTGTTTGTCAATCCGGTGGAGGCATTTCAGTTCTACTTTGAGCTTCTATTGTTCGACTACCCGACCCACATTGTGCAGATTGTTGAGGCGTTGAGCCAGTCCCCGCAGTTGCTGGCGGTCGCACTCGGTTCCGTCATCTCCAACTTGGGTGCGGTGACCGGGTTCGCCGGGCTATCCGGCTTGGCCGGCATGCAGCCGGCGGCTATCCCGGCGCTAGCACCCGTCGCGGCGGCCCCGCCGACATTGCCGGCGGTCGCGATGGCCCCGACCATGGCCGCGCCGGGCGCGGCGGTTGCGTCGGCAGCCGCGCCGGCGTCCGCGCCGGCGGCCAGCACGGTGGCCAGCGCCACGCCGGCACCGCCGCCGGCACCCGGCGCCGCCGGGTTCGGCTATCCCTACGCCATCGCTCCGCCCGGCATCGGGTTCGGCTCGGGGATGAGCGCCAGCGCCAGCGCTCAACGCAAGGCACCACAGCCCGATAGTGCGGCGGCGGCGGCGGCCGCGGCGGCCGTACGTGACCAAGCGCGGGCGCGGCGGCGGCGCCGTGTCACGCGGCGCGGATACGGCGACGAGTTTATGGATATGAACATCGACGTCGATCCGGACTGGGGCCCTCCGCCCGGCGAAGACCCAGTCACATCCACGGTGGCCTCGGATCGGGGTGCCGGACATCTGGGCTTTGCCGGGACGGCCCGCAGGGAGGCGGTTGCCGACGCGGCCGGGATGACCACGCTGGCTGGCGATGATTTCGGCGACGGGCCAACGACGCCAATGGTGCCGGGTTCGTGGGATCCGGACCGGGATGCGCCTGGCTCGGCGGAGCCTGGAGATCGGGGCTGAGCTAGCCGCGTAGGGTCGATTGGGTGCGTACCGAAGGTGATAGCTGGGACATCACAACGAGTGTCGGTTCGACCGCGCTGTTTGTCGCGACGGCGCGAGCGCTGGAAGCCCAGAAGTCCGACCCGCTGGTCGTCGACCCATATGCGGAGGCGTTCTGCCGTGCCGTCGGCGGTTCGTGGGCCGATGTGCTCGACGGCAAGCTTCCCGACCACAAGTTGAAGAGCACCGATTTCGGCGAGCACTTCGTCAACTTCCAGGGTGCCCGCACCAAGTATTTCGACGAGTATTTCCGTCGGGCCGCCGCCGCCGGCGCGCGGCAGGTGGTCATCCTGGCGGCGGGGCTGGACTCGCGCGCGTACCGGCTGCCTTGGCCCGACGGGACCACGGTTTTTGAGCTGGACCGCCCGCAGGTCCTTGATTTCAAGCGCGAGGTGCTCGCCAGCCACGGTGCCCAACCGCGCGCCCTGCGCCGCGAGATCGCCGTCGACCTGCGTGACGATTGGCCACAAGCCTTGCGGGACAGTGGTTTCGATGCGGCTGCACCGTCGGCATGGATTGCCGAAGGGCTGCTGATCTATCTCCCGGCCACCGCCCAGGAGCGGCTATTCACCGGCATCGATGCCCTGGCCGGGCGCCGAAGCCACGTCGCCGTCGAGGATGGTGCCCCAATGGGGCCAGACGAATATGCGGCTAAGGTCGAAGAGGAGCGCGCCGCGATCGCCGAGGGAGCCGAGGAGCACCCGTTTTTTCAACTGGTCTACAACGAGCGATGCGCGCCGGCCGCCGAGTGGTTCGGCGAGCGAGGTTGGACCGCGGTCGCTACGCTGTTGAACGACTACCTCGAAGCGGTGGGTCGCCCGGTACCCGGACCGGAATCCGAAGCCGGGCCGATGTTCGCCCGCAACACCCTGGTCAGTGCCGCCCGCGTCTGACGGCGCACCGTTCGCGCTGCCGGCACCCCGGGCTCCATAATGAAAATCATGTTCAGTAAGCTACACTCTGCATATCGGGCTACCAACGAAATGGAGTATCGGTCATGATCTTGCCAGCCGTGCCTAAAAGCTTGGCCGCAGGGCCGAGTCGATTGGTCGCGGTCGCCTCGACAGTTAGCTTATGCAATGCTAACTTCGGGGCAAAGTTCAGGCGGATCGGCCGATGGCGGGCGTAGGTGAAGGAGACAGCGGAGGCGTGGAGCGTGATGACATTGGCATGGTGGCCGCTTCCCCCGTCGCGTCTCGGGTAAATGGCAAGGTAGACGCTGACGTCGTCGGTCGATTTGCCACCTGCTGCCGTGCCCTGGGCATCGCGGTTTACCAGCGTAAACGTCCGCCGGACCTGGCTGCCGCCCGGTCTGGTTTCGCCGCGCTGACCCGCGTCGCCCATGACCAGTGCGACGCCTGGACCGGGCTGGCCGCTGCCGGCGACCAGTCCATCGGGGTGCTGGAAGCCGCCTCGCGCACGGCGACCACGGCTGGTGTGTTGCAGCGGCAGGTGGAACTGGCCGATAACGCCTTGGGCTTCCTGTACGACACCGGGCTGTACCTGCGTTTTCGTGCCACCGGACCTGACGATTTCCACCTCGCGTATGCCGCTGCGTTGGCTTCGACGGGCGGGCCGGAGGAGTTTGCCAAGGCCAATCACGTGGTGTCCGGTATCACCGAGCGCCGCGCCGGCTGGCGTGCCGCCCGTTGGCTCGCCGTGGTCATCAACTACCGCGCCGAGCGCTGGTCGGATGTCGTGAAGCTGCTCACTCCGATGGTTAATGATCCCGACCTCGACGAGGCCTTTTCGCACGCGGCCAAGATCACCCTGGGCACCGCACTGGCCCGACTGGGCATGTTTGCCCCGGCGCTGTCTTATCTGGAGGAACCCGACGGTCCTGTCGCGGTCGCTGCTGTCGACGGTGCACTGGCCAAAGCGCTGGTGCTGCGCGCGCATGTGGATGAGGAGTCGGCCAGCGAAGTGCTGCAGGACTTGTATGCGGCTCACCCCGAAAACGAACAGGTCGAGCAGGCGCTGTCGGATACCAGCTTCGGGATCGTCACCACCACAGCCGGGCGGATCGAGGCCCGCACCGATCCGTGGGATCCGGCGACCGAGCCCGGCGCGGAGGATTTCGTCGATCCCGCGGCCCACGAACGCAAGGCCGCGCTGCTGCACGAGGCCGAACTCCAACTCGCCGAGTTCATCGGCCTCGACGAGGTCAAACGCCAGGTGTCGCGGCTGAAGAGCTCAGTGGCCATGGAACTGGTCCGCAAGCAGCGTGGGCTCACGGTCGCCCAACGCACGCACCACTTGGTGTTTGCGGGACCGCCCGGGACCGGCAAGACCACCATTGCCCGGGTGGTCGCCAAGATCTATTGCGGCCTTGGCTTGTTGAAGCGGGAGAACATCCGCGAGGTCCATCGCGCCGACCTCATCGGCCAACACATCGGCGAGACCGAGGCGAAAACCAACGCGATCATCGACAGCGCGCTGGACGGGGTGCTGTTCCTCGACGAGGCCTACGCCCTGGTGGCCACCGGCGCCAAGAACGACTTCGGGTTGGTGGCCATTGACACCTTGTTGGCCAGGATGGAAAACGACCGCGACCGGCTGGTGGTCATCATCGCCGGCTATCGCGCCGACCTGGACAAATTCCTGGACACCAACGAGGGACTTCGGTCGCGTTTCACCCGCAACATCGACTTTCCCTCCTACACGTCCCATGAGCTGGTGGAGATCGCGCACAAGATGGCCGAACAGCGAGACAGCGTCTTCGAACAGTCCGCGCTGCACGATTTGGAGGCGTTGTTCGCCAAGTTGGCGGCGGAGTCGACACCAGATACCAACGGAATCTCGCGACGTAGCCTCGACATCGCGGGCAATGGTCGGTTTGTGCGCAACATCGTCGAACGCTCCGAAGAAGAGCGTGAATTCCGGCTGGACCATTCCGAACATGCCGGATCCGGTGAGTTCAGCGACGAGGAGCTGATGACCATCACGGCCGACGACGTGGGTAGATCGGTAGAGCCGCTATTGCGTGGCCTCGGGCTCTCGGTGCGGGCATGACGAACCAGCAGCACGACCACGACTTCGACCACGACCGTCGCTCGTTCGCCTCCCGAACCCCGGTCAACAACAACCCCGACAAGGTTGTCTACCGCCGCGGCTTCGTCACCCGCCATCAGGTGACGGGCTGGCGGTTCGTGATGCGCCGAATCGCCGCCGGAATCGCATTGCACGACACCCGCATGCTGGTCGACCCGTTGCGCACTCAGTCACGCGCGGTGCTGATGGGTGTGCTGATTGTGATCACGGGGTTGATCGGCTCCTTCGTATTCTCGTTGATTCGGCCCAATGGGCAGGCGGGTAGCAACGCGGTGCTTGCCGACCGGTCCACCGCGGCGCTGTATGTGCGGGTGGGCGAGCAGCTGCACCCGGTGCTCAACCTGACCTCGGCCCGGCTGATCGTCGGCCGGCCGGTGAGCCCGACGACGGTGAAAAGTACTGAGTTGGACCAGTTTCCGCGCGGAAACCTGATCGGCATCCCGGGTGCGCCGGAGCGGATGGTGCAGAACACCTCCACCGACGCGAACTGGACGGTGTGTGACGGCCTCAACGCACCGTCGCGGGGCGGTGCGGATGGCGTGGGTGTGACGGTGATTGCCGGCCCGCTGGAGGACACCGGCGCACGCGCGGCCGCGCTCGGGCCCGGGCAGGCGGTGCTGGTCGACAGCGGCGCCGGCACCTGGCTGTTGTGGGACGGCAAGCGCAGCCCGATTGATCTGGCCGATCATGCGGTCACCAGCGGCCTCGGCCTGGGCGCCGACGTGCCCGCGCCGCGGATCATCGCCTCGGGGCTGTTCAACGCGATACCCGAAGCACCGCCACTGACGGCGCCGATCATCCCGGATGCCGGCAACCCGGCGAGCTTCGGTGTGCCGGCGCCGATCGGCGCGGTGGTGAGTTCCTACGCCCTGAAAGACTCGGGCAAGACCATATCGGACACCGTGCAGTACTACGCGGTGCTGCCGGACGGTTTGCAGCAGATTTCGCCGGTATTGGCGGCAATCCTGCGCAACAACAACTCCTATGGTCTGCAGCAGCCGCCTCGGCTGGGGGCCGACGAGGTCGCCAAGCTGCCGGTGTCGCGGGTGTTGGACACCAGGCGCTATCCCAGCGAGCCGGTAAGTCTCGTCGACGTTACCCGTGACCCCGTCACCTGCGCGTACTGGAGCAAGCCGGTGGGTGCGGCCACCAGCTCGTTGACTCTGTTGGCAGGCTCGGCGCTGCCGGTGCCAGATGCGGTGCACACCGTCGAGCTGGTCGGCGCCGGCAACGGTGGTGTGGCAACCCGAGTGGCGTTAGCGGCCGGTACTGGCTACTTCACCCAGACGGTGGGCGGCGGCCCAGATGCGCCGGGCGCCGGGTCGTTGTTCTGGGTGTCGGATACCGGGGTGCGTTACGGTATCGACAATGAGCCTCAGGGAGTGGCTGGAGGCGGCAAAGCGGTTGAGGCCCTTGGCCTGAACCCGCCCCCGGTCCCCATCCCGTGGTCGGTGCTGTCGCTGTTTGTGCCCGGCCCGACGCTGTCGCGTGCCGACGCGCTGCTGGCACACGACACCTTGGTGCCCGACAGCAGGCCCGCTCGTCCGGTATCGGCCGAGGGAGGGTACCGGTGAGCAGACTGATCTTTGAGGCTCGTCGCCGACTGGCGCCGCCGAGCAGCCACCAGGGCACCATCATCATCGAGGCGCCTCCCGAGCTGCCTCGGGTGATCCCACCGTCACTGCTACGACGAGCGCTGCCTTATCTGATCGGGATCCTCATCGTGGGGATGATCGTGGCGCTGGTCGCCACCGGGATGCGGGTGATTTCTCCGCAGACGTTGTTCTTCCCATTTGTGCTGCTGTTGGCGGCCACCGCGCTCTACCGCGGCAACGACAAGAAGATGCGCACCGAGGAGGTCGACGCCGAACGGGCCGACTACCTACGTTACCTATCGGTGGTGCGGGACAACATTCGGGCCCAGGCCGCCGAGCAGCGGGCCAGCGCGTTGTGGTCTCATCCTGACCCGACGGCGTTGGCGTCGGTGCCGGGGTCACGTCGCCAATGGGAGCGTGACCCGCACGACCCCGACTTTTTGGTGTTGCGGGCCGGCCGGCACACGGTACCGCTGGCTACTACGCTGCGAGTCAACGACACCGCCGACGAGATCGACCTGGAACCGGTGTCGCACAGTGCATTACGCAGCCTGCTCGACACCCAGCGCAGCATTGGCGACGTGCCGACCGGGATCGACCTGACCAAGGTTTCGCGGATCACCGTGCTGGGGGAGCGCGCACAGGTGCGCGCGGTGTTACGCGCCTGGATCGCTCAGGCGGTGACCTGGCACGACCCGACGGTGCTCGGGGTGGCGCTGGCCGCGCGTGATCTGGAGGGTCGCGATTGGAACTGGCTGAAGTGGTTACCGCACGTGGACATTCCCGGCCGCCTCGATGCGCTGGGCCCGGCCCGCAATCTGTCGACCGATCCCGACGAGCTCATCGCGCTGCTGGGGCCCGTCCTGGCAGACCGCCCGGCGTTTACCGGGCAGCCAACAGATGCGTTGCGGCACTTGCTGATCGTCGTCGATGACCCGGACTACGACCTGGGCGCATCGCCGCTGGCGGTGGGCCGCGCGGGTGTCACCGTCGTGCACTGCTCGGCCAGTGCGCCGCACCGGGAACAGTATTCGGATCCGGAAAAGCCGATCCTGCGGGTGGCTCACGGCGCTATCGAACGCTGGCAGACAGGCGGCTGGCAGCCCTACATCGACGCCGCCGACCAATTCAGCGCTGATGAGGCCGCCCACCTGGCGCGCCGACTGTCGCGGTGGGACTCCAACCCCACCCATGCCGGGCTGCGCTCGGCGGCCACTCGCGGCGCGAGTTTCACCACACTGCTGGGCATCGAGGACGCATCCCGACTGGATGTGCCCGCGCTGTGGGCGCCGCGACGACGCGACGAGGAGTTACGCGTGCCGATCGGTGTCACTGGCACCGGCGAGCCGCTGATGTTCGACCTCAAAGACGAAGCCGAGGGCGGGATGGGCCCGCACGGGCTGATGATCGGCATGACCGGTTCGGGCAAGTCGCAGACTTTGATGTCGATTCTGTTGTCGCTGTTGACCACACACTCCGCGGAGCGGCTCATCGTCATCTACGCCGACTTCAAGGGTGAGGCCGGCGCCGACAGTTTCCGAGATTTCCCGCAGGTGGTTGCGGTGATCTCGAATATGGCCGAGAAGAAGTCGTTGGCTGATCGGTTCGCCGACACGCTGCGCGGCGAGGTGGCTCGTCGCGAGATGCTGCTGCGTGAGGCCGGCCGCAAGGTCCAGGGCAGCGCGTTCAACTCGGTGCTCGAGTATGAAAACGCCATCGCCGCAGGGCATAGCCTGCCGCCCATCCCGACACTGTTCGTGGTCGCCGACGAGTTCACCTTGATGCTGGCCGATCACCCGGAATACGCGGAGCTGTTCGACTATGTGGCCCGCAAGGGTCGCTCGTTTCGCATCCACATCCTATTCGCGTCCCAGACACTGGACGTGGGCAAGATCAAAGACATCGACAAGAACACCGCCTATCGGATTGGGCTGAAAGTGGCCAGCCCCAGCGTTTCTCGCCAGATCATCGGCGTGGAGGACGCCTACCACATCGAGTCGGGCAAAGAACACAAAGGCGTGGGCTTTTTGGTGCCCGCGCCCGGTGCCACCCCGATAAGGTTCCGCAGCACCTATGTCGACGGGATCTATGAACCGCCGCAGACGGCTAAAGCCGTTGTCGTGCAATCCGTTCCGGAGCCCAAGCTGTTCACCGCCGCCGCGGTGGAACCGGATCCGGGCACGGTGATCGCCGATACTGACGAACAAGAACCCGCCGACCCACCACGCAAACTGATCGCGACCATCGGCGAACAACTGGCCCGCTACGGTCCGCGGGCGCCGCAGTTGTGGCTGCCGCCACTCGACGAAACGATCCCACTGAGCGCGGCGTTGGCCCGCGCCGGGGTGGGCCCCCGGCAGTGGCGCTGGCCGCTGGGGGAGATCGACAGGCCCTTCGAGATGCGGCGCGACCCGTTGGTGTTTGACGCTAGGTCGTCGGCCGGAAATATGGTGATCCACGGCGGCCCCAAGTCCGGCAAATCCACTGCGCTGCAGACATTCATCCTCTCAGCTGCTAGCCTGCACTCGCCGCACGAGGTTAGCTTCTATTGCCTGGACTACGGCGGTGGGCAGCTGCGGGCGCTACAGGATCTAGCGCACGTCGGCAGTGTCGCCTCAGCGCTGGAACCCGAACGCATCCGCCGCACCTTCGGCGAGCTCGAGCAACTGCTGTTGTCCCGGCAGCAGCGGGAAGTATTCCGTGACCGGGGTGCTAATGGCTCGACCCCCGACGACGGGTTCGGTGAGGTGTTCCTGGTCATCGACAATCTCTATGGCTTCGGCCGCGATAACACCGATCAGTTCAACACCCGTAATCCGTTGCTGGCCAGGGTAACCGAACTGGTCAACGTGGGCCTTGCCTACGGGATCCACGTGATCATTACCACGCCGAGCTGGCTGGAAGTGCCGTTGGCGATGCGCGACGGGCTCGGGCTGCGTCTCGAGCTGCGACTGCACGACGCGCGCGACAGCAACGTGCGGGTGGTCGGCGCCCTGCGCCGCCCGGCCGACGCCGTCCCGCACGACCAGCCCGGCCGCGGACTGACCATGGCCGCCGAGCACTTCCTGTTCGCGGCTCCAGAACTGGACGCGCAAACAAACCCGGTGGCCGCGATCAACGCCCGCTACCCCGGCATGGCGGCTCCCCCGGTTCGGTTGTTGCCCACCAACCTTGCGCCGCACGCCGTCGGCGAACTGTATCGGGGTCCCGACCAACTGGTGATTGGCCAGCGCGAAGAAGACCTGGCGCCGGTGATACTCGACCTCGCCGCCAACCCGCTGCTGATGGTGTTCGGCGATGCCAGGTCAGGAAAGACGACGCTGCTGCGCCACATCATCCGCACCGTCCGCGAGCACTCCACCGCCGACCGGGTCGCGTTCACCGTGCTGGACCGCCGGCTACACCTGGTCGACGAACCACTGTTCCCCGACAACGAGTACACCGCCAACATCGATCGGATCATCCCGGCGATGCTCGGGCTGGCCAACCTCATCGAGGCGCGCCGGCCGCCGGCCGGGATGTCTGCGGCCGAGCTGTCCCGCTGGACCTTTGCCGGGCACACCCACTACCTGATCATCGACGACGTCGACCAGGTACCGGATTCGCCGGCGATGACCGGTCCCTACATCGGACAGCGGCCGTGGACCCCGCTGATCGGTCTCCTGGCCCAGGCCGGCGACTTGGGGCTACGGGTGATTGTCACCGGGCGTGCCACTGGATCGGCGCACCTGCTGATGACAAGTCCGTTGCTGCGCCGGTTCAACGACCTGCAGGCGACCACGCTGATGTTGGCAGGCAATCCGGCCGACAGCGGCAAGATTCGCGGTGAGCGGTTTGCCCGATTGCCTGCTGGACGAGCAATTCTGTTGACCGACAGTGATAGTCCAACCTACGTGCAGTTGATCAACCCGCTGGTCGATGCGGCCGCGGTTTCTGGTGAAACCCAACAGAAGGGGAGTCAGTCATGACGTTGCGAGTGGTTCCGGAGGGGCTGGCCGCAGCCAGCGCTGCGGTGGAAGCGCTGACGGCGCGGTTGGCCGCCGCGCATGCGAGCGCAGCGCCGGTGATTACCGCGGTAGTGCCGCCGGCGGCGGATCCGGTGTCGCTGCAGACCGCGGCCGGGTTCAGTGCACAGGGCGTCGAGCACGCGGTCGTCACCGCCGAAGGTGTCGAAGAGCTGGGACGCGCCGGCGTTGGTGTGGGCGAATCCGGCGCCAGCTACCTGGCCGGTGATGCGGCCGCCGCCGCTACGTACGGGGTCGTGGGCGGCTGAGCATGGCCGCGCCCATCTGGATGGCTTCGCCGCCGGAGGTACATTCGGCGTTGCTTAGCAATGGTCCGGGCCCGGGTTCGCTAGTGGCGGCTGCCACGGCCTGGAGCCAGCTGAGTGCCGAGTATGCCTCGACGGCAGCAGAACTCAGTGGGCTACTGGGGGCGGTACCTGGTTGGGCATGGCAGGGGCCCAGCGCGGAGTGGTACGTGGCCGCGCATTTGCCATATGTGGCGTGGCTGACGCAGGCCAGTGCGGATGCCGCAGGAGCAGCGGCCCAGCACGAGGCCGCCGCGGCGGCCTACACCACTGCCTTGGCAGTCATGCCGACATTAGCGGAGTTGGCCGCCAACCACGTGATTCACACCGTGTTGGTGGCGACGAATTTCTTTGGGATCAACACGATTCCCATCACGCTCAATGAGGCCGATTACGTGCGCATGTGGTTGCAGGCGGCCGCCGTCATGGGTCTTTATCAGGCGGCTTCGGGTGCGGCACTGGCTTCGGCGCCGCGCACCGTCCCGGCGCCGACGGTTATGAATCCAGGTGGCGGTGCGGCGAGCACTGTCGGGGCGGTCAACCCCTGGCAGTGGCTCTTAGCGTTGCTTCAACAGCTCTGGAACGCCTACACGGGTTTCTACGGGTGGATGTTGCAGCTCATCTGGCAGTTCCTGCAGGATCCCATTGGTAACTCGATCAAGATCATCATCGCCTTCCTCACGAATCCCATTCAGGCACTGATCACTTACGGGCCGCTGTTGTTCGCGCTGGGCTACCAGATTTTCTTCAACCTGGTCGGCTGGCCGACCTGGGGCATGATCTTGAGCTCGCCGTTCTTGTTGCCGGCCGGGCTCGGGCTGGGCTTGGCAGCAATAGCCTTTCTACCTATTGTGCTTGCGCCCGCGGTGATTCCGCCGGCGAGTACTCCGCTGGCTGCTGCCGCCGTCGCCGCCGGGTCGGTGTGGCCGGCGGTCAGCATGGCCGTAACGGGGGCGGGCACCGCTGGGGCTGCGACGCCCGCGGCGGGCGCGGCTCCGTCTGCGGGCGCAGCGCCGGCCCCGGCAGCTCCCGCGACCGCCAGTTTCGCCTATGCGGTGGGTGGCAGCGGTGATTGGGGGCCGAGCTTGGGGCCGACGGTAGGTGGTCGCGGTGGTATCAAGGCGCCGGCCGCTACGGTTCCGGCGGCGGCCGCGGCGGCGGCAACTCGTGGGCAGTCGCGCGCGCGGCGGCGCCGGCGGTCTGAATTGCGGGACTACGGCGACGAGTTCTTGGACATGGATTCCGATAGCGGTTTCGGCCCCTCGACGGGCGACCACGGCGCGCAGGCCTCCGAACGGGGGGCCGGGACGCTGGGATTCGCCGGGACCGCAACCAAAGAACGCCGGGTCCGGGCGGTCGGGCTGACCGCACTGGCCGGTGATGAGTTCGGCAACGGCCCCCGGATGCCGATGGTGCCGGGGACCTGGGAGCAGGGCAGCAACGAGCCCGAGGCGCCCGACGGATCGGGGAGAGGGGGAGGCGACGGCTTACCGCACGACAGCAAGTAACCGAATTCCGAATCACGTGGACCCGTACGGGTCGAAAGGAGAGATGTTATGAGCCTTTTGGATGCTCATATCCCACAGTTGGTGGCCTCCCAGTCGGCGTTTGCCGCCAAGGCGGGGCTGATGCGGCACACGATCGGTCAGGCCGAGCAGGCGGCGATGTCGGCTCAGGCGTTTCACCAGGGGGAGTCGTCGGCGGCGTTTCAGGCCGCCCATGCCCGGTTTGTGGCGGCGGCCGCCAAAGTCAACACCTTGTTGGATGTCGCGCAGGCGAATCTGGGTGAGGCCGCCGGTACCTATGTGGCCGCCGATGCTGCGGCCGCGTCGACCTATACCGGGTTCTGATCGAACCCTGCTGACCGAGAGGACTTGTGATGTCGCAAATCATGTACAACTACCCCGCGATGTTGGGTCACGCCGGGGATATGGCCGGATATGCCGGCACGCTGCAGAGCTTGGGTGCCGAGATCGCCGTGGAGCAGGCCGCGTTGCAGAGTGCGTGGCAGGGCGATACCGGGATCACGTATCAGGCGTGGCAGGCACAGTGGAACCAGGCCATGGAAGATTTGGTGCGGGCCTATCATGCGATGTCCAGCACCCATGAAGCCAACACCATGGCGATGATGGCCCGCGACACGGCCGAAGCCGCCAAATGGGGCGGCTAGCTCGCGCTACATGGATGCAACACCCAACGCCGTCGAGCTGACGGTCGACAACGCTTGGTTCATCGCTGAAACCATTGGGGCGGGGACCTTTCCGTGGGTGCTGGCGATCACGATGCCCTATAGTGATGCCGCCCAGCGGGGTGCGTTCGTCGACCGTCAGCGCGACGAGCTGACCCGGATGGGGCTGTTATCGCCGCAGGGTGTTATCAACCCTGCGGTCGCCGACTGGATCAAAGTGGTGTGCTTCCCGGACCGCTGGCTTGACCTGCGTTATGTGGGGCCGGCCTCGGCCGACGGCGCCTGCGAGCTGCTACGTGGCATCGTCGCGCTGCGCACCGGCACCGGTAAGACCTCCAACAAGACCGGAAACGGTGTTGTTGCGCTGCGTAATGCGCAGCTGGTCACGTTCACCGCGATGGATATCGACGACCCCCGGGCGCTGGTTCCGATTCTTGGTGTCGGTTTGGCGCACCGGCCGCCGGCGCGGTTCGACGAGTTCAGCTTGCCGACGCGGGTGGGCGCGCGGGCCGACGAACGGCTGCGGTCCGGCGTGCCACTCGGGGAAGTCGTTGACTATCTGGGTATTCCGGCGTCCGCACGGCCGGTGGTGGAGTCCGTCTTCTCGGGGCCGCGCAGCTACGTCGAGATCGTCGCCGGGTGCAACCGTGACGGCCGGCACACCACCACCGAGGTCGGCCTAAGCATCGTCGACACCTCGGCGGGCCGGGTGTTGGTGAGTCCGTCGCGGGCATTCGACGGCGAGTGGGTCTCCACCTTCAGCCCTGGGACACCGTTTGCGATCGCCGTCGCGATCCAAACACTGACCGCGTGCTTGCCAGACGGGCAATGGTTCCCGGGACAGCGGGTGTCGCGGGACTTCTCCACCCAATCCTCGTAATCAGAAACCAGAAAGTGAGCACGATGTCCCAGGAACGGTCCCGCTGATGTCCGGCACCGTCATGCAGATCGTCCGCGTCGCCATTCTTGCGGACAGCAGGTTGACCGAGATGGCCCTGCCCGCGGAGTTGCCACTGCGCGAAATCCTGCCCGCGGTACAACGCTTGGTGGTTCCCTCGGCGCAAAACGGCGATGGTGGCCAAGCCGACTCCGGCGCTGCCGTGCAACTGAGTTTGGCGCCCGTCGGCGGGCAGCCGTTTAGCTTGGATGCCAGCCTGGACACCGTCGGTGTCGTCGACGGTGATCTGTTGGTGTTGCAGCCGGTGCCCGCCGGTCCGGCCGCGCCGGGCATCGTCGAAGACATCGCCGACGCCGCGATGATCTTTTCGACGTCGCGGTTAAAGCCCTGGGGCATAGCGCATATCCAACGAGGAGCGCTGGCCGCGGTGATTGCCGTGGCTCTGCTGGCTACCGGTTTGACGGTGACCTATCGGGTTGCCACCGGTGTGCTGGCCGGGCTGCTGGCGGTGGCCGGGATCGCGGTGGCTAGCGCGCTGGCCGGATTGTTGATCACCATCCGTTCGCCACGTTCGGGTATCGCGCTGTCGATCGCCGCGCTGGTCCCCATCGGCGCGGCCCTGGCGTTGGCGGTGCCAGGAAAGTTCGGGCCGGCGCAGGTATTGCTGGGTGCAGCTGGGGTAGCCGCATGGTCGCTGATCGCGCTGATGATTCCCAGCGCCGAACGGGAACGCGTCGTCGCCTTCTTCACCGCAGCGGCGGTGGTCGGGGCGTCGGTGGCGCTGGCGGCCGGTGCGCAATTGCTGTGGCAGCTGCCGTTGTTGAGCATCGGCTGCGGGCTGATTGTGGCGGCGCTGTTGGTCACCATCCAGGCGGCTCAGCTTTCCGCACTGTGGGCGCGGTTCCCGTTGCCGGTGATCCCGGCGCCGGGGGATCCCACCCCGTCGGCCCCGCCGTTGCGCCTGCTGGAGGATTTGCCTCGGCGGGTGCGGGTCAGTGACGCCCATCAAAGCGGCTTCATCGCCGCGGCCGTGCTGCTCAGCGTGTTGGGGTCGGTGGCCATCGCGGTGCGCCCAGAGGCGCTCAGCGTTGTGGGCTGGTATCTGGTGGCGGCGACTGCGGCCGCGGCCACCCTGCGCGCGCGGGTGTGGGATTCGGCCGCATGCAAGGCGTGGCTGCTGGCTCAGCCCTATCTGGTAGCCGGGGTCCTGTTGGTGTTCTACACCGCGACCGGACGCTATGTCGCCGCGTTCGGCGCGGTGCTGGTGCTAGCCGTGCTCATGCTGGCCTGGGTTGTGGTGGCACTGAACCCGGGCATCGCTTCGCCGGAGAGCTACTCGCTGCCGCTGCGCCGGCTGCTGGGTTTGGTCGCCGCCGGGCTGGATGTTTCGCTGATCCCCGTCATGGCCTACCTGGTCGGATTGTTCGCTTGGGTGCTCAACAGATGATCCGTGCCGCATTTGCGTGTCTGGCGGCGACCGTGGTCGTTGCGGGGTGGTGGACGCCGCCGGCGTGGGCGATCGGGCCGCCGGTGGTGGACGCCGCCGCGCAACCGCCCAGCGGAGACCCGGGACCGGTGGCGCCGATGGAACAACGCGGTGCGTGCAGCGTCTCCGGTGTTATCCCGGGCACCGATCCAGGCGTACCGACGCCCAGCCAAACGATGCTGAATCTGCCTGCGGCTTGGCAGTTTTCCCGGGGTGAGGGCCAGCTGGTGGCGATCATCGACACCGGGGTGCAGCCGGGCCCGCGACTGCCCAACGTCGATGCCGGTGGTGACTTCGTGGAGTCGACCGACGGGCTGACCGATTGTGACGGGCATGGCACCCTGGTCGCCGGAATCGTCGCCGGCCAGCCCGGTAATGACGGCTTCTCTGGTGTGGCGCCGGCGGCGCGGCTGCTGTCCATCAGGGCGATGTCTACGAAGTTCTCACCGCGCACATCGGGGGGCGATCCGCAGCTGGCGCAGGCCACACTTGACGTCGCGGTGCTGGCCGGTGCCATCGTTCATGCGGCCGACCTTGGTGCCAAGGTGATCAACGTCTCCACGATCACCTGCCTACCCGCCGATCGGATGGTCGACCAGGCCGCGCTGGGCGCGGCGATCCGGTATGCGGCGGTGGACAAGGACGCGGTGATCGTGGCGGCCGCGGGAAACACCGGAGCGAGCGGATCGGTCAGCGCGTCGTGTGATTCCAACCCGTTGACCGATCTGAGCCGCCCAGACGATCCGCGGAACTGGGCGGGCGTCACCTCGGTGTCCATCCCGTCGTGGTGGCAGCCCTACGTGTTGTCGGTGGCGTCGCTCACATCCGCCGGGCAGCCATCGAAATTCAGCATGCCCGGGCCGTGGGTGGGCATCGCCGCACCCGGGGAAAACATTGCGTCGGTGAGTAACTCAGGCGACGGCGCCCTGGCTAACGGACTGCCCGACGCCCACCAGAAACTGGTGGCTCTCAGCGGCACCAGCTACGCGGCCGGCTATGTCTCCGGGGTGGCCGCGCTGGTCCGCAGCCGCTATCCCGGGCTGAACGCCACCGAGGTGGTGCGCCGGCTGACCGCCACCGCGCACCGCGGCGCCCGAGAGTCCTCCAACATCGTCGGCGCCGGCAACCTGGACGCGGTGGCGGCCCTGACCTGGCAACTGCCCGCCGAACCCGGGGGCGGTGCCGCACCGGCCAAGCCGGTCGCCGATCCGCCGGTCCCGGCGCCCAAAGACACCACACCGCGCAACGTCGCATTCGCCGGAGCAGCCGCGCTGAGCGTGCTGGTCGGGCTCACAGCCGCGACTGTCGCGATAGCGCGCCGACGAAGGGAGCCCACCGAATGAACCCGATCCCTTCTTGGCCCGGCAGGGGCCGGGTCACGTTGGTGCTGCTGGCGGTGGTGCCTGTAGCGCTGGCCTACCCCTGGCAATCGACACGCGATTACGTGCTGCTGGGCGTGGCCGCCGCCGTCGTGATTGGGCTATTCGGCTTCTGGCGCGGGCTGTATTTCACCACGATCGCGCGCCGCGGGTTGGCAATCCTGCGCCGCCGACGCCGGATTGCCGAGCCCGCAACGTGCACGCGCACAACGGTGCTGGTGTGGGTTGGGCCGCCGGCATCGGATACGAACGTGCTGCCGCTGACGCTGATCGCCCGGTATTTGGACCGATACGGCATCCGCGCCGACACGATTCGCATCACCAGCCGCGTCACCGCATCCGGCGACTGCCGGACCTGGGTCGGGTTGACGGTGGTCGCCGACGATAACCTGGCGGCGCTGCAGGCCCGGTCAGCGCGCATCCCCTTGCAAGAGACCGCGCAGGTCGCGGCGCGCCGGCTCGCCGACCATCTGCGCGAAATCGGTTGGGAGGCTGGTACGGCCGCACCCGACGAGATCCCAGCGTTGGTGGCTGCGGATTCTCGCGAGACGTGGCGCGGAATGCGGCACACCGACTCGGATTACGTTGCGGCATATCGGGTCAGCGCCGATGCCGAGTTGCCCGATACGTTGCCCGCGATCCGGTCGCGTCCGGCGCAGGAGACCTGGATCGCGCTGGAGATCGCATATGCCGCCGGGTCATCAACCCGCTACACGGTGGCCGCTGCCTGCGCATTGCGGACCGATTGGCGGCCTGGCGGCACCGCACCGGTGGCCGGCCTGCTCCCGCAACACGGAAACCACGTGCCAGCCCTGACAGCCTTGGATCCGCGATCCACCCGCCGACTCGACGGGCACACCGATGCTCCTGCCGACCTGCTGACCCGGCTGCACTGGCCTACTCCTACCGCCGGCGCCCACCGGGCACCGCTGACCAACGCCGTCAGTCGAACATGAGGCCCTGCAGGAACACGGTCATCCGCCGCAGATAGTCCAACTGGCTCACATGCAGCAGGTGGCTGCCGGGGAACCAGTGCAGCGCACAGCGATCCCACTGCTTCCACAGCGTTACCGCGTGCTCGGGTGGAGCCATTCGATCGCCAAGGCCGGTGATGATCATCCGCCGGTCCTTAGGTAGCAGCGGCCGATAGTTCAGTGGGCCGTGGTAGGCCAGCCCGGCGATCAGCTCATCACGGCTGATGTTGGTTAGCCGCAGTCCTAGCTTGACGAGCTTATTGGCCGGAAACCATTCGTCGAACAGCTTGGCGGGCATGACGACGGGGCAGTTGGGGATGACAGCCTCAAGCCGACTTTCGACCGAAGCCAGCAGCGCAGACGTGTAGCCCCCCAGGGATATACCCGTCAGGGCGATACGGTCGACGCCGATGTGGCGCAGGTAGTCCACGATGGAACGAAAGTCATACACTGCCTGCGCCATCGCCTCGGCGAAGCCGCTCAATCCGCTAGTGAAATAGCCGAAACCGCTAAACGGCGAGAACTTTTCGGCCCGCTGGCCGTGAAACGGCAACGTGTACAGCAAAACGTCGTAGCCGGACCGGTAATACCAAGGCAGCGAAAAGAACAGCCCGTTGAGCAAGTATGACGATCCCATGAAGCCGTGGATGACGCACAGCGTAGGACGCGGGCCGTCGCGGTGGCGCCAGTGCTGCGCGTGCACAATGTTGTTGGCGGTCAATGCACTCCACCGCTGGCGCATCGTGGGGTTGATCGCCCGGAAGCCGCTGGCAAATGCGATGTTGTCCACGGTGCCGCGCGCAACCCATTCGGTGAGCGGGCTGGCCGGCCGCGAGGTGACCTTGGGCAACTCCGTCGGCGCCGGAAAGGACTTCGCCGGATCATGCGCTGCCGCAAGTTCGGCGTAGAAGTTCAGGTTGCTGCGCTCGCTGCCTTCGTTGACGTGACGTAGTGCGTTGGCGACAACGGCCGGAGTCACCGTCGCGGACAGCACCGACGCGACCGCGGTGCGCAGCGCGACATCGGCGATCGCCGAAGACTCGACGAGTATCCGCTGGCGGGCCGACAGCACCGAGCGCGAGGGCAGGCCCTCGGCGCCGGCATCCGCGCCGGGGACGTCGGGAATGGGGACGGGCGGACCGATCGCGTCGGCAGTGAACGTCCCTGACATCTCGGACATCAATGTCGATGGTAATCGCCAATGTGGCTGACCGCTGAAGGTTTCGACTGTATCGTCAATTTCTCACTCGGTCGAGCGCTTGTCCAGGAGCACGTACATGTGGGATCCCGACGTCTACCTGGCTTTTTCGGGTCATCGCAACCGCCCGTTCTACGAGTTGGTGTCACGGGTGGGTCTCGAGCGGGCGCGCCGCGTGGTCGACCTGGGGTGCGGGCCCGGCCACCTGACACGCTACCTGGCACGACGATGGCCCGGCGCGGTGATCGAGGCTCTGGACAGCTCACCGGAGATGGTCGCTGCCGCGGCCGAACGCGGGATCGACGCCACCACCGGTGACCTGCGGGACTGGAAACCAAAGCCCGACACCGATGTGGTGGTGAGCAACGCTGCGTTGCATTGGGTGCCTGAGCATTCCGACCTGTTGGTCCGGTGGGTCGACGAGCTGGCGCCGGGATCATGGATCGCTGTTCAGATCCCCGGCAACTTCGAGACGCCGTCGCACGCCGCGGTACGGGCGTTGGCCCGCCGCGAGCCGTATGCAAAGCTAATGCGCGACATACCTTTTCGTGTGGGCGCGGTGGTCCAATCTCCGGCGTATTACGCGGAGCTGCTGATGGACACCGGCTGCAAGGTCGACGTGTGGGAGACCACGTACCTACACCAGCTGACCGGCGAGCACCCGGTGTTGGACTGGATTACCGGAAGCGCGCTGGTCCCAGTGCGTGAGCGGCTCAGCGATGAGAGCTGGCAGCAGTTTCGGCAGGAGCTCATTCCGCTGCTGAACGACGCCTACCCGCCACGGGCCGACGGTAGCACCATCTTTCCCTTCCGGCGGCTGTTCATGGTCGCCGAAGTTGGTGGCGCGCGCCGCTCAGGTGGGTAGCCCCAGCCGCGGCGCCTCCGCTCGGTACCGGTCGACCCACTCATCAGAGCGCTGGTTGGCCTGCCGTTCCAGCATCGGTGCGGGCGCCAGTTTGGGATCCTGGCCGATGGCGTCAAGCACACTGGCCACAATCGCGGTCAGGTTGCGCCATAACACCGGGTAGGCGATATCGATCGGATCGATGCCTTCCTCGGCAAACCAAGCGCGCCAGCCGTTTTCCTGATCGCGCAGATTCCTGATGATGTGGGCGATGGCACCGGCGTGGTAGACGGCCTGCGAGTCGCGCTTGGGGTCCGGATGGCCCCGCCAAACCTGGGTTTGCACGGCGCGCCAGAACGACACCGCTTGTGACACCACATCGGGCCGGTGGACGTGCACGAAAACCGGTTCGTTGCCAATGACGTCGCGGATTGCCGCGCGCAAGCCATCCCCGGAGCGATCCGGCAATTGTGCTGCGCGTTGCTGCAGCAGCGCAGTCTGATTCCACATCAACTTGCCGCCCCAGACGCCGTTGGGCGTGCGACCGGAGGTGCGGACGTGCTCACGCCAGGCAACCGGCGTCGCGGTGTCCGGTGTACCGGGGTCCAGCGGATCGAGCAATTGCAGGATCGTGTCATCGTCGACCCCAGCGAACCACTCCCGGGGCTGGGGGGCCATCCCGGTGCTAGGCAGGTATTGGAAGAACTCCTGTGGTTCCCCGGCACAGCCCGTCGCGCGCAGCGATTCCACCAGCAGCGTGCTGCCGCTGCGTTGGGTGGCGAGCACCAGATACGGTCTCACAGCGCGGGACATCCGATGAGCCTAGCTGCAGTGTTCGTCGATGCCGCGGTCGGCGGCGATCGCTGACCGGCCCGTTGGCGTCTTGCGGTGGATCCGCAGATACGTTTCGGTGTAGCGCTCGGCGATGCGGGAACCGGCGAAGTCCGACGGAATGACGTCGGCCGTGCGCTGTCGCCAATCATGCAGTCGCACGGCCAGATCGGCCGCGATCGCGGCCACGCCCTGGGTGCTGTCGTCGCCGGCTAACAGGTTATTGGTCTCGGTGGGATCGGCGCGTAGATCGTAGAGTTCCCGCTGCGGGCGGGGCGCCTTGACCAACGGTGCGACGGCCATGCCGGCCGGGCTTTCCTGGATATCCCACGGTAGGTCCAGCAGCGGCCGGGGCGCGTAATTCTCGATGTAGCTGTATTCCTTGGTGCGGATTGCCCGAATCGGATCGAACGAGTCGTGATAGGTCTTGGCGGTGTATACGTGGTCACGCACCGCAGCGTTTTCAGTGTCCGGCGCGAGGAGGGCCGGTGCGTGTGACACACCCTCGACATCGGCGGGTACCTCGAGTCTCAGCAGGTCCAATAGCGTCGGAACCAGATCGACGCCGCTGAAAAGCTCGTCATAGACGCGAGGCGCCATCGCCCGGCGAGTGGGCGGGCGGATGATCAGCGCGATACCGGTTCCGGCGTCATACAGTGTGGACTTCGCCCGCGGAAATGCCGGACCGTGATCGGTGACGAACACCACCCAGGTGCTGGCGTCTAGGCCGGTATCGGCCAGTGTGTCAAGTAGCCGGCCAACCGCCTCGTCGGCTGTGGCGATAGAACCGTAGAACTCGGCGACGTCTTGGCGCACCTCGGGGGTATCGGGCAGATAGTCGGGCAGCTCGACGGCCGCGCTGTCGGCCGGCCGGTAGCGCTCATGCGGATAGGGCCGGTGGGTTTCGAAGAAGCCGGCGGTCAACAGGAACCGTTGTCCGTCTAACGCGGGCACGCGATTATGCAGCCAGTCCTGGGCTTTGGCGACCACGTATTCGCAGTAGGAGTTCGACACGTCGAATTCGTCGAAGCCCAGCCGCTTTGGGTAGGACGTCTCATGCTGCATACCGAAAAGAGCTGAGTACCAACCCGATTCGGATAGCAATTGCGGTAGGGTTTGGACCCCGGTGCGGTATTCCCAGCCGTGATGGGCCAGGCCGACCAACCCGTTGCTTTGCGGGTAGCGGCCGGTGAACAGCGAGCCCCGCGATGGTGTGCACAGCGGCGCGGTGGCATGTGCCCTGGTGAACAGGATGCCCTCGGCGGCAAGCCGGTCCAGCCGCGGGCTGTAGACGTCCGGATGGTGGTAGACGCCGAGATAGCGCCCCAGGTCGTGCCAGTGCACGATCAGCAGGTTCTCGCGCTGCCCTGTGGCACGCTCACTCGTCACCTTTGTCACCTCTCCAGCGAACCGCACCCGGCGCCGAAGCCGGACAATAGAGCCTATACGTCGCGAGGCACTAGATACGCCACCGATGATGGCGGTAGGCTCGCTGATTGAATCGCGGCGACGGCGTAGGCGTGTTGTGTCTTGGCGTCCAGGAGTCACGAGTCGACGGGAGGTTCCCGTGTCCTTTGTGATCGCACAACCGGAGATGATCGCGGCGGCGGCCGGTGAGTTGGCCAGCATCAGATCGGCGATCAACGCGGCCAATGCGGCGGCCGCGGCCCAGACCACCGGAGTCATGTCGGCGGCCGCCGACGAGGTGTCTACGGCGGTTGCCGCGCTGTTTTCCTCGCATGCCCAGGCCTATCAGGCCGCCAGCGCGCAAGCGGCCGCCTTTCACGCCCAGGTGGTGCGGACCCTGACCGTGGACGCGGGAGCGTATGCCAGCGCCGAGGCCGCCAACGCCGGGCCGAACATGCTGGCCGCGGTCAACGCCCCCGCCCAGGCGCTGTTGGGGCGCCCACTGATCGGCAACGGTGCCAACGGGGCGCCGGGCACCGGGCAGGCCGGCGGCGACGGTGGGCTGTTGTTCGGCAACGGCGGCAACGGCGGGTCCGGCGCACCCGGACAGGCCGGCGGGGCCGGCGGGGCGGCCGGGTTCTCCGGCAACGGTGGCAACGGCGGGGACGGCGGGGCCGGAGCGAACGGCGGCGCCGGCGGCACCGCCGGCTGGTTCTTCGGCTTCGGCGGCAACGGCGGGGCCGGCGGGATCGGTGTTGCCGGCATCAACGGCGGTCTCGGCGGCGCCGGCGGCGACGGCGGCAACGCCGGGTTCTTCGGCAACGGCGGCAACGGCGGCATGGGCGGGGCCGGGGCGGCCGGCGTGAACGCCGTCAATCCCGGCCTGGCCACCCCGGTCACCCCGGCGGCCAACGGCGGCAACGGCCTCAACCTCGTCGGCGTTCCCGGCACCGCCGGTGGCGGCGCCGATGGCGCCAACGGCAGTGCCATTGGCCAGGCGGGCGGCGCTGGCGGTGACGGCGGCAACGCCTCCACGAGTGGGGGCATCGGGATCGCGCAAACCGGGGGCGCCGGCGGCGCTGGCGGTGCCGGCGGCGACGGCGCACCCGGTGGCAACGGCGGCAATGGTGGCAGCGTCGAGCACACTGGCGCTACCGGCTCCTCTGCGAGCGGCGGCAATGGTGCCACCGGCGGGAACGGCGGGGTCGGTGCGCCCGGCGGTGCCGGCGGCAACGGCGGCCACGTCAGCGGCGGATCGGTCAACACAGCCGGCGCCGGTGGCAAAGGCGGCAACGGCGGCACCGGCGGCGCCGGCGGCCCGGGCGGCCACGGCGGCAGCGTTCTATCCGGCCCGGTTGGCGACAGTGGCAACGGTGGTGCCGGCGGGGACGGCGGGGCCGGGGTTAGCGCCACCGATATCGCCGGCACCGGCGGGCGCGGCGGCAACGGTGGTCATGGCGGGCTGTGGATCGGCAACGGCGGCGACGGTGGTGCGGGCGGTGTCGGCGGTGTCGGCGGGGCCGGTGCGGCTGGCGCGATCGGCGGCCACGGCGGCGATGGCGGCTCCGTAAATACCCCTATTGGCGGCAGCGAGGCCGGTGACGGCGGTAAGGG------------------------GCGCGGGATATTCGGCCAGTTTGGGGCCGGCGGGGCCGGTGGTGCCGGAGGCGTCGGCGGCGCCGGCGGGGCTGGCGGGACCGGCGGCGGCGGCGGCAACGGTGGGGCCATTTTCAATGCCGGTACCCCCGGCGCCGCCGGCACGGGCGGTGACGGCGGTGTTGGCGGGACCGGTGCGGCCGGCGGGAAAGGCGGGGCCGGCGGTAGCGGCGGCGTCAACGGCGCCACCGGCGCCGACGGCGCCAAGGGCCTCGACGGTGCCACCGGCGGCAAAGGCAACAACGGCAACCCCGGCTGAGTCCGGATTCACCGAGTCTGTAGATACCGTGGTCCGCATTCGCAGTTTTGTGCGCCAACTACAGCCTCGATGACACGACCGCGGCGAATCCCGTTTCCCGGGTGCGGCGACACCGCGTCCTACGATTAGTAGGATCTCTGGTATGACGAAAGAGAAGATCTCCGTGACGGTGGACGCGGCCGTCCTCGCGGCGATCGACGCGGACGCCAGGGCGGCGGGTTTGAATCGGTCGGAAATGATTGAGCAGGCACTGCGCAACGAGCACCTGCGTGTCGCTCTGCGCGATTACACGGCTAAAACCGTACCGGCGTTGGACATCGATGCCTACGCACAGCGGGTGTACCAGGCGAACCGGGCGGCCGGAAGTTGATCGCTCCCGGCGACATCGCGCCGCGCCGCGACAGTGAACACGAGCTCTACGTCGCCGTCTTGTCCAACGCGCTCCATCGGGCCGCGGACACCGGACGGGTGATCACCTGCCCATTCATTCCGGGCCGGGTCCCCGAGGATCTCTTGGCGATGGTGGTGGCGGTCGAGCAACCCAACGGCACGCTGCTGCCGGAACTCGTGCAGTGGCTTCATGTTGCCGCGCTCGGTGCGCCACTCGGCAACGCGGGCGTGGCCGCCCTACGCGAGGCTGCCTCGGTCGTGACAGCTCTGCTCTGTTAGCCCTGTCACCGGCGAAGATACCTGATATCGCCAGATATCATCGGAAGATGAGTGATGTACTGATTCGGGACATCCCCGACGACGTGTTAGCAAGCCTTGACGCGATCGCGGCACGCTTGGGCTTGTCGCGGACCGAATACATCCGTCGGCGTTTAGCCCAGGATGCGCAGACGGCTCGCGTCACCGTGACAGCCGCGGATCTTCGACGCCTCAGGGGTGCGGTTGCCGGTCTGGGCGATCCCGAGCTTATGCGTCAGGCGTGGAGGTGACTGACCAGCGCTGGCTGATCGACAAGTCGGCGCTGGTGCGGCTCACGGACAGCCCTGACATGGAAATCTGGTCGAACCGGATCGAACGCGGCCTGGTACACATCACGGGCGTGACACGCTTGGAAGTAGGGTTCTCGGCCGAATGCGGGGAGATAGCGCGACGGGAGTTTCGTGAACCGCCGCTGTCTGCGATGCCCGTGGAATACCTAACCCCGAGAATTGAAGACCGTGCGCTCGAGGTGCAGACCTTGCTTGCCGACCGCGGACACCACCGTGGCCCGTCGATCCCGGATCTGCTCATCGCCGCGACAGCCGAACTGTCGGGCTTGACGGTACTGCACGTCGACAAGGACTTTGACGCCATCGCCGCGCTTACCGGTCAGAAAACAGAACGGCTCACGCATCGCCCGCCTTCCGCTTAAGGAGCCCGACCAACCCTTGTGATTGGCGTGGGGGGGCGCTAACGTAACTGTCTGTAACGTTCGATACAGAACTGGCGCCGGGGTGCGGCCGCGACTCTACGAGCCGAGACAAGCCGGCGCAAGGATGGCGCACCAGTGGGCGTTCCCGCCAAGAAAAAACAGCAGCAGGGGGAGAGGTCACGAGAATCGATTCTCGACGCGACCGAACGCCTGATGGCGACCAAGGGCTACGCGGCGACCTCGATCAGCGACATCCGCGACGCGTGCGGGCTAGCACCCAGCTCTATTTACTGGCACTTCGGCTCCAAAGAGGGCGTGCTGGCCGCCATGATGGAGCGCGGCGCGCAGCGCTTCTTTGCCGCGATACCCACCTGGGATGAGGCCCATGGGCCCGTCGAGCAGCGATCCGAGCGCCAGCTGACCGAGCTGGTGAGCCTGCAGTCGCAGCATCCGGACTTCCTGCGCCTGTTCTACCTGCTGTCGATGGAACGAAGTCAGGATCCGGCGGTTGCCGCGGTGGTGCGCCGGGTCCGCAACACCGCGATCGCCCGATTTCGTGACAGCATCACGCACCTGCTGCCATCGGACATCCCGCCGGGCAAAGCCGATCTCGTCGTCGCGGAGCTGACCGCGTTCGCGGTTGCGCTGTCGGACGGCGTCTATTTCGCCGGCCACCTTGAACCGGACACGACCGACGTCGAGCGCATGTACCGGCGGCTGCGGCAAGCGCTCGAGGCCCTGATTCCCGTCCTCCTGGAGGAGACATGAACACCGGAACCGCCGTCATCACCGGGGCCAGCTCCGGCCTCGGGTTGCAGTGCGCCCGCGCCCTGCTACGTCGCGACGCATCGTGGCATGTGGTGTTGGCGGTGCGCGACCCGGCGCGCGGCCGTGCGGCCATGGAGGAATTGGGGGAGCCAAACCGGTGTTCGGTTCTCGAGGTGGACCTCGCGTCGGTGCGGTCCGTGCGCAGTTTCGTGGAAACCGTGCGGACCACGCCGCTGCCGCCGATTCGTGCCCTGGTGTGCAATGCCGGCCTGCAGGTGGTGTCGGGCATCGCGTTCACCGACGACGGTGTCGAGATGACGTTCGGGGTAAACCACTTGGGTCACTTTGCTTTAGTGACCGGGATTCTCGACTGGTTGGCCCGTCCGGCGCGCATCGTTGTCGTCAGCAGCGGCACGCACGACCCGAGCAAGCACACCGGAATGCCCGACCCTCGGTATACCTGCGCCGCCGACCTCGCGCACCCGCCCACCGATCAGAACACGCCGGCCGAAGGCCGCCGTCGATACACCACGTCCAAGCTGTGCAACGTGCTCTTCACCTACGAGCTCGACCGCCGCCTCGATCACGGAGAACAGGGCGTGATGGTCAACGCGTTCGACCCCGGCCTAATGCCGGGCTCCGGCTTGGCCCGCGACTATCCGCCGATCCTGCGACTGGCGTACCGTCTCCTGTCGCCGATGCTGCGCGTCCTTCCCTTCGTTCACAGCACCCGGGTCTCCGGCGAACACCTGGCGGCGCTGGCGGTCGATCCGCGGTTCGCGGGCGTGACGGGCCAATATTTCGCGGGCGCCAAGGCGATCCGGTCTTCCGCCGAGTCCTACGATCGGGCAAAGGCGCTCGACCTCTGGGAGACCAGTGAACGGCTGCTGGCCCAGGTGACATAGCTGCGCGTTATCCCCTAAAGAAACCCGCCAGGTTGGTGCCAAAGTTACCGATGCCGGAAAGGAACCCCGGCGTCGCGAGATCCAGCGCGCTGGCGTTCAACCAGCCCGAGATGGTGTTGCCCACGTTGGCGACACCCGATCCCAGCGCGCCGGTATTGAGGTAGCCCGACAGGCCGGCACCGGAGTTCACGAATCCCGATACGCTTCCGGCGCCGCTGTTGAAGAAGCCCGACGACGGGCCGCCAGTGAGGTTGAAGTAGCCGGGGGTCACCGGAATGCCCAACAGCGGCAGGCCGATCAGGCCCTGATAGTCGCCACTCACCAAGAAGCCGTTGCTGTAGCTGCCGGTAATGAACGCACCGGTGTCCACATCGCCCGTGTTCGCCACGCCCGTGTTGTAGTCACCGGTGTTGAGGTAGCCCGTGTTGCCACTGCCCGGGTTGAAGCCGCCGGTGTTGAAGCTGCCCGGGTTGAAGCTGCCGGTGTTGAGGTCCCCGGGGTTGAACACGCCCGTGTTGGTGCTGCCCGCGTTGCCGATGCCGGTGTTGAAGCCGCCCGAGTTCGCGAGACCGAAGTTGCCGGTGCCGGTGTTAAAGATGCCGACGTTGCCGGTGCCCGAGTTGAAGAACCCGATGTTTCCGCTGCCGGAGTTGAACAGCCCGATGTTGTTGCTGCCCGAGTTGAGGCTGCCGATCCCGATCTGGCCGTTGCCGGTGAGCCCGACGCCGATGTTGTTGTTACCGGTATTCGCGAAGCCGATGTTGTAGCTGCCGGTGTTGGCAAAGCCCAGGTTGTCGCTGCCGAAGTTCGCGAAGCCGATGTTGTAGCTGCCGGCGTTGCCAAAGCCCAGGTTGTCGTCGCCCAGATTTGCCAACCCGATGTTGTAGCTGCCCAGGTTCGCCAAGCCGATATCGAAGATCCCGGTGTTGGCGATGCCGATGTTGTTACCGCCGATGTTGACCCCGCCGAAGTTGAGGTCGCCGAGGTTGCCGATGCCCAGGTTGGAGTCGCCGGTATTAACGAAGCCGATGTTGACGCTGCCCAGGTTCCCGATGCCCGCGTTGAGGCCGCCCTGGTTTGCGACGCCGAAGTTCAGCGTCAGGTTGCCGGTGTTGTCGAGGAACAGGCCGGCCAGGTTGGCGCCGATGTTTGCGATGCCCGAGCCGAAGGCGGGCGTCGCGAGGTCCAGCGTGCTCGTGTTGTAGACGCCCGAGATGGTGTTGCCCAGGTTCGCCAGACCCGACTGCAGCGCGCCGAAATTCAGTAGGCCCGAATTGCCCAAGCCGCCGGCGTTAAAGAAGCCCGAATTGCCAGCGCCGAAGTTCCCGGAGCCCGACATGTTGCCGGCGCCGAAGTTCCCGAAGCCCGATACATGGCCGGCGCCGGTGTGGAAGAAACCCGACGACGGGCCGGTGGTCGAGTTGCCGAAACCCGGGGTACCACCGATGCTGATGCCGATGGGGATCGGGCCGAAGCCGCCGGTGCCAACCATGCTGATGGTTTGCTGAATGGGCGAATCGATGGCGATGACTTGATTGACATCGATCGTGATGGGGCCGATCATCTCGTTGACAAGCACCGCCGCAGGACCAAGCAAGACTCGTATCTGGAAACCGGGAATGGTGAAACTGTTTGGCGTGGTGGCGACGACGGTGCCGGTGATGGGTATGTCGATTGGAACACTCAAGTCGTAGCGGTAGGGGATTTCGGGAATGGTGATCGTTGTGGAAAGGCCAATCAACCCCTGGTAGTCACCTCGCCAGAAGAACCCGTTGCTGTAATTGCCGGAGATGAACGCGCCGGTGTTGACGTTGCCCGTGTTGGCCACACCCGTGTTGTAGTCACCCGCGTTGAAGTAGCCCGTGTTGTAGTCACCGGAGTTGAAGCTGCCGGTGTTGTGATCGCCGAGGTTGAAGCTGCCGGTATTGGTGCTGCCAGTGTTGAAGCTGCCGGTGTTGATGCTGCCGGTGTTGATGCTGCCGGTGTTGCCGACGCCGGTGTTGACGTTGCCCGGGTTGAACAGGCCCGTGTTGGTGCTGCCCGTGTTCCCGAGGCCGGTGTTGAAGCTGCCCGAGTTTGCGATGCCGAAGTTTGCGGTGCCGGTGTTTCCGATGCCCACGTTGCCGGTGCCCGAGTTGAAGAATCCTACGTTTCCGTCACCGGAGTTGAACAAGCCGATGTTGTGGCTGCCCGAGTTGAAGCTGCCGAACCCGATCTGACCGGTGCCGGTGAGCCCGATGCCGATATTGCCGCTACCGGTGTTGGCGAAGCCGATATTGGCACTGCCGGTGTTAGCAATGCCGATATGGTAGTTGCCCGAGTTGGCGAAGCCGACGCTGTAGTTGCCCAGGTTTGCCAAGCCAATGTTGTGGTTGCCCACGTTTGCGAAACCGACATTGAAGATTCCGGTGTTCCCGATCCCGAAGTTAGAGCCCCCGAGGTTTGCCAAGCCGACATTGAGGTTGCCGAGGCCGGCCAAGTCGAGGATCGTCGTGCCGGCGCCGCCCTGCAGCAGGCCGGCGATGTTTGCGAGGCCGGAGCCGAAGGCCGGCGTCCCGAGGTCCAGCGGGCTCGTGTTGTAGATACCCGAGATGGTGTTGCCCACATTCGCCACACCCGATCCCAACGCGCCGACGTTGAGCAAGCCCGAGACTCCTGAGGCTGCCGACGCAAGGTTCCACAGGCCCGATGTGTTGCCGCCGACGTTGCCGAACCCGGATGCGGTGCCGGCGCCGGTGTTGAAGAAGCCTGACGACGGGCTGGTGGTCGAGTTTCCGATGCCCGGCGCTGCCGGAATGTCGATGATCGGGATGGTGATGGGGCCGAGGCCGGCGGTGGCGCTGATGTTGATCGCGGTCGTGGGTCCGCCCACGGCGATCGCGAACGTGGGAACGCTGAGCACGAAGCTCGGGACAATGATGGGACCGATGTCCGGCTCGGTATGGATGTGAAAGCTAAACGCGAAGGATTCGAAGCCGATGATGGGGATAGTGAAATTGTCCACCACGAGGTCGGTGAAACTGCCGGTGATCGGTATGTCGATTGGGATATTGACGTCCAAGTGCGCCGGAATCTCCGGAATAGTCAGCGCGTAGGAGTAACCGATCAGGCCCTGGTAGTCGCCCCGCCACAAGATGCCGTTGCTGTAGTTGCCGGAGATGAAAGCGCCGGTGCTGACGTCGCCCGTATTCGCGATGCCGGTGTTGTAGTTCCCGGTGTTGAAGTGGCCGGTGTTGGTGTTACCCGCGTTGAAGCCGCCGGTGTTGAAGCTGCCGGTATTGAAATTGCCGGTGTTGAAGTTACCGGGGTTGAAGCCGCCGGTGTTGCCGTCGCCCGAGTTGAACAAGCCCGTGCTGGTGCTGCCCGAGTTGCCGATGCCGAAGTTTCCGGTGCCGGTGTTGCCGATGCCGAAGTTCCCGGTGCCCGAGTTAAAGAAGCCGATGTTTCCGTCGCCCGAGTTGAACAAGCCGATGTTTCCGCTGCCCGAGTTCAGAGCGCCGATCCCGATTTGGCCGGTACCGGTGAGCCCGATGCCGATATTGTTGCTGCCGGTGTTGGCAAAGCCGATATTGTTGCTGCCGGTGTTGGCAACGCCGATGTTGTAGCTGCCTAGGTTGGCAAAGCCCAGGTTGTCGTCGCCGAAGTTTCCGAAGCCGATGTTGTAGTTGCCCAGATTCGCCACGCCGACGTCAAAGATCCCGGTGTTGCCGAAGCCGGCGTTATTGCTGCCCAGGTTTGCCAGCCCAAGGTTCAGAGTCATCGTGCCCATACCGTCGCGCATGAGACCGGAGGCAAAGGCCGGCGTCACGAGGTCCAACGCGCTCGCGTTGTAGAAACCCGAGACGGTGTGACCCACGTTAGTCACACCCGACCCCAGCGCACCGACATTGAGATAACCCGAAATCCCTGAGGCGCCGGCGACCACGTTCAAAAAGCCCGACGCGCTGCCCGCTCCGGAGTTGAAGAAGCCCGACGACGGACTAGTGGTCGAGTTGCCGAAGCCCGATGTCGCGGGAATGTCGATGATCGGGATGGTGATGGAGCCGATACCGGCGCTGGCGGTGATACCGATCGAGGTGGTGGGTCCGCCCACGGTGATCGCCGCCGTGGGCAAGGTGATATTGATGGTCGGGATGATGATGGGGGTGAAGTCGATATTATTTTCGGCAGCTACGATGCTGAAGCCCTGGAGGGTGACGACCCCGGCGTCGATGTTGATGGGTATATGTATCGGGATGTCGACGCCAAAGGTTAGGGCGATTTCGGGAATCGCTAGCGCCGCGTGCAAGCCAATGAGGCCCTGATAATTTCCACTCCACAAGAACCCGTTGCTGTAGCTGCCGGAGATGAAGGCGCCGGTGTCAACATCGCCGGTGTTTCCGAGTCCCGTGTTGTAGCTGCCTGGGTTGAAATCCCCGGTGTTGGAATCGCCCGGATTGAAGCTGCCGGTGTTGAAGCTGCCGGTGTTGCCGATACCGGTATTGACGTCGCCGGAGTTGAAGAAGCCGGTGTTGGTGCTGCCGGTGTTTCCAAGCCCGAAGTTTGCGGTGCCGGTGTTGCCGATGCCAACGTTTCCGTTGCCCGAGTTGAAAAAGCCGATGTTTCCGCTGCCCGAGTTGAACAAGCCGATGTTTCCGCTGCCAGAATTCAGGGAGCCGAACCCGATCTGGCCGTCGCCCGTGAGCCCAATGCCGATATTGTTGCTGCCGGTGTTCGCGAACCCGATATTGTTGCTGCCGGTGTTGGCGAAGCCCAGGTTGTCGTTGCCCAAGTTTCCGAAGCCGACGTTGTAGCTGCCGAGGTTTCCGAAGCCCAGGTTGTCATCGCCGAAGTTTCCGAAGCCGATGTTGTAACTGCCCAGATTTGCCAAACCGATGTCGAATATTCCGGTGTTTGCGCCGCCGATGTTGTTGCCACCGATATTGGCGCTGCCGAAGTTGGCGCTGCCGAGGTTTGCAAAGCCGATGTTGTAGTCGCCGAGGTTTGCAATGCCGACGTTGAGGGTGCCGTGGTTTGCCAAGCCCAGGTTGAGGACCATGGTGCCCGTGCTGTCGCGCAGCAGGCCGGCGATACTGGTGCTGATGTTGGCCAGGCCTGAATTGAAGGCCGGCGTCGCGAGGTCCGACGTGCTGGTGTTGTAGAACCCCGAGACGGTGGTGCCCACGTTCGCCAGACCTGATCCCAGGGCGCCGACGTTGAGGAGCCCCGACGCCCCCGAGGTCGCGGAGGCCAGGTTCCAAAAGCCCGAATTGGCGCCGCCGAAGTTGCCGAAGCCCGAGGCGCCGCCGGCGCCGGTATTGAAGAAACCTGACGACGGGTTGGTGGTCGAGTTTCCGAAACCTGGCGCCGCCGGGATACTGATGAGCGGGATCCTAATGGCGCCACCGCCAGTTATGGTGATCGCGGTATTCGGCCCTCCTATGGCGACTGTCGTCGTGGGGCCGACAACCGTGATGTTCGGAATGGTAATGGGGCCAAAGTGGGCTCGCTGGCCCGCTATTGACGAAAGGACGATATCGCCGGTGGGCGGAATCGTGACGCCCATAAGGGTGATGTTGCCGGCCGAGGCGGTGATCGGGATATCGATGGGAATATTCACGCCGAGGCTTATGGGGAGAGGCATATCGATCACCAGGTTGAGGCCGACCAGGCCCTGGTAATCGCCGCTTAAGAACAACCCGTTGCTGTAGTTTCCGGTGATGAAAGCCCCGGTGTCAACGTCGCCGGTGTTGGCGATGCCGGTGTTGTAGTTGCCAATGTTGAGGTAGCCGGTGTTGGTATTGCCCGGATTGAAGCCACCGGTGTTGAAGCTGCCGGTGTTGAAGCTACCGGTGTTGAAGCTGCCCGGGTTGAAGGCGCCCGTGTTGACGTCGCCGGAGTTGAATAGGCCGGTATTGGTGTTGCCGGTGTTTCCGATGCCAGTGTTGAAGCTGCCCGAGTTTGCGATGCCGAAGTTGCCGCTGCCGGAATTGAAGAATCCGATGTTGTTGCTGCCCGAGTTGAACAGGCCGATGTTTCCGCTGCCCGAGTTGAAGCTGCCGAACCCGATCTGTCCGTTGCCCGTGAGCCCGATGCCGACATTGTTGCTGCCCGTGTTCCCAAAGCCGACATTGTTGCTGCCGGTGTTCGCAAAGCCGATGTTGCCGCCGCCCGCGTTAGCGAAACCCAGATTGTCGTTGCCGACGTTGCCGAAGCCGATGTTGTAGCTGCCGAAGTTGCCGAAGCCCAGGTTGTCGTCGCCAAGGTTTCCGAAGCCGATGTTGTAGCTGCCCAGGTTCGCCAGGCCGACATCGAAGATTCCGGTGTTCCCGATGCCGACGTTGTTGTGGCCGATGGTGGCGCCGCCGAAGTTAAAGCCGCCGAGACTTGCGAAGCCCACGTTGAGGTTGCCGTGGTTGGCCAAGCCCAAGTTAATAGCCGCAGTACCCGCGCCGTCGCGCAGCAGGCCGGCAATATTGGTTCCGATATTTGCCAACCCGGAGTTAACGGCGGGCGTCGAGAGGTCCGACGTGCCCACGTTGTAGATACCCGAGATGGTGTTGCCCACATTCGCCACACCCGATCCCAGCGCGCCGACGTTGAGGAAGCCCGACATTCCCGACGTTGTGGAGACCAGGTTCATAAAGCCCGACGCGGCGCCCCCGAAGTTGCCGAAGCCCGAGGCGCTGCCAGCGCCGCTATTGAAGAAGCCCGACGACAGTCCGCCGGTCGAGTTGCCGAAGCCTGGAGTCGCTGGAATATGGATAATCGGGATGTTGATGGCGTCGACGACCACAGTGGCGCCGATATTGATCGCGGTAGTGGGTCCACCCACCATGACCACAGGTGTGGGACCGGTTATCCGTATCACTGGGACGGTGAAGGGGTCGATATCGACGGGTCCGAAAAAAATAACAGTGACGGCTGTGTTCGGTGGAAGATCGAGCCCGCTGTATACGATGTCCGTGAAGCTGGCGGTGATCGGTATGTGAATCGGGATATTCACGTCGACGCTCACAATCGGGATTTCGGGAATGTCGACGCCGATGGCGAGGTCGATCAGACCCTGGTTGTCGCCCCGCCACAGAAGGCCGTTGCTGTGGTTGCCGGAGATGAAAGCGCCGGTGTTGATATTGCCGGTGTTCGCCATGCCGGTGTTGTAAGTCGCCGGTGTTGAAGTAGCCGGTGTTGTAGTTACCTGCATTGAAGCCACCGGTGTTGACGCTGCCGGTGTTGACGCTGCCGGTGTTATAGCTGCCCGGGTTCAAGCTACCCGTGTTGAGGTCTCCGGAGTTGAACAAGCCCGTGTTGGTGCTGCCCGCGTTCCCGATGCCGAAGTTTCCGGCGCCCGAGTTTCCGATGCCCCAGTTTCCGGTGCCCGCGTTTCCTATCCCGAAGTTTCCGCTGCCCGAGTTGAACAATCCGATGTTTCCGTCACCCGAGTTGAACAAGCCGATATTGTGGCTGCCCGAGTTCAGGCTGCCGAACCCGATCTGGCCGCTGCCGGTGAGCCCGATCCCGATATTGTTGCTGCCGATATTCGCAAAACCGATATTGTTGTCACCCGTGTTCGCGAAGCCAAGATTATTGCTGCCGGTGTTCGCAAAGCCGATGTTGTAGCTGCCCGCGTGGGCGAAGCCCAGGTTGTCGCCGCCTAGATTGCCGAAGCCAATATTGTAGTCGCCCAGGTTTGCCAAGCCCACATTGAAGATTCCGGCGTTTGCACCGCCGACATTGTTGCCGCCGACGTTTGCCAACCCGAAGTTAAGGGTCATGGTGCCCACGCTGTGGTGCAGCAGGCCGGAGTTAAAGGCTGGCGTCGCCAGATTCGACGTGCTCGTGTTGTAGAGACCCGAGATGGTGTTGCCAACGTTAGCTACACCCGATCCCAGCGCGCCGACGTTCCCGAAGCCCGAAAGTCCCGAGGTTGCCGAGGCCAGGTTCCAAAAGCCCGAAGCGCCGCCGCCGAAGTTGCCGAAGCCCGAGGCGGTGCCGGCGCCAGCGTTGAAGAAGCCCGACGACGGGCTGGTGGTCGAGTTCCCGAAGCCCGGGGCCGCCGGAATCTTGATGAGCGGGATGCTGACGCCCCCCACCATGCCGGTGAGGTTGCCGTCGATCGTGGTGGTTGGTCCGCCCACGGTGATCGTCACCGTGGGAAGGGTGAGCGTGGATTGCGGGAGCTCGACCGGGCCGTAGTAAACAACGAAGGGAACAATGGATGTGAAGGGCAAACGCATGCCCGGAATCGTCATCACGCTTCCGGGCATGACCATCACCTGATGTATCGGCATGCTGAATAGCTGCGCGTTTATCGGAATGGCGGGAATCTCGAGGGCGATATCGGCACCGATCAGGCCTTGGTAGTCGCCCCGCCACAAGACGCCGTTGCTGTAGTTGCCGGCGATGAAGGCGCCGGTGTTGACGTTGCCGGTGTTGGCCACTCCAGTGTTGTAGTCGCCGGTGTTGAAGTAGCCGGTGTTGTAGTTACCTGCGTTGAAGCTGCCGGTGTTGTAGTTGCCGGTGTTGAAGTTCCCGGTGTTGTAGCTGCCCGGGTTGAAGCCGCCGGTGTTGACGTCGCCGGTGTTGAACCAGCCGGTGTTGGTGCTGCCCGTGTTGCCGAGGCCGAAGTTTCCGGTGCCGCTGTTTCCGATGCCGAAATTGCCGGTGCCCGAGTTGAACAACCCGACGTTTCCGCTGCCGGAGTTGAACAGGCCGATGTTGTGGCTGCCCGAGTTGAAGCTGCCGAACCCGATCTGTCCGTTGCCGGTGAGCCCGATGCCGACATTGTTGCTGCCCGTGTTCCCAAAGCCGACATTGTTGCTGCCGGTGTTCGCAAAGCCGATGTTGTGGCCGCCCAGGTTGGCCAAACCCAGGTTGTCGCTGCCCAGGTTTGCAAAGCCGAGGTTGTAGCTGCCCAAATTGCCGAAGCCGACGTTGAACACGCCGACGTTTCCGTTGCCCACGTTGTTGGCGCCGACGTTTGCCAAGCCGAGATTGAAGCCCGCCGCGCTCGGGGGGCCGGCAGCGGCTGCCGCGGCGCTGGTCAGCCGCTCCGATAGGCCCGCCAGCTTCTTCAGCTGCTGGGTGAACGGCATCAACGCGGAGACGGCCGCCGACGCTCCAGCGTGATAGCCAACCATCGCGGCCACATCCTGGGCCCACATCCGCTCATAGGCGGCCTCGGTGGCCGCGATCGCCGGAGCGTTGAATCCCAGCAGATTCGAGCTCACCAGCGACACCAGCACGGCGCGGTTGGCCGCGACGATCGCCGGATGCACCGTCGCTGCCCGCGCCGCCTCGAACGTGGCCACGGCTACCCGTGCCTGAGCGGCGGCCTGCTCAGCCTGGGCCGTTGCCGAAATCAACCAGCCCAGGTAGGGGGCTACCGCGCGCGCCATCGCAACCGCCGCGGGGCCGCGCCACGCCGCATCCGCCAGGCCCGAGGTCACCGACCCAAACCACGACGCCGCCACCGCCAGTTCGTCGGCTAGTCCGTCCCAGGCCGCCGCGGCCGCCAACATCGGCCCCGATCCGGCCCCGAGATACATCCGTAACGAATTGACCTCGGGCGCCGACACCACGAAATCCATCCGTCATACCCGTTCGTCAGCTGGCCGTCGGAGGTACGTTCAGGCTAATCAATCGTCTACTACTCGACTAGCCCGTGAACGGGTGAAAAATGCTAGGACATTCACGTATTGGCCCGAGTGGGGCTGGTCGAGTATCAGGGGAAGCTTTATGGGGCAAAGTCAAGTTTGTGGTTCGTCGTATCGGGGCGATCCAACCGAGCACATGTTTAGTGCACCAGAACGACGGGCCGTGTATCGGGTGATCGCCGAACGCCGAGACATGCGCCGGTTCGTGCCCGGCGGTGTGGTGTCCGAGGATGTGCTGGCGCGGCTGTTGCACGCCGCACACGCCGCGCCCAGCGTCGGTCTGATGCAGCCATGGCGCTTTATCCGCATCACCGACGAGACACTCAAGCGACGCATCCACGCGCTCGTCGACGACGAACGCCTACTCACCGCCGAAGCCCTGGGAGCACGGGAAGAAGAATTCCTGGCGCTGAAGGTCGAGGGCATTCTCGACTGCGCCGAGCTGCTGGTGGTGGCGCTGTGCGACCGCAGAGGGTCCTACATCTTCGGCCGGCGCACCCTGCCCCAGATGGATCTGGCGTCGGTGTCGTGCGCCATCCAAAACCTGTGGCTGGCAGCGCGGTCCGAAGGCCTGGGCATGGGATGGGTGTCGCTGTTCGACCCACAACGTTTAGCGGCCCTGCTGGCGATGCCCGCCGACGCCGAACCGGTGGCCATCTTGTGCCTGGGGCCGGTGCCCGAGTTTCCGGACCGGCCCGCGCTGGAACTGGATGGCTGGGCCTACGCGCGGCCACTCGCGGAATTCGTCTCCGAAAACCGATGGAGTTATCCGTCGGCGCTGGCCACAGATCACCATCACGGCGAATAGGTCACGCCGACCGCGAGGTTGACGTATTCGGCCGGCACGTCAAAGGCCAGCGATCGCCGCGGCAAGCGGCTCAACACATCTTCACCGATAGTGGCCTTGAAGTGCAGCGCGAGCTGGCCGCTGAACTTCGGGTCGACATCGGCGACATCGAGATCGAGTTGCAGACCCGTCGGCGAGATTTCGGCGGTCGCGGCACCGGCCTGCGGCCCGTCCCAGCGCGCGTCGACGACCCGGCCGGCTAGCTTCGGCACCATCGACAGGGTTCCCAGCACCCGCTGTTCGGTGAACGCCAGCGCACCCACGTAGCTGGCGATGCTGTGCGATGCCCGCAGCCCCGGGATAACGCCGGTGAACCGCCTGGTGACGGCCACGTATTCGGCAAGGTAGATGAGTCCCTCAGCCTCAACCTGACAGCGTAGGTCAGCAGGCAGCCTGCCGAGACCAAACCACTTGCGAACAATGACAGCCATGAGGCCAGTATGGAGTCGTTTTGTCGGTGCCGCACCGATGCTGGTAGGAGTTAGAGCATGACTCGCCCGCAAGCGCTTCTCGCTGTTTCGCTCGCTTTTGTCGCAACCGCGGTGTATGCCGTCATGTGGGTGGGGCACTCCCAGGATTGGGGTTGGCTGCATAGTTTCGATTGGTCGTTGTTGAACGCAGCGCACGACATCGGGATAAAGAACCCTGCGTGGGTGCGCTTCTGGGATGGTGTATCCCTGATCTTGGGCCCAGTCGTGCTGCGGCCGCTGGGTTTGCTGGCCGCGATGGTCGCACTGGCGAAGCGCAAGATACGGATAGCGTTGTTGCTGTTGGCCTGTTTACCGCTCAACGCGATCATGACGATCGCGGCCAAATCCGTGGCCCACCGCCCGCGACCGGCGACTGCGCTGGTATCTGCCCATTCGACTTCGTTTCCGTCAGGGCATGCGTTGGAGGCGACCGCAAGCGTACTCGCGCTGCTAACCGTCCTGTTGCCCATGCTGCACAGCAGGTTTACTCGGCACATCGCCATCACGGTGGGCGCGCTGTGCGTGTTGACGGTCGGTGTTGCCAGGGTGGCGTTGAACGTGCATCATCCGACCGACGTTGTTGCCGGCTGGGCGCTGGGGTACCTGTATTTCCTCGTGTGCCTGTGCGTATTTCGACCGCCGTCGATATTCGGTGCCCAACGCGCGTCTCATGCTTTGTCGCCGCCAGTGGAGGTGTCGAGACAACCCGAACCGGAAGTCGACACGGCCCGCTAAAGCCATGGTGCGCTGTGCATTTCGCTTTGTCACCGCACAGTGACCCAGCCGGATTCTAACCTTGACTTGACCACACGAGGTGATTGTCTGACGATTGAGCGATGAGCCGACTCCTAGCTTTGCTGTGCGCTGCGGTATGCACGGGCTGCGTTGCTGTGGTTCTCGCGCCAGTGAGCCTGGCCGTCGTCAACCCGTGGTTCGCGAACTCGGTCGGCAATGCCACTCAGGTGGTTTCGGTGGTGGGAACCGGCGGTTCGACGGCCAAGATGGATGTCTACCAACGCACCGCCGCCGGCTGGCAGCCGCTCAAGACCGGTATCACCACCCATATCGGTTCGGCGGGCATGGCGCCGGAAGCCAAGAGCGGATATCCGGCCACTCCGATGGGGGTTTACAGCCTGGACTCCGCTTTTGGCACCGCGCCGAATCCCGGTGGCGGGTTGCCGTATACCCAAGTCGGACCCAATCACTGGTGGAGTGGCGACGACAATAGCCCCACCTTTAACTCCATGCAGGTCTGTCAGAAGTCCCAGTGCCCGTTCAGCACGGCCGACAGCGAGAACCTGCAAATCCCGCAGTACAAGCATTCGGTCGTGATGGGCGTCAACAAGGCCAAGGTCCCAGGCAAAGGCTCCGCGTTCTTCTTTCACACCACCGACGGCGGGCCCACCGCGGGTTGTGTGGCGATCGACGATGCCACGCTGGTGCAGATCATCCGTTGGCTGCGGCCTGGTGCGGTGATCGCGATCGCCAAGTAACCCCGGACCTCGATTGTGAACTGTGCGACGGGTTTTCGGCGTGTTGCGTCGTGAGATTCACGTTCGGCGTCAATCGGCCAGCGCGCGGCCCGGCCTGATGTTGAAGTTAAGGCCCGCCAACGACATGGTCGCCTCGTAGGTTCGGTCGTAGCCGGTGGCGCTGATCCGCCAGCCGTCGGTGGTTCGTCGGTACTGGTCGTGGTAGAACGCGGCGCCGATGAGCATGAAATTGAACTCGGCGACGATGACCCGGTCTTGCAGGTACCAGATGCCGGTTGCGGTATCGCCGGTCACGGTGATTTCCGGATGGGTGACCCGGTGTTCGGTGATGACACCCGGGCCGAGTGCCTGGCGCAGGTAGTCGACCAGGTCGGCGCGGTTGGTGAAGTGCAGCTCCGTACCGACCGATGACCCGTAATCGCCGGTGACATCCTCGGCCAGGGTGTCGGTGAAGTCGTCCCAATGCTTGGTGTCCAATGCCCGCAGATACCGGTATTTGAGCTGTTTGATCGCTGCAATGTCGGCTGGATCACCCGGAGTCACCACGCCATTGCAGCACACCGGCTCACGGGTAGCTTTGGGGTATGAGCCAATCCCGGTACGCGGGGTTGTCCCGCAGCGAGCTGGCAGTTCTGTTACCCGAGCTGTTGTTGATCGGCCAGCTGATCGACCGATCGGGCATGGCCTGGTGTATACAGGCATTCGGCCGCCAGGAGATGCTGCAGATCGCCATCGAGGAGTGGGCGGGCGCCAGCCCGATCTACACCAAGCGCATGCAAAAGGCGCTGAACTTCGAGGGCGACGACGTGCCCACCATCTTCAAGGGGCTACAGCTCGACATCGGCGCGCCGCCGCAATTCATGGACTTCCGTTTCACCCTGCACGACCGCTGGCACGGCGAGTTTCACCTCGACCACTGCGGTGCGCTGCTCGACGTGGAGCCGATGGGCGACGACTACGTCGTCGGCATGTGCCACACCATCGAAGATCCGACGTTCGACGCCACCGCGATCGCGACCAACCCGCGCGCGCAGGTGCGCCCCATCCACCGGCCGCCCCGCAAGCCGGCCGACCGGCATCCGCACTGTGCGTGGACCGTCATCATCGACGAGTCCTATCCCGAGGCTGAGGGTATTCCGGCGCTGGACGCGGTCCGTGAAACCAAAGCTGCCACCTGGGAATTAGACAACGTCGATGCGTCTGACGACGGGCTGGTGGACTATTCGGGTCCGCTGGTGTCCGACCTGGACTTCGGGGCGTTCTCGCATTCCGCACTGGTGCGGATGGCCGATGAGGTCTGCCTGCAAATGCACCTGCTGAATCTGTCGTTCGCCATTGCCGTGCGGAAACGGGCCAAAGCCGATGCTCAACTGGCCATTTCGGTGAACACCCGCCAGTTGATCGGAGTGGCCGGGCTGGGCGCAGAACGCATTCACCGTGCGATGGCTTTACCCGGCGGAATCGAAGGCGCGTTAGGTGTGCTGGAGCTACACCCGCTGCTCAACCCGGCCGGTTACGTGCTGGCCGAAACGTCGCCGGACCGTCTGGTGGTGCACAACTCGCCAGCCCACGCCGACGGCGCCTGGATTTCGTTGTGCACACCGGCATCCGTGCAGCCGTTGCAGGCCATCGCCACCGCTGTAGACCCGCATCTGAAGGTTCGGATCAGCGGGACGGACACCGACTGGACCGCGGAACTCATCGAGGCCGATGCCCCAGCGAGCGAACTGCCGGAGGTGTTGGTAGCCAAGGTCAGTCGCGGATCGGTCTTCCAGTTCGAGCCGAGGCGCTCACTGCCGTTGACCGTGAAATGAGCTCGATGCGATCTGTCAAGTCGGTGGCGGTACCGCTTCGGTGACACCACCGCATCGACCGCATACCAATGAGGTTGTCACCGAACCGTATACGGCCCACCCGCCGCTATGGTTAACGCTGGCCACCGACCCCTATTGACGAAAGCCTTCCGCTATGTACGACCCGCTGGGGTTGTCGATCGGGACCACAAACCTGGTCGCGGCGGGTAACGGAGGTCCGCCGGTTACTCGTCGCGCCGTGCTGACCCTGTACCCGCATTGCGCACCGAAAATCGGTGTGCCTAGCCAGAACCCGAACTTGATCGAGCCGGGCGCCCTAATGAGCGGCTTTGTTGAGCGCATTGGAGATGCGGTGGCGCTGGTGTCTCCCGACGGATCCGTGCACGATCCAGACCTCTTGCTGGTCGAGGCGCTGGATGCGATGGTGCTGACCGCCGGTGCGGACGCGAGTTCCTCGGAGATCGCCATTGCCGTTCCCGCGCATTGGAAGCCCGGAGCTGTACACGCACTGCGTAACGGTTTGCGGACGCACGTCGGCTTCGTCCGCAGCGGCATGGCGCCGCGCCTGGTTTCCGATGCGATCGCGGCGTTGACCGCGGTGAACTCGGAATTGGGCCTGCCCCACGGCAGTGTGGTGGGGTTGCTTGATTTCGGTGGCTCCGCGACTTACGTCACCTTGGTGGAGACCAAGTCGGATTCCAGGACGTCGGATTTCCAGCCCGTTAGTGCCACGGCACGGTACCAGGACTTTTCCGGTAGTCAGATCGACCAGGCTTTGCTGCTTCGGGTCATCGACCAATTCGGGTACGGCGATGACGTCGATCCGGCCAGTACCGCCGCGGTCGGGCAACTCGGCCAACTCAGGGAGCAGTGCCGTGCGGCAAAGGAACGACTGTCCACCGACGTTGCCACGGAATTGTTCGCTGAGCTTGCCGGGTGCAGCTCGAGCATCGAGATGACTCGGGAACAGCTCGAAGACCTGATCCAGGATCCATTGACCGGCTTCATCTACGCGTTCGACGACATGCTGGCGCGCCACAACGCGAGCTGGGCGGATCTCGCGGCGGTGGTCACCGTCGGCGGTGGTGCCAATATTCCCCTTGTGACTCAACGTCTTTCGTTCCACACTCGTCGACCTGTGCTGACCGCGTCGCAACCCGGGTGCGCGGCGGCGATGGGTGCGTTGCTGCTCGCCAACCGTGGGGGAGAGCGCGATTCGCGAACGCGGACGTCCATCGGCCTCGCCACGGCCGCAGCCGCCGGCACCAGTGTCATCGAGCTGCCGGCCGGCGACGTCATGGTCATCGACCATGAGGCCTTGACCGATCGCGAGTTGGCCTGGTCGCAGACCGACTTCCCAAGCGAAGCTCCGGCGCGTTTCGAGGGCGACTCGTATAACGAAGGCGGCCCCTGCTGGTCGATGCGTCTGAACGCGGTCGAGCCCCCCAAAGGACCAGCGTGGCGGCGAATCCGGGTGTCGCAGTTGCTCATCGGGGTGTCGGCGGTAGTGGCCATGACCGCGATCGGGGGCGTGGCATTGACGTTGACAGCCATCGAGAGACGCCCAAGCCCGCTACCAACCCCAATTGTGCCCGGCCTGGCCCCGATGCCGCCCGGATCCGTCGTGCCTAGCTCGCGCGCACCGACCCCGCCGCCACCGCCGTCGACCGTTGCGCCGCTTCCCAGTGCGGCACCGGCCCCGACGACGGTCGCGCCGGCACCGCCGCCGCCCACACAGGTGGTGACGACCACGACAGCGCCACCCGTCACCACGACGCCGAGGCCGTCGCCGACCACCACAACGACCACCGCGCCACCGTCGACAACGACGACAACCGAGCCGCCGGTGACGACCACTTCGACGATTCCAACGATTCCGACGACTACGACGACGGTGAAGATGACCACGGAGTGGTTGCACGTCCCGTTTTTGCCCGTTCCGATCCCGGTCCCGATTCCGCAAAATCCGGGTGCCGGCGAACCGCAGAACCCGTTCGGAAGCCTTGGCTCTGGGTGAGCCGCGTTCCCCGGAGCTGGCCCCGTCGGTGTCAGGTCCGTAGTATCGGTATGGGTTGCTGAGGAGGTCGCGTGGGCGACTATGGTCCGTTTGGATTCGATCCCGACGAATTCGATCGGGTGATCCGGGAGGGGAGCGAGGGACTGCGCGACGCGTTCGAGCGGATCGGCAGGTTCCTCAGCTCATCCGGCGCGGGAACGGGCTGGTCGGCAATCTTCGAGGACTTGTCCCGGCGCTCGCGTCCGGCGCCGGAGACCGCCGGCGAGGCCGGTGACGGTGTGTGGGCCATCTATACGGTGGACGCCGACGGTGGTGCCCGCGTTGAACAGGTGTATGCGACCGAGCTTGACGCCCTGCGCGCGAACAAGGACAACACCGACCCGAAACGCAAAGTCCGCTTCCTGCCATACGGCATCGCGGTCAGCGTCCTCGACGATCCGGTGGACGAGGCCCAGTAACGTCAGCCCTGCTGGACGCTGTTGGAACCGCCGGCATTGCTGATCTTCGGCGAGCCCGAGTGATACGTGACCTCGTTGTTGAAGCCGGCGGCTTCGATGGTGTCGACGGAGTCGACGGTGACCGAGTTCCTCATGCCGGACACGGTGAGGCTGGTGCAGTGGCCGGTGATCACCACCGTGTTGGACATGCCGCTGACGCTGACAATGCTGTCGTTGCAGGCGATTGTCCGGTTCACGTTGACGCCGGAGACGCTCAGGCTGGCGCCGGCCGGCGGAAGAGTGGTGGCCGGTTGCGCAGTCGGGGTTGGAACAGCCCGGGAGACAGACGGGGTGGGCGAGAGAACGACGAAGTTGCCTTGGGAAAGCCGCTGTGCGCTGAATGCGGCGATGCCACCCACCAGAACCAGCACGCCGACAACGACGACCGCGGCCAGGATCCACCACGCCCTGTTGCCGGAGGACGATCGCGGCGATGGGCCGCCGAACGGGCCGCCATAGCTATACGGCGGCGGTGGCGGGCCGGGTGGATAGGTGTAGCCGCCCGACTGCGAGCCGCCGAGTTCGGAGGCGCGTGCCACGTCGGCTAGCGGCCGCTCCAGTTCCCGGATTCGCGCCTCCGGGTCATCCTCTGGGTTCATGCACAGATGCTCCCACACGACGATCATGCCGCATAGGTAGTTGCGCCCGGCGGCACCACACGATTCGGCTTGGCCTGCTATCGTCCCATGCTTATGCCTGAGATGGATCGTCGCCGAATGATGATGATGGCGGGGTTCGGCGCCCTGGCTGCCGCGCTTCCCGCCCCGACAGCCTGGGCCGACCCGTCCCGGCCGGCCGCGCCGGCTGGTCCGACACCGGCGCCCGCCGCGCCGGCTGCGGCAACCGGTGGGCTTTTGTTCCACGACGAGTTCGACGGGCCGGCCGGTTCGGTCCCGGACCCGTCCAAGTGGCAGGTGTCGAACCACCGGACGCCCATCAAGAACCCGGTGGGCTTTGACCGGCCCCAGTTTTTTGGGCAGTACCGCGACAGTCGACAGAACGTGTTCCTCGACGGCAACTCCAATCTCGTGCTGCGCGCTACCCGAGAGGGCAACAGGTATTTCGGTGGCCTGGTCCACGGCCTGTGGCGGGGTGGCATCGGGACCACCTGGGAGGCCCGGATCAAGTTCAACTGCCTGGCTCCGGGCATGTGGCCCGCCTGGTGGTTGTCCAATGACGATCCTGGTCGCAGCGGCGAAATCGACCTGATCGAGTGGTATGGCAACGGGACTTGGCCGTCGGGAACCACCGTGCACGCCAACCCGGACGGCACCGCATTCGAGACCTGCCCGATCGGTGTGGACGGTGGTTGGCACAACTGGCGCGTCACGTGGAATCCGAGCGGCATGTACTTCTGGCTGGATTACGCCGACGGCATTGAGCCCTACTTCTCGGTTCCGGCGACCGGAATCGAAGACCTCAACGAGCCCATCCGCGAGTGGCCGTTCAACGACCCCGGCTACACGGTGTTTCCGGTGTTGAACCTTGCGGTTGGCGGTTCTGGTGGCGGCGATCCCGCGACGGGTTCCTATCCACAGGAGATGCTCGTCGACTGGGTGCGCGTCTTTTAACGCCTCGCGCTCTTGCCCGGGGTGCTACCCGGCTTGCTCGGAGAAAGCATGGAGTTTTTGGTCACCATGACCACCCGCGTTCCCGATAGCATGCCCGCGGACGCAGTCGAGCGGGTCCGTGCCCGCGAGGCTGCCCGCTCGCGCGAGCTCGCGGCACAGGGAAAGCTACTCCGCCTGTGGCGCCCGCCGCTGCGGCCGGGCGAATGGCGCACCCTGGGGCTGTTCGCCGCCGACGACAACGGCGAACTGGAGCAGCTGCTGGCCTCGATGCCGCCGCGGTCGTGGCGCACCGACGACGTCACGCCGCTGGGTGCTCACCCGAACGACCCGGTTGGCCAGGGGATAACCATCGCGCCGGGTAAGGGTCCGGAGTTTCTGATCGCGACGACCATTATGGTGCCACCGGGTACCCCGGCTCAGGTGGTCGACGACACCGTGGCGCGCGAGGCTCGCCGCGCGCCCGAGCTGGCCGGGCGGGGACACCTGGTGCGGTTGTGGGCACTACCCGACGGACCGGACGGCCAGCGCACCCTGGGGCTGTGGCGGGCTCGCGACCCTGGCGAGCTGATGGCCATCCTGGAATCGCTACCGCTTGCTGGCTGGATGACCATCGAGACCACGCCGCTGAGTCCGCATCCCGATGATCCGATCCGCATGCCCTGACCGTTTCCGGTGTCGCCGGGCTCTTAGGCGCCGTCCCACTCGCCGCGGGCGATGAGAACATCACGAAGTAGGTCCGCGCGATCGGTGATGATGCCGTCCACGTCCATGTCGAGAAGGGTGTGCATCACATCGGGTTCGTCGACGGTCCAGGCATGCACTTGGCGTCCCGCAGCATGAAAGCCGCGGACCCGTGCCGGCGTAATGACCGGTACACCGCCAAGCCGTGACGGTAGTTGCACGCAGTCGATGTCGCGCATCATCCGCCAGGCATATGCCCGGCTGCCCAGCGGACGCGCGGTCAGCCACGCCAGCAGCGCGCCCGTTCCTGCCGAACTAGCGACCCGCTTGGTCAGCAGGCGCAATGCGCGCCGGCGACGGCGCTCGGAAAACGAACCGATCAGCACCCGGTTGTGCGCGTTGCACCGCTCGATGACGTTGACGGTCGGCTCGATCGCCGATGCGGCTTTAATGTCGATGTTGACCCGCATGTCTGGCAGCGCGGTAAGCAGGTCTTCCAGGGTTGGGATCGACTGCCCCGCACCCAGCTGCGCCTTGCGGACATCACGCCAATCCAACCGGTCGACCGCGCCGGATAACCCCACCCCGGGCGCCAGCCTACGGTCATGCAGGATCACGGCTACGCCGTCCCGGGTGGCGCGAACGTCGGTCTCGATGTAGCGGAATCCGAGCTTGGCCGCCTCCTGGAACGCCCCCATGCTGTTCATGGGCAATCTGAACGACGTAAATCCTCTGTGCGCCATGGCAATCCGCCCCCCATGGCGAAGAAATTCCACGGTAGGTGCGCCACCGTCGCTCATCAGGTCAGTATCACATAGCCTCGGCCGCCGGGGGCGTCCACGCCGGGGGCAGCACCGCTCTGTCGGCGACGGTTCCTGTGCACCAGCCGCTTTCGCATCGCAGTGGTAATGGGCGCTCCCATACGGCGCGGTCGGCGACGACGGTGCATGGGCCGGCCATCGTTTTGGGCCTTCCCCGCCTTGCCGCCGGGCCACCGACGTTCAGCATCACCATCAGCGTCGACGTGTCACATCGGAGCCGATGACGGGAATCGAACCCGCGTATTCAGCTTGGGAAGCTGATGTTCTGCCATTGAACTACATCGGCACGGTTGCCTCGAAAGGCTAGCATCCAGAATCATTCCATCACCCCCAGGCCGTACAAGATCAGAAATCCGGCAAAGAACATCACGGCCATCCATGGCCGCTCCGGCGTTTCGTGCGCCTCGACAAGCAGTTCCTCCACGACCAGCCAGAGCAGCGCCGCCGCCGCGAACGCCAACACGAGGGTCAGGACGGTATTTCCCGCCCGGCCCAGCGCCACGGCACCTGACACACCGCCCACCGCGATCACTAGGCTCAGGGCGCTTGTGGTCGCCGCGGCCCGGATCCTAGGCATTCCGGAGCCGGCCAGGCGCAGGGCCACCGCCAGACCCAGGAACAGCACCTCGACCGTCAGGGCGATGGTGATGATGATCGCGGTGCGACTGGACACCGTCGCGCCCGTTGCGACCAGCAACCCGTCGATGAAGAGGTCAACCGCGACTACGGTGAGGAACCCGACGGGCAGTTCGCCCACGTCGTCGCCGTCTTGATGTTCCCCGTGGCCGTCAAATCGGCGCAGTGCAACGAGTACCGCGACGCCTGCACTGAAGCCCACAACGATCAGCCAGAGCGGACCTCTGCTGCGCAGGTCTGGTAGCACTTCCCCGGCCACGGCGGCCATGACAATTCCCGCGGCGAAATGTTGGACGCCGCTGACCATCGCCGCCGACGGCGTGCGCACCGACGGGACCACGCCGCCGAGAATCCCGGCGAGAACCGGGAAGGTGACCAACGAGGCGGCCGTTGTGACGTTGCTGATGCCAACCTCCCGGTTTCGGTCGAAGATCTCGGCTCGGGCACGCTTGAACATTGTGACGGCTAGTGACAAATGCAGCGACTTTCGGGGAAACGGGCATTGAAATAAGGAAGGAACAGCATGTCGAAGGTGCTGGTCACCGGATTCGGACCCTACGGCGTGACGCCGGTAAATCCGGCACAGCTCACCGCCGAAGAGCTGGATGGTCGCACCATCGCCGGCGCAACGGTCATCTCGCGGATCGTGCCCAACACGTTCTTCGAGTCGATCGCGGCAGCTCAGCAGGCCATCGCAGAGATCGAGCCAGCATTGGTGATCATGCTGGACGAATACCCGGGACGCAGCATGATCACCGTCGAGCGACTCGCGCAAAACGTCAACGACTGCGGGCGGTACGGCCTCGCCGACTGCGCCGGCAGGGTTTTGGTCGGTGAGCCAACCGACCCCGCCGGCCCGGTCGCCTACCACGCGACCGTACCGGTTCGCGCGATGGTGCTGGCCATGCGAAAGGCCGGCGTGCCAGCTGACGTCTCGGACGCGGCGGGCACGTTCGTGTGCAATCACCTCATGTACGGCGTGCTGCACCACCTCGCCCAGAAGGGTCTGCCCGTCCGCGCCGGTTGGATTCATCTGCCGTGCCTGCCCAGCGTCGCCGCACTGGATCACAACCTCGGTGTTCCGAGCATGTCGGTCCAGACGGCGGTCGCCGGGGTCACGGCTGGCATCGAGGCAGCCATTCGGCAGTCCGCAGATATCCGCGAACCGATCCCGTCGCGATTGCAGATCTAGGGCGCAGCTGACGGCGGTCTTCTAGAGATTAGATATTTATTCTTCCGTTATCTTGTCGTAATCTGCTCAGCGTGGGCCGACATGAATTAGCTAGGGACCGGCGAAAGTCGTCAGCGGTCCTGGCTGCGGTCCTCGCCCCGGCCGCCGTGTTCTTCGCCACGGGCGGAGATGTCAGTACGCTTGCCGCCCGCGCCGATGCCAACCCGGTTCTCGGCGACGACGCGCCCTGTTGTGTGCAGATCGTGCCGGTTGCACCGCTGGCTTTCTCCTCACAGATATCCGGCGGTGAAATCGGGACGGGCCTTGCTGCCAGCCAGTTCGCTTCGGCATCGAGATGGCGCATCGTATCTCGGTATTTGCCGGTAGGGGTGGCACCCGAGCAGGGTCTACAGGTCAAGACCGTCTTGACAGCCCGCAGTATCAGTGCGGCTTTCCCCGAAATTCGCGAAATCGGCGGCGTTCGGCCGGATGCGCTGAGATGGCATCCCAATGGTTTGGCGCTCGACGTGATGGTTCCCAACCCCGGCACCGCCGAGGGCATAGCGCTGGGCAACGAGATCGTCGCTTTCGTACTGAAGAACGCGACCCGATTTGGGATGCAAGATGTGATTTGGCGTGGCGCCTACTACACGCCCAACGGCGCGCGGACAACCGGGGCCGGCCACTACGACCACATCCACATCACGACCGTGGGCGGCGGGTATCCCACCGGCGAGGAACTCTACATCCGCTGAGCCAGCGTGCGGCGACAGATACGCTCGTCGGGTGCTGCTCTCCGATCGTGATCTTCGGGCCGAGATCTCCTCCGGGCGGTTGGGGATCGACCCGTTCGACGACACCCTGGTCCAGCCGTCCAGCATCGACGTCCGGCTCGATTGCTTGTTTCGGGTGTTCAACAACACTCGCTACACCCACATCGACCCGGCCAAGCAGCAGGACGAGCTGACCAGCCTGGTGCAACCGGTCGACGGGGAACCCTTCGTGTTGCACCCGGGCGAATTCGTGCTCGGCTCGACGCTGGAGCTTTTCACTCTGCCCGACAACCTCGCCGGACGGCTGGAAGGCAAGTCTTCGTTGGGCCGGCTGGGCCTGCTGACGCATTCCACCGCGGGCTTCATCGATCCTGGCTTCAGCGGTCACATCACCCTGGAGCTATCCAACGTCGCCAACCTGCCGATCACTTTGTGGCCCGGCATGAAAATCGGTCAGCTGTGCATGTTGCGCCTGACCAGCCCGTCCGAGCATCCCTACGGCAGTTCCCGGGCGGGGTCGAAATACCAGGGTCAGCGCGGGCCCACGCCGTCGCGCTCCTACCAGAACTTCATCAGGTCTACTTAGCATCCGGCGCGGCTAGGCCTGTCGCGGGTAGCTGTCACCTGCCGTTTGCCTGGTGCTCAGCGCCGCGATGCGGTTCGCTCATCGCAGCCACCTACACACAGTGGTGTGCGATGCAGCGTCTTCGGCACTGGGTATCTGGGTGCCACCCACGCCGTCGGTATGGCGCAACTGGGACACGAGGTCGTCGGGGTCGATATCGATCCCGGTAAGGTCGCCAAGCTCGCCGGGGGTGACATTCCGTTCTACGAACCCGGCCTGCGAAAGCTGTTGACTGATAACCTGGCTGCCGGCCGCTTGCGGTTCACCACCGACTACGACATGGCGGCCGATTTCGCCGACGTGCATTTCCTGGGGGTCGGCACGCCGCAAAAGATAGGCGAATATGGCGCCGACCTGCGGCATGTCCACGCCGTCATCGATGCGCTGGTGCCGCGTCTGGTCAGGGCGTCGATTCTGGTCGGCAAGTCGACAGTCCCAGTGGGCACCGCAGCCGAACTGGGACATCGGGCCGGTGCACTGGCACCCCGGGGAGTCGACGTGGAAATTGCCTGGAATCCGGAATTCCTGCGCGAGGGCTTCGCGGTGCACGACACCCTCAACCCCGACCGTATCGTCCTTGGGGTACAAGATGATTCGACGCGCGCCGAGGTAGCCGTCCGCGAGCTGTACGCGCCGCTGCTGGCAGCGGGCGTGCCGTTTCTGGTGACCGATCTGCAGACCGCGGAGTTGGTCAAGGTATCCGCCAATGCCTTTCTGGCGACCAAGATTTCGTTTATCAATGCGATCTCCGAAGTGTGCGAGGCGGCGGGTGCCGACGTTAGCCAGCTGGCCGATGCGCTCGGATACGACCCGCGGATCGGACGCCAATGCCTCAACGCGGGCTTGGGTTTCGGCGGCGGCTGCTTGCCCAAGGACATCCGCGCTTTCATGGCCCGCGCCGGCGAACTGGGAGCCGACCAGGCGTTGACGTTCCTGCGTGAAGTGGACAGCATCAACATGCGCCGGCGCACCAAGATGGTGGAACTGGCCACCACCGCATGCGGTGGCTCGTTGCTGGGCGCCAATATTGCGGTGCTCGGCGCGGCGTTCAAACCCGAATCCGATGACGTGCGCGATTCGCCCGCCCTCAATGTGGCGGGCCAGCTGCAGCTCAACGGCGCCACGGTCCACGTGTACGATCCAAAGGCCTTGGACAACGCCCACCGACTGTTCCCTACCTTGAACTATGCGGTTTCGGTTGCGGAGGCCTGCGAGCGCGCGGACGCCGTGTTGGTGCTTACCGAATGGCGGGAGTTCATCGATCTCGAACCCGCTGATCTAGCCAACCGGGTGCGGGCCCGGGTGATCGTGGACGGCCGCAACTGCCTCGACGTGACCCGCTGGCGGCGGGCAGGCTGGCGGGTGTTCCGGCTGGGAGTGCCGCGATTAGGGCACTGACCGGCGCAGCCAGCGCAAGTACTCTCGGTCACCGAGCAGTTCCAGACGACGCCACAGCACGGGGTTGTCGGCGGACTGGGTGAAATGGCAGCCGATAGCGGCTAGCTGTCGGCTGCGGTCAACCTCGATCATGATGTCGAGGTGACCGTGACCGCGCCCCCCGAAGGAGGCGCTGAACTCGGCGTTGAGCCGATCGGCGATCGGTTGGGGCAGTGCCCAGGCCAATACGGGGATACCGGGTGTCGAAGCCGCCGCGAGCGCAGCTTCGGTTGCGCGACGGTGGTCGGGGTGGCCTGTTACGCCGTTGTCGTCGAACACGAGTAGCAGGTCTGCTCCGGCGAGGGCATCCACCACGCGTTGCGTCAGCTCGTTGAGCGGGATCTGCGCTAGACCGTTATCCGGGTATGCGAGTAGTTGCACATGATCGACACCCAGGACCTGTGCCGCAGCGGCGAGTTCCTCCCGGCGCACCTCACCGAGGTTTCGGTCGGTCCGGCCGAGTGTGGAGGCCTCGCCGTGGGTGAAGCACAATCCTCGCAGCCGCGTTCCCTGCGCCGTGAAATCACCCAATACCGCCCCGAGCCCGAAGGACTCGTCGTCCGGATGGGCGAACACAGCAAGCACTTCGTGTGCGCAGGGGAGACGGTTGCAGCTGTTCATCGATTCACCGTCCGGAGGATCCGTGCGCGCGGGTGGACAGCCGCCGCATATTATGTAGTTCCAATGAGCAATGGAATTATATTCCCAAGGATGACTGGAAATGGCTGGACAGTCCGATCGTAAGGCGGCGTTGTTGGACCAGGTAGCGCGCGTGGGCAAGGCGCTGGCCAATGGGCGGCGATTGCAAATCCTGGACTTGCTCGCCCAAGGTGAGCGCGCGGTAGAAGCGATCGCGACGGCGACCGGGATGAACCTGACCACGGCATCGGCGAATCTGCAGGCGCTGAAGAGCGGCGGGCTGGTCGAGGCTCGCCGCGAGGGGACCCGGCAGTACTACCGGATTGCTGGGGAAGACGTGGCAAGGCTGTTCGCGCTGGTGCAAGTGGTTGCCGACGAGCATCTGGCCGACGTGGCGGTCGCGGCCGCAGACGTGCTCGGTTCGCCGGAGGATGCGATCACCCGTGCGGAGCTGCTGCGGCGGCGCGAAGCCGGCGAGGTCACCCTGGTCGACGTGCGACCGCACGAGGAATACCAGGCCGGCCATATCCCGGGCGCCATCAATATCCCGATAGCCGAACTGGCCGACCGGCTCGCCGAACTAACTGGCGACCGCGACATTGTCGCCTACTGTCGTGGTGCCTACTGCGTCATGGCCCCCGATGCCGTCCGCATCGCGCGCGACGCGGGGCGGGAGGTGAAACGCCTCGACGACGGAATGCTCGAATGGCGATTGGCCGGACTGCCGGTCGACGAGGGTGCACCGGTCGGGCATGGGGATTGATCGCCCGTGGGGCCGAAGGGAAGTCTACGTTTGGTGAAGCGGCAGCCAGAACTGCTCGTTGCCCAGCATGAACACTGGCAGGACACCTACCGAGCGCATCCGGTGCTGTACGGAACCCGCCCGTCAGAGCCGGGGGTATATGCCGCCGAGGTGTTCAATGCCGACGGCGTGCAGCGGGTGCTGGAGTTGGCGGCCGGTCATGGGCGTGACACCCTGTATTTCGCTGGCTAGGGCTTCACGGTGGTGGCCACCGATTTCAGCGACGTTGCCGTCGCGCAACTTCGCCGAAGTGCCCAAGCGCGCGGGGTCTCCGCGCGGGTGCAACCGATTGTGCACGATCTGCGCCAGCCTCTGCCCGTCAAAACCGGTTCCATTGACGGCGCCTTTGCACACATGGCGTTGTGTATGGCGTTGTCCACCAGCGAAATTCATGCAGTCGTTGCCGAGGTCGGCCGGGTGTTGAGGCCGGGTGGAAAGTTCATCTACACCGTTCGGCATACCGGCGATGCGCACTACGGCGCCGGGCAGGCCCACGGTGACGACATCTTCGAGTGCGCAGGGTTCGCAGTGCACTTCTTCCGCCGTGAGCTGGTAGCGCGCCTGGCTACCGGTTGGGTACTCGAGGAGGTACACGATTTCGAGGAAGGTGAGCTGCCCCGGCGGCTATGGCGGGTCACTGTCACCAAGCCCGCCTAGCCGGCGCTGTGGGATCAGCCGCAGGTGTGCACCGTGTTTGGGGACGGTGGTGATGTTGCGCACCAACGGAGTCTCGCCTTTGGACGGGCCGGCGGCGGTGATGGTGAAGCGGCGGAAAATCTCTTGCAGGATGACCGCTCCCTCGGTGAGGGCGAACCCGAAGCCGAGGCATCGGCGCACACCGCCGCCGAATGGCAGCCAGGTGTTGGGTGCCACGCTGCCGTCAAGGAACCGGCTAGGACGAAACTCTGTGGGTTTGGGGTGCGATACCTCGCTGGCGTGGGCCAACAGGATCGACGTGTTGACCACCGTCCCCGCTGGCAGTCGCCAACCACCGATCTCTGCCGGCGCGGTGACCTTGCGAGCGGTAGAAGCGATGACGGTGTGTCGGCGCATTCCTTCCTTGAGGACGGCCTCCAAGAATCCGTCGTCACCGCCGACGGCAGCCCAGACTACTTGGCTTTGGATTTCCGGAGCATGGGCAAGTTCCCACAACGTCCAGGACAGGGCGGCGGCGGTTGTCTCATGACCGGCCAGCAGCAACGTGATGAGCTGGTCGCGAAGCTCGGCATCGGTCAGCGGCTTAGTAGGCGTGTCCTTGGTTTGCAAAAGTCTGGATAGCACGTCGGTTCGGGCGGTGAGATCGGAATCGATACGGCGGGAGGCGATCTCGCGGTAGAGGATCTCGTCTATCTTGGTTTGGTTATGGAAGAAGCGCTTCCAGGGATTCATCCGCTTGAGCGACGGGTACGGAACGCCCGCGAGAATCGCGGGATGGATGTTTATGATCTGTTGCAGCCGACTAGTCAACTCGGCCTTGACTTTTGGGTCAGTGACCCCGAAAACGACCCGCAGGATGATGTCGAGGGTGAGCGCATTCATGTGGTCAAGACTGTTGATCGTTGCGTGGGGCCGCCAGCGCGTGATGTGTTCACGCGCAACGGAGGCGATCATGTCGCGGTATCCGCGCAGCGCGGCGCGGGTGAACGCGGGCATGAGCAGCGATCGCATCCGCGCGTGTTCGGCTTCGTCGGTCATCAATACCGAGTGCTCGCCCATGACAAAACCAAGGATGTGGTTGCCTTCGCCCGCGTGCAGCGACCTCGGGTCGGCCGCGAAGATCTCTTTGATGTGTTCGGGGCGGGTATAGACCACGAGGTTGTCGGCATATGGGGGCACCCGCAAGGAGAACACGTCGCCGTACTTGCGATGCATCGCTGGCAGGAACCATTCCCGAAACCTCAGGTACAGCACGCTCTGCAGGTAGCGGGGTAGCCGCGGCCCGGGTGGCAGGCCCGTCGTCAACGTGCTTGCCATGGCGGCTCCCTTCTGATAATCAAATGTTTGATGTAAACGAATGCTTATCACGATAGGATGCAGCTGTGCAACAGCAACGCACAAACCGCGACAAACTGCTCGACGGCGCTCTGGCTTGTTTACGAGAACGCGGCTACGGCAACACCAGCTCGCGCGACATCGCTCGTGCGGCAGGGGTGAACATCGCGTCGATCAACTACCACTTCGGTAGCAAGGACGCGCTGCTCGACGATGCGCTCGGCCGGTGCTTTTCGACGTGGAACCAGCGTGTCCAGGAGGCATTCGATCACTCCCGCGCCGCCGGTCCGGCCGGGCAGATCCTGGCGGTACTCGAAGCCACCGTCGATTCGTTCGAGCAGATCCGCCCCGCCGTGTATGCGTGTGTGGAGTCATACGCTCCGGCGTTGCGCTCAGAGGCCTTGCGGGAGCGCCTGGCCGCCGGATATGCCGACGTTCGGCAGCATTCGGTCGATCTGGCTGGCGCTGCGCTTGCCGGTACCGACATAGCACCGCCGGAGAACCTGTCGACCATCGTCTCGGTGTTGATGGCGGTCATCGATGGCCTCATGATCCAGTGGATCGCCGATCCGTCCGCCACCCCGCGATCGACCGAGGTAATCCGAGCGCTTGCCAGCATCGGCGCGGTCGTCACGTCGCAGTTGCGGTGAACCACACGGTCGCCGGATGGTCTGCACTGCGCTTGATGCCGACGTCGATGAAGCCGGCAGCGCCAAGCCACGCGGCGGTGTCGAGGGTGGGGGGCACGCGATAGATCGCGGGATCGAAACGGGCCGCCAGTGGTTGGTCATCGGATATCGATGTAAGGACGAGTCGACCCCCGGGCCGCAGGGCTCGAGCGATGTCGCAAAGGCTGGCGCGGGGATCGGGCCAGAAGTAAAAGTTGTGCACGCCGAGCACCTTGTCAAGGCTGTGGTCGGCAACCGGCAGGGTTACTCCATCGCCGTGATAAAGCGAGATCAGGCCGGCTGCAATGGCTTTCGCGTTGTGATGGGCCGCGATTGCGATCATGGTCGTCGACACCTCGACGCCGCTCACTTGCGCGCCGGCGGCGGCGAGCAGCCCAAGGGTTCGGCCGGGGCCAAAGCCGATCTCGCAAACCCGCTCGCCCGGGCCGGGCGCGAGCAGCTCGACGGCGATGCGATTGACGTCGGCGGTCTCGGCTCGCCAGATCCGTCCCAGTAGGCGGCCGAACGCGCCTGTTGGCCGGGCAGCCTGACTGGATAGGTACCGTCGGGCCGGATGTGTGAGGCGCATGGGGACGACCTTTCGGTTGCAAGCGGTTAGTCCGAAGAAGCTGTGGTGGCCCGAACGACAAACTCGGCGAGGGTCGCAGCGATCGCATCGTCATCGATCACGCCAGGTTGCACGATCGACCAAGGCTCCGGTGACGGGTCGAAGTGAAGATGCACCGCCCACAACGCGCACAACTCGACGATGGTCCGGGCCACCATCGGTGCCGGCCCGGGCAGGATCAGAAGGCCGGCGCGCTCGCGGTGCACTAGGTATGCCTGGACCGCATCGACTTGGGCGTTCCGGCCGGTGCCGAACCAAACCTCGGCGAGGTCGGGTAGCTCGGGGGCACAGCGGTCGACCAGTTTGAGCGCGATCCGGTGCCGGGCCAGGCGGCTGTAGAGGTCGGTGACGATACCGGCGAGTTCTGCTCGCGCGTCTCCAGTCGTCGCACCCGGCGGCAAAGTCGCTCGCAACGCGTGCGTGAGCCGCATGTCGGTGACCTCGCCAGCCAGTCGGGCCGACACCACAGCTGCGATCTCGCCCGCAACGGGAGCGGCCACCGGCAGTTCGGATGCCAGCGGAAGGGCTTCCTGAGCGTCGCCGTAGCGCACCGCCGCCGCGAACAGCGCAGCCTTGCCCTGGGCGTAGCCATACAGCGTGCCTTTGGCCAGGGCGAGTGCGTCGGCCACGTCCTGCACCTGGGTGCGCTGGTAACCGTGGGCGATGAACACCCGCGCCGACGCGGCGACAATCGCGGAAAACCGGTCCGCGGGAATGCTGCGGGCCATGGGCCGATAATAGTTTGACTGACTCGGTCAGTCACCCCAAGACCTTGCGCAAGACTGCGGCGGAATCTAATATTCCAAAGATATATGGAACTCGATGCGAAGGAATCAGGCTCATGAGCAAGACGGTTCTCATCCTTGGCGCGGGTGTCGGCGGCCTGACCACCGCCGACACCCTCCGTCAACTGCTACCACCTGAGGATCGAATCATATTGGTGGACAGGAGCTTTGACGGGACGCTGGGCTTGTCGTTGCTATGGGTGTTGCGGGGCTGGCGGCGGCCTGACGACGTCCGCGTCCGCCCCACCGCGGCGTCGCTGCCCGGTGTGGAAATGGTTACTGCAACCGTCGCCCACATTGACATCGCGGCCCAGGTAGTGCACACCGACAACAGCGTCATCGGCTATGACGCGTTGGTGATCGCATTAGGTGCGGCGCTGAACACCGACGCCGTTCCCGGACTGTCGGACGCGCTCGACGCCGACGTCGCGGGCCAGTTCTACACCCTGGACGGCGCGGCTGAGCTGCGTGCGAAGGTCGAGGCGCTCGAGCATGGCCGGATCGCTGTGGCTATCGCCGGGGTGCCGTTCAAATGCCCAGCCGCACCGTTCGAAGCGGCGTTTCTGATCGCCGCCCAACTCGGTGACCGCTACGCCACCGGAACCGTACAGATCGACACGTTCACGCCTGACCCGCTGCCGATGCCCGTTGCAGGTCCCGAGGTCGGCGAGGCTTTGGTCTCGATGCTCAAGGATCACGGTGTCGGCTTCCATCCTCGCAAGGCCCTAGCTCGCGTCGATGAGGCCGCAAGGACGATGCACTTCGGTGACGGCACGTCCGAACCGTTCGATCTGCTTGCCGTGGTCCCCCCGCACGTGCCCTCCGCCGCGGCGCGGTCAGCGGGTCTCAGCGAATCCGGGTGGATACCCGTGGACCCGCGCACCCTGTCCACTAGCGCCGACAACGTGTGGGCCATCGGCGATGCGACCGTGCTGACGCTGCCGAATGGCAAACCGCTGCCCAAGGCTGCCGTGTTCGCCGAAGCCCAGGCCGCAGTTGTCGCCCACGGCGTCGCCCGCCATCTCGGTTACGACGTAGCTGAGCGCCACTTCACCGGCACGGGCGCCTGCTACGTCGAGACCGGTGATCACCAGGCAGCCAAGGGCGACGGCGATTTCTTCGCTCCGTCGGCGCCCTCGGTGACGCTGTACCCGCCGTCGCGGGAGTTTCACGAGGAGAAGGTCGCACAAGAACTGGCCTGGCTGACCCGCTGGAAGACGTGACACGCCGGTGGGCGCGGCCCCCTACCACGGCTCCTACCGGCGCCCCTGAAACACCAGACTGTGGATAACCGCTGTTGCGCAAGCCTGCTAGTAGCCTCGCCAAGGTGGACTACTCGTCGGCATACCTGGAGCAGACCCACGCCTTCGGCGAACTGATCCGCAACGTCGATCAATCCACCCCGGTGCCGACCTGCCCGGGCTGGAGCCTGGGTCAACTATTCCGCCACGTCGGGCGCGGGGACCGCTGGGCGGCGCAGATTGTCCGCGATCGACTCGACCATTTCCTCGATCCACGCAGCGTCGAGGGCGGTAAGCCACCGCCGGACCCCGACGACGCGATCTCCTGGCTGTACGGCGGGGCGCGGCTGCTGGTCGACGCTGTGGAACAAACGGGTGTGGAAACGCCGGTGTGGACCTTCCTCGGACCGCGCCCGGCGGGCTGGTGGGTTCGGCGGCGGCTACACGAGGTCGCAGTGCACCGCGCCGACGTGGCGATCACCGTCGGGGGCGAATTCACACTGGAACCGAACGTGGCAGCCGACGGGATCAGCGAATTCCTGGAGCGCATAGCGGTCCAGGCCGGCAGCGGCGGCACGCCATTACCGCTCGAAGACGACGACACCTTACATCTGCACGCCACCGATCCGGGGCTTCTTGAAGCCGGCGAATGGACGGTTCGTCGCGACGAGCGCGGCGTCACCTGGTCGCATCGGCACGGAAAGGGTGCCGTGGCACTGCGTGGCGGCGCCACCGAGCTGCTGCTGGCGATGGTGCGCCGACTCTCGGTTGCCGACACCGGCATCGAGCTGTTGGGGGATGCCGGGGTATGGCAAAAATGGCTGGATCGCACGCCGCTGTAGCCGCCGCACACGGTAACTTTCAGACCATGACCACATCGGAGATCGCTACCGTGCTGGCCTGGCACGACGCCCTCAATGCCGCCGACATTGAGACCCTCGTGGCGTTGTCTACTGACGACATCGACATCGGTGACGCGCACGGGGCTGTACAGGGCCACGATGCGCTGCGCGGGTGGGCCAGCTCGCTCACCACAACCGCAGAACTTGGCCGCATGTACGTGCACCACGGAGTCGTGGTCGTCGAACAAAAGATCACCAGCGGCGAAGATCCGGGCATCGCCAGGACCGGCGCCGCGGCGTTCCGTGTGGTCCAAGACCACGTCGCATCGGTTTTCCGGCACGAAGACTTGGCGTCGGCGCTGGCGGCCACCGAACTCACCGAGGACGATTTGGTCGATTGAGGTCGGCGAACGGCAGTTAGGAGCCAGTTATGCGCGGGATCATCTTGGCCGGCGGTTCGGGCACCCGGCTGTACCCGATCACCATGGGGATCAGCAAGCAGCTGCTGCCGGTCTACGACAAACCGATGATCTACTACCCGCTCACCACGCTGATGATGGCTGGGATCCGAGACATTCAGTTGATCACCACCCCGCATGACGCGCCCGGCTTTCATCGACTCCTGGGCGACGGCGCGCACTTGGGAGTGAACATCAGCTACGCCACCCAGGATCAGCCTGACGGTCTGGCGCAGGCGTTCGTCATTGGCGCCAACCACATCGGCGCCGATTCGGTGGCATTGGTGTTGGGGGACAACATCTTCTACGGCCCAGGTCTGGGGACCAGCCTGAAGCGCTTCCAATCCATCAGTGGTGGAGCAATTTTCGCCTATTGGGTAGCCAACCCGTCGGCCTATGGTGTCGTTGAGTTCGGCGCCGAGGGCATGGCGCTGTCTCTGGAGGAGAAGCCGGTGACCCCGAAGTCGAATTACGCGGTGCCGGGCCTGTATTTCTATGACAACGATGTGATCGAAATCGCCAGGGGTTTAAAGAAATCAGCGCGCGGGGAGTACGAGATCACCGAGGTCAACCAGGTCTACCTCAATCAGGGTAGGTTGGCGGTCGAGGTGCTGGCCCGCGGGACAGCGTGGCTGGACACCGGGACATTCGACTCGCTGCTGGACGCCGCCGATTTCGTCCGGACCCTGGAGCGTCGGCAGGGCCTGAAGGTCAGCATCCCCGAAGAAGTGGCGTGGCGCATGGGCTGGATCGACGACGAGCAGCTGGTGCAGCGAGCCCGTGCTCTGGTCAAGTCCGGATATGGTAACTACCTGCTGGAGTTGTTGGAGCGCAACTGATTTCGGCGGGTTATTGTCGGTGATTATGGAACCCCCTGGTAGCCCGTCCTGGATGAGCAGCCCACCGGACCAGCCATTGCCGAACAGCCCGCCGTTGGCGCCGTTGGCGATCAGCGGGCCCCAACAGCGCCTGGGTCGGCGCATCGGCGGTGGTCTCGGCGCTGGCACACGAGCCCGCACCCACGTTCAGGTTCTGTGCAAACTGGCCATGGAACGCCGCCGCCTGATTGTTGAGGGAGTGATGCCGCCGACCGTGTGCGGAAATCAGTGCCGCGACGGCCGCCGACACCTCGTCTTCGGCCGCCGCCAGCACGCGGGTCTTGTGGCGCTTCGGCGGGAAGTTGCTGATCCGAGATGCTGGCGGCTGGTTTCCTTGTGGTGGCCTGGGCCGGGTGGTGGCGCACAGTGGGCCCGGTGGGGTCGCGGCCGGCCGGGCAAGAACGCTGCGCCCTGGCCGGGCCATGAGCGG
[truncated: 4,011,544 more chars]
