# Supplementary material for: The whole-genome sequencing in predicting Mycobacterium tuberculosis drug susceptibility and resistance in Papua, Indonesia
Source: BMC Genomics. 2021 Nov 22;22:844. doi: 10.1186/s12864-021-08139-3 (PMC8607662; doi:10.1186/s12864-021-08139-3)
Supplement: Supplementary file 1 — Additional file 1. [file 12864_2021_8139_MOESM1_ESM.zip › TBS155__hana_miseq.results.txt]

#### TBS155__hana_miseq results ####

#### Drug resistance associated small variants ####
AMIKACIN		
AMINOGLYCOSIDES		
BEDAQUILINE		
CAPREOMYCIN		
CLOFAZIMINE		
ETHAMBUTOL		
ETHIONAMIDE		
FLUOROQUINOLONES		
ISONIAZID		
KANAMYCIN		
LINEZOLID		
PARA-AMINOSALISYLIC_ACID		
PYRAZINAMIDE		
RIFAMPICIN		
STREPTOMYCIN		
MDR	
XDR	


#### Big Deletions in candidate genes ####
PYRAZINAMIDE	pncA	561	54	0.096256684492
PARA-AMINOSALISYLIC_ACID	valS	2631	1467	0.557582668187
ISONIAZID;ETHIONAMIDE	Rv1482c-fabG1	140	125	0.892857142857
ETHIONAMIDE	ethR	651	123	0.188940092166
ETHAMBUTOL	embB	3297	1611	0.488626023658
ETHAMBUTOL	embA	3285	1472	0.448097412481
ETHAMBUTOL	embC	3285	1323	0.402739726027
PARA-AMINOSALISYLIC_ACID	ribD	777	0	0.0
CAPREOMYCIN	tlyA	807	387	0.479553903346
CLOFAZIMINE;BEDAQUILINE	.	498	23	0.0461847389558
STREPTOMYCIN	gid	675	18	0.0266666666667
ETHAMBUTOL	embC-embA	85	0	0.0
FLUOROQUINOLONES	gyrA	2517	2254	0.895510528407
ISONIAZID	ahpC	588	0	0.0
FLUOROQUINOLONES	gyrB	2028	1617	0.797337278107
PARA-AMINOSALISYLIC_ACID	thyA	792	566	0.714646464646
ETHIONAMIDE	ethA	1470	625	0.425170068027
ISONIAZID	oxyR'-ahpC	105	0	0.0
PYRAZINAMIDE	pncA-Rv2044c	40	0	0.0
ISONIAZID	katG	2223	855	0.384615384615
PARA-AMINOSALISYLIC_ACID	folC	1464	532	0.363387978142
KANAMYCIN;AMIKACIN	eis-Rv2417c	139	0	0.0
LINEZOLID	rplC	654	586	0.896024464832
ETHAMBUTOL	embR	1167	105	0.0899742930591


#### Lineage ####
lineage1.2.1	1.0	Indo-Oceanic	EAI2	RD239
lineage1.2.2	1.0	Indo-Oceanic	EAI1	RD239
lineage4.1.2	0.875	Euro-American (X-type)	T;H	None
lineage4.3.3	0.980769230769	Euro-American (LAM)	LAM;T	RD115

#### Other small variants in candidate genes ####
Chromosome	5320	gyrB	Rv0005	27R	synonymous	1.0
Chromosome	5326	gyrB	Rv0005	29R	synonymous	1.0
Chromosome	5329	gyrB	Rv0005	30P	synonymous	1.0
Chromosome	5341	gyrB	Rv0005	34I	synonymous	1.0
Chromosome	5344	gyrB	Rv0005	35G	synonymous	1.0
Chromosome	5347	gyrB	Rv0005	36S	synonymous	1.0
Chromosome	5356	gyrB	Rv0005	39E	synonymous	1.0
Chromosome	5359	gyrB	Rv0005	40R	synonymous	1.0
Chromosome	5363	gyrB	Rv0005	42L	synonymous	1.0
Chromosome	5371	gyrB	Rv0005	44H	synonymous	1.0
Chromosome	5374	gyrB	Rv0005	45L	synonymous	1.0
Chromosome	5377	gyrB	Rv0005	46I	synonymous	1.0
Chromosome	5386	gyrB	Rv0005	49V	synonymous	1.0
Chromosome	5389	gyrB	Rv0005	50V	synonymous	1.0
Chromosome	5410	gyrB	Rv0005	57A	synonymous	1.0
Chromosome	5461	gyrB	Rv0005	74G	synonymous	0.179487179487
Chromosome	5465	gyrB	Rv0005	76E>76Q	missense	0.179487179487
Chromosome	5488	gyrB	Rv0005	83G	synonymous	1.0
Chromosome	5491	gyrB	Rv0005	84I	synonymous	0.466666666667
Chromosome	5494	gyrB	Rv0005	85P	synonymous	0.466666666667
Chromosome	5502	gyrB	Rv0005	88T>88M	missense	0.466666666667
Chromosome	5510	gyrB	Rv0005	91S>91T	missense	1.0
Chromosome	5515	gyrB	Rv0005	92G	synonymous	1.0
Chromosome	5518	gyrB	Rv0005	93I	synonymous	1.0
Chromosome	5533	gyrB	Rv0005	98V	synonymous	1.0
Chromosome	5605	gyrB	Rv0005	122G	synonymous	1.0
Chromosome	5608	gyrB	Rv0005	123V	synonymous	1.0
Chromosome	5611	gyrB	Rv0005	124G	synonymous	1.0
Chromosome	5623	gyrB	Rv0005	128V	synonymous	1.0
Chromosome	5767	gyrB	Rv0005	176D	synonymous	1.0
Chromosome	5770	gyrB	Rv0005	177P	synonymous	1.0
Chromosome	5790	gyrB	Rv0005	184E>184V	missense	1.0
Chromosome	5803	gyrB	Rv0005	188E	synonymous	1.0
Chromosome	5807	gyrB	Rv0005	190V>190I	missense	1.0
Chromosome	5819	gyrB	Rv0005	194L	synonymous	0.733333333333
Chromosome	5824	gyrB	Rv0005	195Q	synonymous	0.72380952381
Chromosome	5848	gyrB	Rv0005	203G	synonymous	1.0
Chromosome	5858	gyrB	Rv0005	207N>207E	missense	1.0
Chromosome	5869	gyrB	Rv0005	210D	synonymous	1.0
Chromosome	6086	gyrB	Rv0005	283T>283P	missense	1.0
Chromosome	6097	gyrB	Rv0005	286E	synonymous	1.0
Chromosome	6100	gyrB	Rv0005	287V	synonymous	1.0
Chromosome	6109	gyrB	Rv0005	290A	synonymous	0.983606557377
Chromosome	6115	gyrB	Rv0005	292Q	synonymous	0.984375
Chromosome	6123	gyrB	Rv0005	295A>295G	missense	1.0
Chromosome	6127	gyrB	Rv0005	296G	synonymous	0.967213114754
Chromosome	6130	gyrB	Rv0005	297Y	synonymous	1.0
Chromosome	6133	gyrB	Rv0005	298S	synonymous	1.0
Chromosome	6175	gyrB	Rv0005	312E	synonymous	0.986486486486
Chromosome	6181	gyrB	Rv0005	314G	synonymous	0.986301369863
Chromosome	6184	gyrB	Rv0005	315T	synonymous	1.0
Chromosome	6196	gyrB	Rv0005	319G	synonymous	0.984848484848
Chromosome	6203	gyrB	Rv0005	322S>322A	missense	1.0
Chromosome	6209	gyrB	Rv0005	324L	synonymous	1.0
Chromosome	6215	gyrB	Rv0005	326S	synonymous	1.0
Chromosome	6227	gyrB	Rv0005	330K>330R	missense	1.0
Chromosome	6238	gyrB	Rv0005	333K	synonymous	1.0
Chromosome	6241	gyrB	Rv0005	334D>334E	missense	1.0
Chromosome	6242	gyrB	Rv0005	335R>335K	missense	1.0
Chromosome	6250	gyrB	Rv0005	337L	synonymous	1.0
Chromosome	6253	gyrB	Rv0005	338L	synonymous	1.0
Chromosome	6265	gyrB	Rv0005	342D	synonymous	1.0
Chromosome	6283	gyrB	Rv0005	348D>348E	missense	1.0
Chromosome	6286	gyrB	Rv0005	349D	synonymous	1.0
Chromosome	6292	gyrB	Rv0005	351R	synonymous	1.0
Chromosome	6295	gyrB	Rv0005	352E	synonymous	1.0
Chromosome	6298	gyrB	Rv0005	353G	synonymous	1.0
Chromosome	6307	gyrB	Rv0005	356A	synonymous	0.96
Chromosome	6319	gyrB	Rv0005	360V	synonymous	0.333333333333
Chromosome	6325	gyrB	Rv0005	362V	synonymous	0.242424242424
Chromosome	6326	gyrB	Rv0005	363S	synonymous	0.242424242424
Chromosome	6329	gyrB	Rv0005	364E>364Q	missense	0.272727272727
Chromosome	6346	gyrB	Rv0005	369G	synonymous	1.0
Chromosome	6352	gyrB	Rv0005	371T	synonymous	1.0
Chromosome	6358	gyrB	Rv0005	373T	synonymous	1.0
Chromosome	6361	gyrB	Rv0005	374K	synonymous	1.0
Chromosome	6362	gyrB	Rv0005	375L	synonymous	1.0
Chromosome	6367	gyrB	Rv0005	376G	synonymous	1.0
Chromosome	6382	gyrB	Rv0005	381K	synonymous	1.0
Chromosome	6388	gyrB	Rv0005	383F	synonymous	1.0
Chromosome	6391	gyrB	Rv0005	384V	synonymous	1.0
Chromosome	6398	gyrB	Rv0005	387V>387I	missense	1.0
Chromosome	6403	gyrB	Rv0005	388C	synonymous	1.0
Chromosome	6523	gyrB	Rv0005	428R	synonymous	1.0
Chromosome	6526	gyrB	Rv0005	429R	synonymous	1.0
Chromosome	6532	gyrB	Rv0005	431S	synonymous	0.986301369863
Chromosome	6547	gyrB	Rv0005	436G	synonymous	0.974358974359
Chromosome	6550	gyrB	Rv0005	437G	synonymous	0.974683544304
Chromosome	6551	gyrB	Rv0005	438L	synonymous	0.974683544304
Chromosome	6571	gyrB	Rv0005	444D	synonymous	0.975308641975
Chromosome	6577	gyrB	Rv0005	446R	synonymous	0.974683544304
Chromosome	6583	gyrB	Rv0005	448T	synonymous	0.973684210526
Chromosome	6590	gyrB	Rv0005	451R>451S	missense	0.973684210526
Chromosome	6601	gyrB	Rv0005	454E	synonymous	0.972972972973
Chromosome	6607	gyrB	Rv0005	456Y	synonymous	0.95
Chromosome	6610	gyrB	Rv0005	457V	synonymous	0.965517241379
Chromosome	6613	gyrB	Rv0005	458V	synonymous	0.945454545455
Chromosome	6616	gyrB	Rv0005	459E	synonymous	0.964912280702
Chromosome	6628	gyrB	Rv0005	463A	synonymous	0.966101694915
Chromosome	6634	gyrB	Rv0005	465G	synonymous	0.96
Chromosome	6637	gyrB	Rv0005	466S	synonymous	0.96
Chromosome	6640	gyrB	Rv0005	467A	synonymous	0.96
Chromosome	6643	gyrB	Rv0005	468K	synonymous	0.96
Chromosome	6649	gyrB	Rv0005	470G	synonymous	0.963636363636
Chromosome	6655	gyrB	Rv0005	472D	synonymous	0.964285714286
Chromosome	6673	gyrB	Rv0005	478I	synonymous	0.964912280702
Chromosome	6676	gyrB	Rv0005	479L	synonymous	0.964912280702
Chromosome	6685	gyrB	Rv0005	482R	synonymous	0.964912280702
Chromosome	6700	gyrB	Rv0005	487N	synonymous	0.960784313725
Chromosome	6703	gyrB	Rv0005	488V	synonymous	0.95652173913
Chromosome	6706	gyrB	Rv0005	489E	synonymous	0.95652173913
Chromosome	6709	gyrB	Rv0005	490K	synonymous	0.955555555556
Chromosome	6712	gyrB	Rv0005	491A	synonymous	0.957446808511
Chromosome	6727	gyrB	Rv0005	496V	synonymous	0.955555555556
Chromosome	6728	gyrB	Rv0005	497L	synonymous	0.955555555556
Chromosome	6745	gyrB	Rv0005	502V	synonymous	1.0
Chromosome	6751	gyrB	Rv0005	504A	synonymous	1.0
Chromosome	6760	gyrB	Rv0005	507T	synonymous	1.0
Chromosome	6769	gyrB	Rv0005	510G	synonymous	1.0
Chromosome	6775	gyrB	Rv0005	512G	synonymous	1.0
Chromosome	6793	gyrB	Rv0005	518D	synonymous	1.0
Chromosome	6797	gyrB	Rv0005	520G>520T	missense	1.0
Chromosome	6808	gyrB	Rv0005	523R	synonymous	1.0
Chromosome	6811	gyrB	Rv0005	524Y	synonymous	1.0
Chromosome	6838	gyrB	Rv0005	533A	synonymous	1.0
Chromosome	6841	gyrB	Rv0005	534D	synonymous	1.0
Chromosome	6844	gyrB	Rv0005	535V	synonymous	1.0
Chromosome	6853	gyrB	Rv0005	538Q	synonymous	0.971428571429
Chromosome	6856	gyrB	Rv0005	539H	synonymous	1.0
Chromosome	6859	gyrB	Rv0005	540I	synonymous	1.0
Chromosome	6869	gyrB	Rv0005	544L	synonymous	1.0
Chromosome	6872	gyrB	Rv0005	545L	synonymous	1.0
Chromosome	6878	gyrB	Rv0005	547L	synonymous	1.0
Chromosome	6881	gyrB	Rv0005	548L	synonymous	1.0
Chromosome	6896	gyrB	Rv0005	553R>553K	missense	1.0
Chromosome	6910	gyrB	Rv0005	557E	synonymous	1.0
Chromosome	6911	gyrB	Rv0005	558N>558H	missense	1.0
Chromosome	6916	gyrB	Rv0005	559G	synonymous	1.0
Chromosome	6919	gyrB	Rv0005	560H	synonymous	1.0
Chromosome	6925	gyrB	Rv0005	562F	synonymous	1.0
Chromosome	6926	gyrB	Rv0005	563L	synonymous	1.0
Chromosome	6931	gyrB	Rv0005	564A	synonymous	1.0
Chromosome	6934	gyrB	Rv0005	565Q	synonymous	1.0
Chromosome	6952	gyrB	Rv0005	571L	synonymous	1.0
Chromosome	6955	gyrB	Rv0005	572K	synonymous	1.0
Chromosome	6963	gyrB	Rv0005	575RS>575RQ	missense&inframe_altering	0.736842105263
Chromosome	6970	gyrB	Rv0005	577D>577E	missense	1.0
Chromosome	6976	gyrB	Rv0005	579E	synonymous	1.0
Chromosome	6982	gyrB	Rv0005	581A	synonymous	1.0
Chromosome	6994	gyrB	Rv0005	585R	synonymous	1.0
Chromosome	7006	gyrB	Rv0005	589G	synonymous	1.0
Chromosome	7012	gyrB	Rv0005	591L	synonymous	1.0
Chromosome	7060	gyrB	Rv0005	607I	synonymous	1.0
Chromosome	7078	gyrB	Rv0005	613L	synonymous	1.0
Chromosome	7081	gyrB	Rv0005	614G	synonymous	1.0
Chromosome	7084	gyrB	Rv0005	615E	synonymous	1.0
Chromosome	7090	gyrB	Rv0005	617D	synonymous	1.0
Chromosome	7093	gyrB	Rv0005	618A	synonymous	1.0
Chromosome	7099	gyrB	Rv0005	620E	synonymous	1.0
Chromosome	7100	gyrB	Rv0005	621L	synonymous	1.0
Chromosome	7108	gyrB	Rv0005	623E	synonymous	1.0
Chromosome	7123	gyrB	Rv0005	628P	synonymous	1.0
Chromosome	7126	gyrB	Rv0005	629S	synonymous	1.0
Chromosome	7129	gyrB	Rv0005	630V	synonymous	1.0
Chromosome	7132	gyrB	Rv0005	631R	synonymous	1.0
Chromosome	7135	gyrB	Rv0005	632V	synonymous	1.0
Chromosome	7153	gyrB	Rv0005	638L	synonymous	1.0
Chromosome	7159	gyrB	Rv0005	640D	synonymous	0.962264150943
Chromosome	7162	gyrB	Rv0005	641A	synonymous	0.981132075472
Chromosome	7165	gyrB	Rv0005	642A	synonymous	1.0
Chromosome	7168	gyrB	Rv0005	643A	synonymous	0.981132075472
Chromosome	7178	gyrB	Rv0005	647L	synonymous	1.0
Chromosome	7210	gyrB	Rv0005	657D>657E	missense	0.983870967742
Chromosome	7213	gyrB	Rv0005	658A	synonymous	1.0
Chromosome	7216	gyrB	Rv0005	659R	synonymous	1.0
Chromosome	7225	gyrB	Rv0005	662F	synonymous	1.0
Chromosome	7234	gyrB	Rv0005	665R	synonymous	1.0
Chromosome	7243	gyrB	Rv0005	668K	synonymous	1.0
Chromosome	7246	gyrB	Rv0005	669D	synonymous	1.0
Chromosome	7343	gyrA	Rv0006	14R	synonymous	0.987179487179
Chromosome	7355	gyrA	Rv0006	18V	synonymous	1.0
Chromosome	7362	gyrA	Rv0006	21E>21Q	missense	1.0
Chromosome	7391	gyrA	Rv0006	30D	synonymous	1.0
Chromosome	7394	gyrA	Rv0006	31Y	synonymous	1.0
Chromosome	7397	gyrA	Rv0006	32A	synonymous	1.0
Chromosome	7406	gyrA	Rv0006	35V	synonymous	0.989795918367
Chromosome	7412	gyrA	Rv0006	37V	synonymous	1.0
Chromosome	7433	gyrA	Rv0006	44V	synonymous	1.0
Chromosome	7442	gyrA	Rv0006	47G	synonymous	1.0
Chromosome	7457	gyrA	Rv0006	52H	synonymous	1.0
Chromosome	7463	gyrA	Rv0006	54R	synonymous	1.0
Chromosome	7472	gyrA	Rv0006	57Y	synonymous	1.0
Chromosome	7475	gyrA	Rv0006	58A	synonymous	1.0
Chromosome	7480	gyrA	Rv0006	60F>60Y	missense	1.0
Chromosome	7484	gyrA	Rv0006	61D	synonymous	1.0
Chromosome	7499	gyrA	Rv0006	66P	synonymous	1.0
Chromosome	7526	gyrA	Rv0006	75R	synonymous	1.0
Chromosome	7532	gyrA	Rv0006	77V	synonymous	1.0
Chromosome	7541	gyrA	Rv0006	80T	synonymous	1.0
Chromosome	7547	gyrA	Rv0006	82G	synonymous	1.0
Chromosome	7565	gyrA	Rv0006	88G	synonymous	1.0
Chromosome	7569	gyrA	Rv0006	90A>90S	missense	1.0
Chromosome	7585	gyrA	Rv0006	95S>95T	missense	1.0
Chromosome	7592	gyrA	Rv0006	97V	synonymous	1.0
Chromosome	7595	gyrA	Rv0006	98R	synonymous	0.988235294118
Chromosome	7607	gyrA	Rv0006	102P	synonymous	1.0
Chromosome	7613	gyrA	Rv0006	104S	synonymous	1.0
Chromosome	7622	gyrA	Rv0006	107Y	synonymous	1.0
Chromosome	7631	gyrA	Rv0006	110V	synonymous	1.0
Chromosome	7637	gyrA	Rv0006	112G	synonymous	1.0
Chromosome	7652	gyrA	Rv0006	117G	synonymous	1.0
Chromosome	7658	gyrA	Rv0006	119P	synonymous	1.0
Chromosome	7661	gyrA	Rv0006	120G	synonymous	1.0
Chromosome	7664	gyrA	Rv0006	121N	synonymous	1.0
Chromosome	7667	gyrA	Rv0006	122D	synonymous	1.0
Chromosome	7670	gyrA	Rv0006	123P	synonymous	1.0
Chromosome	7673	gyrA	Rv0006	124P	synonymous	1.0
Chromosome	7676	gyrA	Rv0006	125A	synonymous	1.0
Chromosome	7679	gyrA	Rv0006	126A	synonymous	1.0
Chromosome	7683	gyrA	Rv0006	128R	synonymous	1.0
Chromosome	7694	gyrA	Rv0006	131E	synonymous	1.0
Chromosome	7697	gyrA	Rv0006	132A	synonymous	1.0
Chromosome	7706	gyrA	Rv0006	135T	synonymous	0.977272727273
Chromosome	7709	gyrA	Rv0006	136P	synonymous	1.0
Chromosome	7710	gyrA	Rv0006	137L	synonymous	1.0
Chromosome	7728	gyrA	Rv0006	143R	synonymous	0.984375
Chromosome	7763	gyrA	Rv0006	154P	synonymous	0.985714285714
Chromosome	7775	gyrA	Rv0006	158G	synonymous	1.0
Chromosome	7784	gyrA	Rv0006	161Q	synonymous	1.0
Chromosome	7790	gyrA	Rv0006	163P	synonymous	1.0
Chromosome	7796	gyrA	Rv0006	165V	synonymous	0.984375
Chromosome	7799	gyrA	Rv0006	166L	synonymous	1.0
Chromosome	7802	gyrA	Rv0006	167P	synonymous	1.0
Chromosome	7832	gyrA	Rv0006	177G	synonymous	1.0
Chromosome	7835	gyrA	Rv0006	178S	synonymous	1.0
Chromosome	7841	gyrA	Rv0006	180G	synonymous	1.0
Chromosome	7847	gyrA	Rv0006	182A	synonymous	1.0
Chromosome	7859	gyrA	Rv0006	186A	synonymous	1.0
Chromosome	7865	gyrA	Rv0006	188N	synonymous	1.0
Chromosome	7886	gyrA	Rv0006	195R	synonymous	1.0
Chromosome	7898	gyrA	Rv0006	199D>199E	missense	1.0
Chromosome	8126	gyrA	Rv0006	275P	synonymous	1.0
Chromosome	8129	gyrA	Rv0006	276Y	synonymous	1.0
Chromosome	8156	gyrA	Rv0006	285T	synonymous	1.0
Chromosome	8168	gyrA	Rv0006	289E	synonymous	1.0
Chromosome	8177	gyrA	Rv0006	292R	synonymous	1.0
Chromosome	8191	gyrA	Rv0006	297A>297G	missense	1.0
Chromosome	8198	gyrA	Rv0006	299I	synonymous	1.0
Chromosome	8207	gyrA	Rv0006	302I	synonymous	1.0
Chromosome	8210	gyrA	Rv0006	303E	synonymous	1.0
Chromosome	8219	gyrA	Rv0006	306S	synonymous	1.0
Chromosome	8222	gyrA	Rv0006	307S	synonymous	0.989361702128
Chromosome	8225	gyrA	Rv0006	308D	synonymous	1.0
Chromosome	8235	gyrA	Rv0006	312L	synonymous	1.0
Chromosome	8240	gyrA	Rv0006	313R	synonymous	1.0
Chromosome	8246	gyrA	Rv0006	315V	synonymous	1.0
Chromosome	8247	gyrA	Rv0006	316I>316V	missense	1.0
Chromosome	8253	gyrA	Rv0006	318I>318L	missense	0.987951807229
Chromosome	8267	gyrA	Rv0006	322A	synonymous	1.0
Chromosome	8283	gyrA	Rv0006	328I>328L	missense	1.0
Chromosome	8288	gyrA	Rv0006	329N	synonymous	0.988235294118
Chromosome	8294	gyrA	Rv0006	331L	synonymous	1.0
Chromosome	8315	gyrA	Rv0006	338Q	synonymous	0.987951807229
Chromosome	8324	gyrA	Rv0006	341F	synonymous	1.0
Chromosome	8327	gyrA	Rv0006	342G	synonymous	0.987341772152
Chromosome	8339	gyrA	Rv0006	346L	synonymous	1.0
Chromosome	8340	gyrA	Rv0006	347A>347S	missense	1.0
Chromosome	8354	gyrA	Rv0006	351G	synonymous	1.0
Chromosome	8357	gyrA	Rv0006	352V	synonymous	1.0
Chromosome	8366	gyrA	Rv0006	355T	synonymous	1.0
Chromosome	8372	gyrA	Rv0006	357R	synonymous	0.969696969697
Chromosome	8390	gyrA	Rv0006	363R	synonymous	1.0
Chromosome	8391	gyrA	Rv0006	364Y>364L	missense	1.0
Chromosome	8399	gyrA	Rv0006	366V	synonymous	1.0
Chromosome	8405	gyrA	Rv0006	368H	synonymous	1.0
Chromosome	8408	gyrA	Rv0006	369Q	synonymous	1.0
Chromosome	8414	gyrA	Rv0006	371D	synonymous	1.0
Chromosome	8420	gyrA	Rv0006	373I	synonymous	1.0
Chromosome	8433	gyrA	Rv0006	378T>378R	missense	1.0
Chromosome	8442	gyrA	Rv0006	381L	synonymous	1.0
Chromosome	8453	gyrA	Rv0006	384A	synonymous	1.0
Chromosome	8456	gyrA	Rv0006	385N	synonymous	0.967741935484
Chromosome	8459	gyrA	Rv0006	386E	synonymous	1.0
Chromosome	8462	gyrA	Rv0006	387R	synonymous	1.0
Chromosome	8471	gyrA	Rv0006	390I	synonymous	0.975609756098
Chromosome	8477	gyrA	Rv0006	392R	synonymous	1.0
Chromosome	8480	gyrA	Rv0006	393G	synonymous	0.952380952381
Chromosome	8486	gyrA	Rv0006	395V	synonymous	1.0
Chromosome	8504	gyrA	Rv0006	401L	synonymous	0.976744186047
Chromosome	8513	gyrA	Rv0006	404V	synonymous	0.973684210526
Chromosome	8516	gyrA	Rv0006	405I	synonymous	0.972972972973
Chromosome	8519	gyrA	Rv0006	406A	synonymous	0.972222222222
Chromosome	8520	gyrA	Rv0006	407L	synonymous	0.945945945946
Chromosome	8535	gyrA	Rv0006	412E>412Q	missense	0.978723404255
Chromosome	8546	gyrA	Rv0006	415D>415E	missense	0.98
Chromosome	8561	gyrA	Rv0006	420G	synonymous	0.962264150943
Chromosome	8571	gyrA	Rv0006	424L	synonymous	0.980769230769
Chromosome	8600	gyrA	Rv0006	433Q	synonymous	0.983606557377
Chromosome	8603	gyrA	Rv0006	434A	synonymous	0.984126984127
Chromosome	8619	gyrA	Rv0006	440L	synonymous	0.967741935484
Chromosome	8624	gyrA	Rv0006	441R	synonymous	0.967741935484
Chromosome	8627	gyrA	Rv0006	442R	synonymous	0.95
Chromosome	8633	gyrA	Rv0006	444A	synonymous	0.966666666667
Chromosome	8636	gyrA	Rv0006	445A	synonymous	0.95
Chromosome	8645	gyrA	Rv0006	448R	synonymous	0.945454545455
Chromosome	8649	gyrA	Rv0006	450R>450K	missense	0.945454545455
Chromosome	8655	gyrA	Rv0006	452I>452V	missense	0.964285714286
Chromosome	8663	gyrA	Rv0006	454D	synonymous	0.964912280702
Chromosome	8672	gyrA	Rv0006	457K	synonymous	0.946428571429
Chromosome	8678	gyrA	Rv0006	459E	synonymous	0.964285714286
Chromosome	8696	gyrA	Rv0006	465L	synonymous	0.95
Chromosome	8699	gyrA	Rv0006	466E	synonymous	0.904761904762
Chromosome	8705	gyrA	Rv0006	468I	synonymous	0.904761904762
Chromosome	8711	gyrA	Rv0006	470A	synonymous	0.904761904762
Chromosome	8714	gyrA	Rv0006	471K	synonymous	0.888888888889
Chromosome	8717	gyrA	Rv0006	472P	synonymous	0.875
Chromosome	8723	gyrA	Rv0006	474R	synonymous	0.875
Chromosome	8726	gyrA	Rv0006	475Q	synonymous	0.875
Chromosome	8731	gyrA	Rv0006	477G>477A	missense	0.875
Chromosome	8740	gyrA	Rv0006	480R>480H	missense	0.274509803922
Chromosome	8744	gyrA	Rv0006	481D	synonymous	0.125
Chromosome	8756	gyrA	Rv0006	485E	synonymous	0.109090909091
Chromosome	8757	gyrA	Rv0006	486I>486L	missense	0.171052631579
Chromosome	8762	gyrA	Rv0006	487V	synonymous	0.857142857143
Chromosome	8765	gyrA	Rv0006	488D>488E	missense	0.857142857143
Chromosome	8767	gyrA	Rv0006	489R>489K	missense	0.857142857143
Chromosome	8769	gyrA	Rv0006	490H>490Y	missense	0.857142857143
Chromosome	8780	gyrA	Rv0006	493D	synonymous	0.981132075472
Chromosome	8783	gyrA	Rv0006	494R	synonymous	0.962264150943
Chromosome	8786	gyrA	Rv0006	495R	synonymous	0.961538461538
Chromosome	8796	gyrA	Rv0006	499I>499V	missense	0.983333333333
Chromosome	8799	gyrA	Rv0006	500A>500P	missense	0.967213114754
Chromosome	8810	gyrA	Rv0006	503G	synonymous	0.96875
Chromosome	8813	gyrA	Rv0006	504D>504E	missense	0.984126984127
Chromosome	8816	gyrA	Rv0006	505V	synonymous	0.984126984127
Chromosome	8828	gyrA	Rv0006	509D	synonymous	0.984375
Chromosome	8829	gyrA	Rv0006	510L	synonymous	0.984375
Chromosome	8837	gyrA	Rv0006	512A	synonymous	0.984848484848
Chromosome	8840	gyrA	Rv0006	513R	synonymous	0.984848484848
Chromosome	8852	gyrA	Rv0006	517V	synonymous	0.984848484848
Chromosome	8858	gyrA	Rv0006	519T	synonymous	0.985074626866
Chromosome	8867	gyrA	Rv0006	522E	synonymous	0.984615384615
Chromosome	8870	gyrA	Rv0006	523T	synonymous	0.984615384615
Chromosome	8873	gyrA	Rv0006	524G	synonymous	0.984848484848
Chromosome	8876	gyrA	Rv0006	525Y	synonymous	0.985074626866
Chromosome	8897	gyrA	Rv0006	532D	synonymous	1.0
Chromosome	8903	gyrA	Rv0006	534Y	synonymous	1.0
Chromosome	8915	gyrA	Rv0006	538K	synonymous	1.0
Chromosome	8939	gyrA	Rv0006	546G	synonymous	1.0
Chromosome	8942	gyrA	Rv0006	547A	synonymous	1.0
Chromosome	8945	gyrA	Rv0006	548G	synonymous	1.0
Chromosome	8946	gyrA	Rv0006	549L	synonymous	1.0
Chromosome	8952	gyrA	Rv0006	551Q>551A	missense	1.0
Chromosome	8967	gyrA	Rv0006	556A>556N	missense	0.25641025641
Chromosome	8981	gyrA	Rv0006	560V	synonymous	1.0
Chromosome	8987	gyrA	Rv0006	562S	synonymous	1.0
Chromosome	8996	gyrA	Rv0006	565D	synonymous	1.0
Chromosome	8998	gyrA	Rv0006	566L>566W	missense	1.0
Chromosome	9017	gyrA	Rv0006	572T	synonymous	1.0
Chromosome	9023	gyrA	Rv0006	574G	synonymous	1.0
Chromosome	9029	gyrA	Rv0006	576V	synonymous	1.0
Chromosome	9032	gyrA	Rv0006	577Y	synonymous	1.0
Chromosome	9038	gyrA	Rv0006	579A	synonymous	1.0
Chromosome	9050	gyrA	Rv0006	583D>583E	missense	1.0
Chromosome	9056	gyrA	Rv0006	585P	synonymous	1.0
Chromosome	9065	gyrA	Rv0006	588S	synonymous	1.0
Chromosome	9068	gyrA	Rv0006	589R	synonymous	1.0
Chromosome	9071	gyrA	Rv0006	590T	synonymous	1.0
Chromosome	9080	gyrA	Rv0006	593G	synonymous	0.967741935484
Chromosome	9092	gyrA	Rv0006	597A	synonymous	1.0
Chromosome	9095	gyrA	Rv0006	598N	synonymous	1.0
Chromosome	9099	gyrA	Rv0006	600L	synonymous	1.0
Chromosome	9113	gyrA	Rv0006	604P	synonymous	0.961538461538
Chromosome	9128	gyrA	Rv0006	609A	synonymous	1.0
Chromosome	9143	gyrA	Rv0006	614I	synonymous	1.0
Chromosome	9144	gyrA	Rv0006	615R>615K	missense	1.0
Chromosome	9147	gyrA	Rv0006	616G>616S	missense	1.0
Chromosome	9153	gyrA	Rv0006	618T>618E	missense	1.0
Chromosome	9158	gyrA	Rv0006	619D	synonymous	1.0
Chromosome	9161	gyrA	Rv0006	620A	synonymous	1.0
Chromosome	9176	gyrA	Rv0006	625L	synonymous	1.0
Chromosome	9182	gyrA	Rv0006	627T	synonymous	1.0
Chromosome	9191	gyrA	Rv0006	630G	synonymous	1.0
Chromosome	9200	gyrA	Rv0006	633K	synonymous	1.0
Chromosome	9213	gyrA	Rv0006	638T>638V	missense	1.0
Chromosome	9230	gyrA	Rv0006	643N	synonymous	1.0
Chromosome	9236	gyrA	Rv0006	645S	synonymous	1.0
Chromosome	9242	gyrA	Rv0006	647G	synonymous	1.0
Chromosome	9251	gyrA	Rv0006	650A	synonymous	1.0
Chromosome	9252	gyrA	Rv0006	651V>651I	missense	1.0
Chromosome	9267	gyrA	Rv0006	656N>656G	missense	1.0
Chromosome	9275	gyrA	Rv0006	658E	synonymous	0.896551724138
Chromosome	9293	gyrA	Rv0006	664L	synonymous	0.877192982456
Chromosome	9296	gyrA	Rv0006	665C	synonymous	1.0
Chromosome	9304	gyrA	Rv0006	668G>668D	missense	1.0
Chromosome	9317	gyrA	Rv0006	672L	synonymous	1.0
Chromosome	9323	gyrA	Rv0006	674V	synonymous	0.977272727273
Chromosome	9324	gyrA	Rv0006	675S	synonymous	1.0
Chromosome	9335	gyrA	Rv0006	678G	synonymous	1.0
Chromosome	9341	gyrA	Rv0006	680S	synonymous	1.0
Chromosome	9345	gyrA	Rv0006	682R	synonymous	1.0
Chromosome	9353	gyrA	Rv0006	684S	synonymous	1.0
Chromosome	9356	gyrA	Rv0006	685A	synonymous	1.0
Chromosome	9374	gyrA	Rv0006	691R	synonymous	1.0
Chromosome	9377	gyrA	Rv0006	692P	synonymous	1.0
Chromosome	9383	gyrA	Rv0006	694G	synonymous	1.0
Chromosome	9386	gyrA	Rv0006	695R	synonymous	1.0
Chromosome	9407	gyrA	Rv0006	702G	synonymous	1.0
Chromosome	9419	gyrA	Rv0006	706N	synonymous	1.0
Chromosome	9420	gyrA	Rv0006	707I>707E	missense	1.0
Chromosome	9626	gyrA	Rv0006	775Y	synonymous	1.0
Chromosome	9630	gyrA	Rv0006	777V>777I	missense	1.0
Chromosome	9635	gyrA	Rv0006	778T	synonymous	1.0
Chromosome	9641	gyrA	Rv0006	780G	synonymous	1.0
Chromosome	9644	gyrA	Rv0006	781G	synonymous	1.0
Chromosome	9650	gyrA	Rv0006	783V	synonymous	1.0
Chromosome	9656	gyrA	Rv0006	785R	synonymous	0.981481481481
Chromosome	9662	gyrA	Rv0006	787A	synonymous	1.0
Chromosome	9668	gyrA	Rv0006	789R	synonymous	1.0
Chromosome	9683	gyrA	Rv0006	794A	synonymous	1.0
Chromosome	9689	gyrA	Rv0006	796R	synonymous	1.0
Chromosome	9701	gyrA	Rv0006	800G	synonymous	1.0
Chromosome	9707	gyrA	Rv0006	802R	synonymous	1.0
Chromosome	9716	gyrA	Rv0006	805N	synonymous	1.0
Chromosome	9738	gyrA	Rv0006	813L>813I	missense	0.945454545455
Chromosome	9743	gyrA	Rv0006	814A	synonymous	1.0
Chromosome	9746	gyrA	Rv0006	815I	synonymous	1.0
Chromosome	759929	rpoB	Rv0667	41P	synonymous	1.0
Chromosome	759944	rpoB	Rv0667	46G	synonymous	1.0
Chromosome	759947	rpoB	Rv0667	47L	synonymous	1.0
Chromosome	759950	rpoB	Rv0667	48L	synonymous	1.0
Chromosome	759956	rpoB	Rv0667	50V	synonymous	1.0
Chromosome	759968	rpoB	Rv0667	54S	synonymous	1.0
Chromosome	759974	rpoB	Rv0667	56E>56D	missense	1.0
Chromosome	760046	rpoB	Rv0667	80L	synonymous	1.0
Chromosome	760059	rpoB	Rv0667	85Y>85E	missense	1.0
Chromosome	760067	rpoB	Rv0667	87L	synonymous	1.0
Chromosome	760070	rpoB	Rv0667	88S	synonymous	1.0
Chromosome	760082	rpoB	Rv0667	92D	synonymous	1.0
Chromosome	760088	rpoB	Rv0667	94S	synonymous	0.694117647059
Chromosome	760091	rpoB	Rv0667	95G	synonymous	0.522123893805
Chromosome	760101	rpoB	Rv0667	99L	synonymous	0.513513513514
Chromosome	760104	rpoB	Rv0667	100S	synonymous	0.513513513514
Chromosome	760112	rpoB	Rv0667	102S	synonymous	0.983050847458
Chromosome	760118	rpoB	Rv0667	104P	synonymous	1.0
Chromosome	760121	rpoB	Rv0667	105R	synonymous	1.0
Chromosome	760130	rpoB	Rv0667	108D>108E	missense	1.0
Chromosome	760136	rpoB	Rv0667	110K	synonymous	0.986486486486
Chromosome	760139	rpoB	Rv0667	111A	synonymous	0.986666666667
Chromosome	760142	rpoB	Rv0667	112P	synonymous	0.986666666667
Chromosome	760178	rpoB	Rv0667	124A	synonymous	1.0
Chromosome	760181	rpoB	Rv0667	125A	synonymous	1.0
Chromosome	760184	rpoB	Rv0667	126P	synonymous	1.0
Chromosome	760196	rpoB	Rv0667	130T	synonymous	0.9875
Chromosome	760235	rpoB	Rv0667	143S	synonymous	0.986842105263
Chromosome	760244	rpoB	Rv0667	146V	synonymous	1.0
Chromosome	760283	rpoB	Rv0667	159T	synonymous	1.0
Chromosome	760298	rpoB	Rv0667	164G	synonymous	1.0
Chromosome	760310	rpoB	Rv0667	168V	synonymous	1.0
Chromosome	760316	rpoB	Rv0667	170V	synonymous	1.0
Chromosome	760325	rpoB	Rv0667	173L	synonymous	1.0
Chromosome	760331	rpoB	Rv0667	175R	synonymous	1.0
Chromosome	760334	rpoB	Rv0667	176S	synonymous	1.0
Chromosome	760340	rpoB	Rv0667	178G	synonymous	0.986666666667
Chromosome	760357	rpoB	Rv0667	184T>184S	missense	1.0
Chromosome	760361	rpoB	Rv0667	185I	synonymous	1.0
Chromosome	760376	rpoB	Rv0667	190D>190E	missense	1.0
Chromosome	760406	rpoB	Rv0667	200P	synonymous	1.0
Chromosome	760407	rpoB	Rv0667	201S>201G	missense	0.983050847458
Chromosome	760415	rpoB	Rv0667	203G	synonymous	1.0
Chromosome	760424	rpoB	Rv0667	206L	synonymous	0.984126984127
Chromosome	760430	rpoB	Rv0667	208F	synonymous	1.0
Chromosome	760457	rpoB	Rv0667	217G	synonymous	0.969696969697
Chromosome	760463	rpoB	Rv0667	219R	synonymous	1.0
Chromosome	760475	rpoB	Rv0667	223K	synonymous	0.983333333333
Chromosome	760478	rpoB	Rv0667	224R	synonymous	0.934426229508
Chromosome	760481	rpoB	Rv0667	225R	synonymous	0.934426229508
Chromosome	760484	rpoB	Rv0667	226Q	synonymous	0.935483870968
Chromosome	760502	rpoB	Rv0667	232L	synonymous	0.983050847458
Chromosome	760522	rpoB	Rv0667	239S>239N	missense	0.981818181818
Chromosome	760532	rpoB	Rv0667	242I	synonymous	1.0
Chromosome	760533	rpoB	Rv0667	243V>243T	missense	1.0
Chromosome	760541	rpoB	Rv0667	245R	synonymous	1.0
Chromosome	760547	rpoB	Rv0667	247G	synonymous	1.0
Chromosome	760561	rpoB	Rv0667	252MRS>252MMG	missense&inframe_altering	0.723404255319
Chromosome	760571	rpoB	Rv0667	255T	synonymous	0.971428571429
Chromosome	760585	rpoB	Rv0667	260N>260S	missense	1.0
Chromosome	760591	rpoB	Rv0667	262V>262A	missense	1.0
Chromosome	760595	rpoB	Rv0667	263G	synonymous	1.0
Chromosome	760596	rpoB	Rv0667	264T>264P	missense	1.0
Chromosome	760611	rpoB	Rv0667	269L	synonymous	1.0
Chromosome	760646	rpoB	Rv0667	280P	synonymous	1.0
Chromosome	760655	rpoB	Rv0667	283K	synonymous	1.0
Chromosome	760661	rpoB	Rv0667	285S	synonymous	1.0
Chromosome	760670	rpoB	Rv0667	288T	synonymous	1.0
Chromosome	760674	rpoB	Rv0667	290L	synonymous	1.0
Chromosome	760679	rpoB	Rv0667	291E	synonymous	1.0
Chromosome	760683	rpoB	Rv0667	293L	synonymous	1.0
Chromosome	760721	rpoB	Rv0667	305V	synonymous	1.0
Chromosome	760724	rpoB	Rv0667	306G	synonymous	1.0
Chromosome	760730	rpoB	Rv0667	308Y	synonymous	1.0
Chromosome	760748	rpoB	Rv0667	314L	synonymous	0.985714285714
Chromosome	760751	rpoB	Rv0667	315G	synonymous	1.0
Chromosome	760755	rpoB	Rv0667	317H>317N	missense	1.0
Chromosome	760759	rpoB	Rv0667	318V>318A	missense	1.0
Chromosome	760764	rpoB	Rv0667	320E>320Q	missense	1.0
Chromosome	760769	rpoB	Rv0667	321P	synonymous	1.0
Chromosome	760784	rpoB	Rv0667	326T	synonymous	0.915662650602
Chromosome	760793	rpoB	Rv0667	329E	synonymous	1.0
Chromosome	760805	rpoB	Rv0667	333V	synonymous	1.0
Chromosome	760817	rpoB	Rv0667	337E	synonymous	1.0
Chromosome	760820	rpoB	Rv0667	338Y	synonymous	1.0
Chromosome	760826	rpoB	Rv0667	340V	synonymous	1.0
Chromosome	760830	rpoB	Rv0667	342L	synonymous	0.987012987013
Chromosome	760841	rpoB	Rv0667	345G	synonymous	1.0
Chromosome	760859	rpoB	Rv0667	351V	synonymous	1.0
Chromosome	760862	rpoB	Rv0667	352P	synonymous	1.0
Chromosome	760877	rpoB	Rv0667	357V	synonymous	1.0
Chromosome	760883	rpoB	Rv0667	359V	synonymous	1.0
Chromosome	760886	rpoB	Rv0667	360E	synonymous	1.0
Chromosome	760887	rpoB	Rv0667	361T>361V	missense	1.0
Chromosome	760910	rpoB	Rv0667	368G	synonymous	1.0
Chromosome	760916	rpoB	Rv0667	370R	synonymous	1.0
Chromosome	760919	rpoB	Rv0667	371R	synonymous	1.0
Chromosome	760925	rpoB	Rv0667	373R	synonymous	1.0
Chromosome	760928	rpoB	Rv0667	374T	synonymous	1.0
Chromosome	760931	rpoB	Rv0667	375V	synonymous	1.0
Chromosome	760946	rpoB	Rv0667	380Q	synonymous	1.0
Chromosome	760958	rpoB	Rv0667	384R	synonymous	1.0
Chromosome	760965	rpoB	Rv0667	387M>387L	missense	1.0
Chromosome	760970	rpoB	Rv0667	388S	synonymous	1.0
Chromosome	760973	rpoB	Rv0667	389R	synonymous	1.0
Chromosome	760982	rpoB	Rv0667	392R	synonymous	1.0
Chromosome	760985	rpoB	Rv0667	393V	synonymous	1.0
Chromosome	760988	rpoB	Rv0667	394V	synonymous	1.0
Chromosome	760991	rpoB	Rv0667	395R	synonymous	1.0
Chromosome	760997	rpoB	Rv0667	397R	synonymous	1.0
Chromosome	761015	rpoB	Rv0667	403V	synonymous	1.0
Chromosome	761027	rpoB	Rv0667	407T	synonymous	1.0
Chromosome	761036	rpoB	Rv0667	410T	synonymous	1.0
Chromosome	761037	rpoB	Rv0667	411L	synonymous	1.0
Chromosome	761051	rpoB	Rv0667	415R	synonymous	0.972222222222
Chromosome	761054	rpoB	Rv0667	416P	synonymous	1.0
Chromosome	761057	rpoB	Rv0667	417V	synonymous	1.0
Chromosome	761060	rpoB	Rv0667	418V	synonymous	1.0
Chromosome	761063	rpoB	Rv0667	419A	synonymous	1.0
Chromosome	761084	rpoB	Rv0667	426G	synonymous	1.0
Chromosome	761087	rpoB	Rv0667	427T	synonymous	1.0
Chromosome	761088	rpoB	Rv0667	428S	synonymous	1.0
Chromosome	761097	rpoB	Rv0667	431S	synonymous	1.0
Chromosome	761102	rpoB	Rv0667	432Q	synonymous	1.0
Chromosome	761111	rpoB	Rv0667	435D	synonymous	1.0
Chromosome	761132	rpoB	Rv0667	442G	synonymous	1.0
Chromosome	761133	rpoB	Rv0667	443L	synonymous	1.0
Chromosome	761147	rpoB	Rv0667	447R	synonymous	1.0
Chromosome	761150	rpoB	Rv0667	448R	synonymous	1.0
Chromosome	761165	rpoB	Rv0667	453G	synonymous	1.0
Chromosome	761180	rpoB	Rv0667	458S	synonymous	1.0
Chromosome	761189	rpoB	Rv0667	461R	synonymous	1.0
Chromosome	761195	rpoB	Rv0667	463G	synonymous	1.0
Chromosome	761198	rpoB	Rv0667	464L	synonymous	1.0
Chromosome	761213	rpoB	Rv0667	469V	synonymous	1.0
Chromosome	761217	rpoB	Rv0667	471P>471S	missense	1.0
Chromosome	761234	rpoB	Rv0667	476R	synonymous	0.984375
Chromosome	761249	rpoB	Rv0667	481E	synonymous	1.0
Chromosome	761261	rpoB	Rv0667	485G	synonymous	0.984126984127
Chromosome	761264	rpoB	Rv0667	486P	synonymous	1.0
Chromosome	761282	rpoB	Rv0667	492G	synonymous	1.0
Chromosome	761288	rpoB	Rv0667	494L	synonymous	1.0
Chromosome	761318	rpoB	Rv0667	504G	synonymous	1.0
Chromosome	761327	rpoB	Rv0667	507E	synonymous	0.982142857143
Chromosome	761330	rpoB	Rv0667	508T	synonymous	1.0
Chromosome	761345	rpoB	Rv0667	513V	synonymous	1.0
Chromosome	761354	rpoB	Rv0667	516G	synonymous	1.0
Chromosome	761360	rpoB	Rv0667	518V	synonymous	1.0
Chromosome	761362	rpoB	Rv0667	519S>519T	missense	0.978260869565
Chromosome	761367	rpoB	Rv0667	521E>521Q	missense	1.0
Chromosome	761374	rpoB	Rv0667	523V>523D	missense	1.0
Chromosome	761408	rpoB	Rv0667	534V	synonymous	1.0
Chromosome	761414	rpoB	Rv0667	536A	synonymous	1.0
Chromosome	761423	rpoB	Rv0667	539N	synonymous	1.0
Chromosome	761435	rpoB	Rv0667	543D	synonymous	1.0
Chromosome	761436	rpoB	Rv0667	544A>544P	missense	1.0
Chromosome	761444	rpoB	Rv0667	546G	synonymous	1.0
Chromosome	761447	rpoB	Rv0667	547R	synonymous	1.0
Chromosome	761451	rpoB	Rv0667	549V>549T	missense	1.0
Chromosome	761457	rpoB	Rv0667	551P>551D	missense	1.0
Chromosome	761466	rpoB	Rv0667	554L>554M	missense	1.0
Chromosome	761471	rpoB	Rv0667	555V	synonymous	1.0
Chromosome	761474	rpoB	Rv0667	556R	synonymous	1.0
Chromosome	761477	rpoB	Rv0667	557R	synonymous	1.0
Chromosome	761482	rpoB	Rv0667	559A>559G	missense	1.0
Chromosome	761492	rpoB	Rv0667	562V	synonymous	1.0
Chromosome	761496	rpoB	Rv0667	564Y>564N	missense	1.0
Chromosome	761502	rpoB	Rv0667	566P>566A	missense	1.0
Chromosome	761505	rpoB	Rv0667	567S>567P	missense	1.0
Chromosome	761510	rpoB	Rv0667	568S	synonymous	1.0
Chromosome	761513	rpoB	Rv0667	569E>569D	missense	1.0
Chromosome	761516	rpoB	Rv0667	570V	synonymous	1.0
Chromosome	761537	rpoB	Rv0667	577P	synonymous	1.0
Chromosome	761552	rpoB	Rv0667	582S	synonymous	1.0
Chromosome	761555	rpoB	Rv0667	583V	synonymous	1.0
Chromosome	761558	rpoB	Rv0667	584A	synonymous	1.0
Chromosome	761570	rpoB	Rv0667	588I	synonymous	1.0
Chromosome	761573	rpoB	Rv0667	589P	synonymous	1.0
Chromosome	761579	rpoB	Rv0667	591L	synonymous	1.0
Chromosome	761600	rpoB	Rv0667	598R	synonymous	0.607843137255
Chromosome	761606	rpoB	Rv0667	600L	synonymous	1.0
Chromosome	761612	rpoB	Rv0667	602G	synonymous	1.0
Chromosome	761615	rpoB	Rv0667	603A	synonymous	0.983606557377
Chromosome	761636	rpoB	Rv0667	610V	synonymous	1.0
Chromosome	761645	rpoB	Rv0667	613V	synonymous	0.982456140351
Chromosome	761648	rpoB	Rv0667	614R	synonymous	1.0
Chromosome	761666	rpoB	Rv0667	620V	synonymous	0.982142857143
Chromosome	761669	rpoB	Rv0667	621G	synonymous	1.0
Chromosome	761675	rpoB	Rv0667	623G	synonymous	1.0
Chromosome	761690	rpoB	Rv0667	628A	synonymous	1.0
Chromosome	761708	rpoB	Rv0667	634D	synonymous	1.0
Chromosome	761712	rpoB	Rv0667	636V>636I	missense	1.0
Chromosome	761722	rpoB	Rv0667	639E>639G	missense	1.0
Chromosome	761727	rpoB	Rv0667	1921A>G	frameshift	1.0
Chromosome	763375	rpoC	Rv0668	2L	synonymous	1.0
Chromosome	763408	rpoC	Rv0668	13G	synonymous	1.0
Chromosome	763411	rpoC	Rv0668	14L	synonymous	1.0
Chromosome	763414	rpoC	Rv0668	15A	synonymous	0.986111111111
Chromosome	763423	rpoC	Rv0668	18E>18D	missense	1.0
Chromosome	763430	rpoC	Rv0668	21R	synonymous	0.982142857143
Chromosome	763433	rpoC	Rv0668	22Q>22N	missense	1.0
Chromosome	763443	rpoC	Rv0668	25Y>25F	missense	1.0
Chromosome	763456	rpoC	Rv0668	29K	synonymous	1.0
Chromosome	763468	rpoC	Rv0668	33T	synonymous	1.0
Chromosome	763486	rpoC	Rv0668	39L	synonymous	1.0
Chromosome	763492	rpoC	Rv0668	41P	synonymous	1.0
Chromosome	763528	rpoC	Rv0668	53G	synonymous	1.0
Chromosome	763546	rpoC	Rv0668	59E	synonymous	1.0
Chromosome	763558	rpoC	Rv0668	63G	synonymous	1.0
Chromosome	763570	rpoC	Rv0668	67R	synonymous	1.0
Chromosome	763573	rpoC	Rv0668	68V	synonymous	1.0
Chromosome	763588	rpoC	Rv0668	73I	synonymous	1.0
Chromosome	763594	rpoC	Rv0668	75C	synonymous	1.0
Chromosome	763603	rpoC	Rv0668	78C	synonymous	1.0
Chromosome	763615	rpoC	Rv0668	82V	synonymous	1.0
Chromosome	763618	rpoC	Rv0668	83T	synonymous	1.0
Chromosome	763633	rpoC	Rv0668	88R	synonymous	0.63829787234
Chromosome	763660	rpoC	Rv0668	97L	synonymous	1.0
Chromosome	763666	rpoC	Rv0668	99A	synonymous	1.0
Chromosome	763675	rpoC	Rv0668	102T	synonymous	1.0
Chromosome	763702	rpoC	Rv0668	111P	synonymous	1.0
Chromosome	763709	rpoC	Rv0668	114L	synonymous	1.0
Chromosome	763714	rpoC	Rv0668	115G	synonymous	1.0
Chromosome	763717	rpoC	Rv0668	116Y	synonymous	1.0
Chromosome	763723	rpoC	Rv0668	118L	synonymous	1.0
Chromosome	763732	rpoC	Rv0668	121A	synonymous	1.0
Chromosome	763741	rpoC	Rv0668	124D	synonymous	1.0
Chromosome	763747	rpoC	Rv0668	126E	synonymous	1.0
Chromosome	763765	rpoC	Rv0668	132A	synonymous	1.0
Chromosome	763792	rpoC	Rv0668	141E>141D	missense	1.0
Chromosome	763807	rpoC	Rv0668	146N	synonymous	1.0
Chromosome	763813	rpoC	Rv0668	148L	synonymous	1.0
Chromosome	763831	rpoC	Rv0668	154E	synonymous	0.983606557377
Chromosome	763837	rpoC	Rv0668	156A	synonymous	1.0
Chromosome	763840	rpoC	Rv0668	157V	synonymous	1.0
Chromosome	763858	rpoC	Rv0668	163E	synonymous	1.0
Chromosome	763861	rpoC	Rv0668	164D	synonymous	1.0
Chromosome	763872	rpoC	Rv0668	168G>168A	missense	1.0
Chromosome	763876	rpoC	Rv0668	169E>169D	missense	1.0
Chromosome	763879	rpoC	Rv0668	170L	synonymous	1.0
Chromosome	763882	rpoC	Rv0668	171E	synonymous	1.0
Chromosome	763891	rpoC	Rv0668	174A	synonymous	1.0
Chromosome	763894	rpoC	Rv0668	175Q	synonymous	1.0
Chromosome	763900	rpoC	Rv0668	177L	synonymous	1.0
Chromosome	763921	rpoC	Rv0668	184L	synonymous	1.0
Chromosome	763924	rpoC	Rv0668	185E	synonymous	1.0
Chromosome	763930	rpoC	Rv0668	187E	synonymous	1.0
Chromosome	763933	rpoC	Rv0668	188G	synonymous	0.985294117647
Chromosome	763940	rpoC	Rv0668	191A>191S	missense	0.985507246377
Chromosome	763945	rpoC	Rv0668	192D	synonymous	1.0
Chromosome	763947	rpoC	Rv0668	193A>193V	missense	0.985074626866
Chromosome	763951	rpoC	Rv0668	194R	synonymous	1.0
Chromosome	763960	rpoC	Rv0668	197V	synonymous	1.0
Chromosome	763969	rpoC	Rv0668	200G	synonymous	0.986842105263
Chromosome	763978	rpoC	Rv0668	203R	synonymous	1.0
Chromosome	763987	rpoC	Rv0668	206R	synonymous	1.0
Chromosome	763991	rpoC	Rv0668	208I>208L	missense	1.0
Chromosome	763996	rpoC	Rv0668	209R	synonymous	1.0
Chromosome	764005	rpoC	Rv0668	212A	synonymous	1.0
Chromosome	764024	rpoC	Rv0668	219L	synonymous	1.0
Chromosome	764029	rpoC	Rv0668	220E>220D	missense	1.0
Chromosome	764032	rpoC	Rv0668	221D>221E	missense	1.0
Chromosome	764040	rpoC	Rv0668	224S>224T	missense	1.0
Chromosome	764044	rpoC	Rv0668	225T	synonymous	1.0
Chromosome	764059	rpoC	Rv0668	230A	synonymous	1.0
Chromosome	764071	rpoC	Rv0668	234L	synonymous	1.0
Chromosome	764083	rpoC	Rv0668	238E	synonymous	1.0
Chromosome	764084	rpoC	Rv0668	239N>239V	missense	1.0
Chromosome	764089	rpoC	Rv0668	240L	synonymous	1.0
Chromosome	764098	rpoC	Rv0668	243E	synonymous	0.513513513514
Chromosome	764101	rpoC	Rv0668	244L	synonymous	0.506849315068
Chromosome	764102	rpoC	Rv0668	245V>245Q	missense	0.513513513514
Chromosome	764153	rpoC	Rv0668	262Q>262K	missense	1.0
Chromosome	764161	rpoC	Rv0668	264L	synonymous	1.0
Chromosome	764182	rpoC	Rv0668	271D>271E	missense	1.0
Chromosome	764188	rpoC	Rv0668	273E	synonymous	1.0
Chromosome	764195	rpoC	Rv0668	276S	synonymous	1.0
Chromosome	764203	rpoC	Rv0668	278R	synonymous	1.0
Chromosome	764206	rpoC	Rv0668	279D>279E	missense	1.0
Chromosome	764207	rpoC	Rv0668	280V>280T	missense	1.0
Chromosome	764215	rpoC	Rv0668	282R	synonymous	1.0
Chromosome	764217	rpoC	Rv0668	283N>283S	missense	1.0
Chromosome	764239	rpoC	Rv0668	290L	synonymous	1.0
Chromosome	764254	rpoC	Rv0668	295R	synonymous	1.0
Chromosome	764257	rpoC	Rv0668	296L	synonymous	1.0
Chromosome	764263	rpoC	Rv0668	298V	synonymous	1.0
Chromosome	764266	rpoC	Rv0668	299V	synonymous	1.0
Chromosome	764272	rpoC	Rv0668	301A	synonymous	1.0
Chromosome	764278	rpoC	Rv0668	303Q	synonymous	1.0
Chromosome	764293	rpoC	Rv0668	308S	synonymous	1.0
Chromosome	764297	rpoC	Rv0668	310M>310L	missense	1.0
Chromosome	764344	rpoC	Rv0668	325R	synonymous	1.0
Chromosome	764353	rpoC	Rv0668	328V	synonymous	0.986111111111
Chromosome	764365	rpoC	Rv0668	332G	synonymous	1.0
Chromosome	764371	rpoC	Rv0668	334R	synonymous	1.0
Chromosome	764380	rpoC	Rv0668	337T	synonymous	0.985074626866
Chromosome	764387	rpoC	Rv0668	340L	synonymous	1.0
Chromosome	764405	rpoC	Rv0668	346R	synonymous	0.761904761905
Chromosome	764431	rpoC	Rv0668	354L	synonymous	0.98
Chromosome	764434	rpoC	Rv0668	355K	synonymous	1.0
Chromosome	764435	rpoC	Rv0668	356R	synonymous	1.0
Chromosome	764446	rpoC	Rv0668	359D	synonymous	1.0
Chromosome	764449	rpoC	Rv0668	360L	synonymous	1.0
Chromosome	764458	rpoC	Rv0668	363P	synonymous	1.0
Chromosome	764461	rpoC	Rv0668	364E	synonymous	1.0
Chromosome	764485	rpoC	Rv0668	372R	synonymous	1.0
Chromosome	764491	rpoC	Rv0668	374L	synonymous	0.987179487179
Chromosome	764497	rpoC	Rv0668	376E	synonymous	1.0
Chromosome	764500	rpoC	Rv0668	377S	synonymous	1.0
Chromosome	764512	rpoC	Rv0668	381L	synonymous	1.0
Chromosome	764521	rpoC	Rv0668	384N	synonymous	1.0
Chromosome	764527	rpoC	Rv0668	386R	synonymous	0.971014492754
Chromosome	764536	rpoC	Rv0668	389R	synonymous	0.985074626866
Chromosome	764539	rpoC	Rv0668	390P	synonymous	1.0
Chromosome	764575	rpoC	Rv0668	402L	synonymous	1.0
Chromosome	764605	rpoC	Rv0668	412R	synonymous	1.0
Chromosome	764611	rpoC	Rv0668	414R	synonymous	0.987179487179
Chromosome	764623	rpoC	Rv0668	418L	synonymous	1.0
Chromosome	764626	rpoC	Rv0668	419G	synonymous	0.973333333333
Chromosome	764632	rpoC	Rv0668	421R	synonymous	1.0
Chromosome	764650	rpoC	Rv0668	427R	synonymous	0.986842105263
Chromosome	764701	rpoC	Rv0668	444P	synonymous	1.0
Chromosome	764713	rpoC	Rv0668	448A	synonymous	1.0
Chromosome	764716	rpoC	Rv0668	449L	synonymous	1.0
Chromosome	764746	rpoC	Rv0668	459R	synonymous	0.985294117647
Chromosome	764752	rpoC	Rv0668	461V	synonymous	1.0
Chromosome	764758	rpoC	Rv0668	463L	synonymous	1.0
Chromosome	764764	rpoC	Rv0668	465H	synonymous	1.0
Chromosome	764803	rpoC	Rv0668	478R	synonymous	1.0
Chromosome	764809	rpoC	Rv0668	480R	synonymous	0.985714285714
Chromosome	764815	rpoC	Rv0668	482Q	synonymous	1.0
Chromosome	764824	rpoC	Rv0668	485D	synonymous	1.0
Chromosome	764827	rpoC	Rv0668	486V	synonymous	1.0
Chromosome	764858	rpoC	Rv0668	497L	synonymous	1.0
Chromosome	764869	rpoC	Rv0668	500R	synonymous	1.0
Chromosome	764875	rpoC	Rv0668	502P	synonymous	1.0
Chromosome	764878	rpoC	Rv0668	503T	synonymous	0.986301369863
Chromosome	764887	rpoC	Rv0668	506R	synonymous	1.0
Chromosome	764888	rpoC	Rv0668	507L	synonymous	1.0
Chromosome	764911	rpoC	Rv0668	514P	synonymous	1.0
Chromosome	764912	rpoC	Rv0668	515M>515Q	missense	1.0
Chromosome	764935	rpoC	Rv0668	522I	synonymous	1.0
Chromosome	764948	rpoC	Rv0668	527L	synonymous	1.0
Chromosome	764968	rpoC	Rv0668	533N	synonymous	1.0
Chromosome	765007	rpoC	Rv0668	546P	synonymous	1.0
Chromosome	765008	rpoC	Rv0668	547L	synonymous	1.0
Chromosome	765011	rpoC	Rv0668	548S	synonymous	1.0
Chromosome	765016	rpoC	Rv0668	549A	synonymous	1.0
Chromosome	765019	rpoC	Rv0668	550E	synonymous	1.0
Chromosome	765034	rpoC	Rv0668	555A	synonymous	1.0
Chromosome	765040	rpoC	Rv0668	557I	synonymous	1.0
Chromosome	765041	rpoC	Rv0668	558L	synonymous	1.0
Chromosome	765047	rpoC	Rv0668	560L	synonymous	1.0
Chromosome	765055	rpoC	Rv0668	562S	synonymous	1.0
Chromosome	765073	rpoC	Rv0668	568P	synonymous	1.0
Chromosome	765076	rpoC	Rv0668	569A	synonymous	1.0
Chromosome	765078	rpoC	Rv0668	570SGR>570SGK	missense&inframe_altering	0.964285714286
Chromosome	765089	rpoC	Rv0668	574L	synonymous	1.0
Chromosome	765103	rpoC	Rv0668	578R	synonymous	1.0
Chromosome	765121	rpoC	Rv0668	584G	synonymous	1.0
Chromosome	765129	rpoC	Rv0668	587Y>587F	missense	1.0
Chromosome	765259	rpoC	Rv0668	630R	synonymous	0.961538461538
Chromosome	765284	rpoC	Rv0668	639Q>639D	missense	0.95652173913
Chromosome	765287	rpoC	Rv0668	640L>640A	missense	0.95652173913
Chromosome	765292	rpoC	Rv0668	641R	synonymous	0.95652173913
Chromosome	765300	rpoC	Rv0668	644V>644A	missense	0.95652173913
Chromosome	765302	rpoC	Rv0668	645E>645N	missense	0.934782608696
Chromosome	765319	rpoC	Rv0668	650L	synonymous	0.95652173913
Chromosome	765323	rpoC	Rv0668	652GH>652E	inframe_deletion	0.95652173913
Chromosome	765330	rpoC	Rv0668	654S>653N	missense	0.95652173913
Chromosome	765338	rpoC	Rv0668	657Q>656K	missense	0.967741935484
Chromosome	765352	rpoC	Rv0668	661A	synonymous	0.967213114754
Chromosome	765357	rpoC	Rv0668	663M>662T	missense	0.967213114754
Chromosome	765361	rpoC	Rv0668	664A	synonymous	0.950819672131
Chromosome	765383	rpoC	Rv0668	672M>671L	missense	0.973333333333
Chromosome	765403	rpoC	Rv0668	678P	synonymous	0.955882352941
Chromosome	765404	rpoC	Rv0668	679L>678K	missense	0.942028985507
Chromosome	765409	rpoC	Rv0668	680G	synonymous	0.970588235294
Chromosome	765412	rpoC	Rv0668	681Y	synonymous	0.971014492754
Chromosome	765425	rpoC	Rv0668	686K>685E	missense	0.988095238095
Chromosome	765445	rpoC	Rv0668	692V	synonymous	0.975903614458
Chromosome	765452	rpoC	Rv0668	695A>694R	missense	0.973333333333
Chromosome	765466	rpoC	Rv0668	699D	synonymous	0.987654320988
Chromosome	765478	rpoC	Rv0668	703R	synonymous	0.987654320988
Chromosome	765480	rpoC	Rv0668	704Y>703F	missense	0.987654320988
Chromosome	765496	rpoC	Rv0668	709V	synonymous	0.987654320988
Chromosome	765499	rpoC	Rv0668	710A	synonymous	1.0
Chromosome	765529	rpoC	Rv0668	720G	synonymous	1.0
Chromosome	765533	rpoC	Rv0668	722Y>721H	missense	1.0
Chromosome	765547	rpoC	Rv0668	726R	synonymous	0.969230769231
Chromosome	765548	rpoC	Rv0668	727S	synonymous	0.984375
Chromosome	765553	rpoC	Rv0668	728G	synonymous	1.0
Chromosome	765556	rpoC	Rv0668	729V	synonymous	0.984848484848
Chromosome	765562	rpoC	Rv0668	731V	synonymous	0.971428571429
Chromosome	765577	rpoC	Rv0668	736V	synonymous	0.985915492958
Chromosome	765591	rpoC	Rv0668	741R>740Q	missense	1.0
Chromosome	765596	rpoC	Rv0668	743K>742Q	missense	1.0
Chromosome	765671	rpoC	Rv0668	768D>767N	missense	1.0
Chromosome	765686	rpoC	Rv0668	773A>772S	missense	0.966666666667
Chromosome	765694	rpoC	Rv0668	775V	synonymous	1.0
Chromosome	765695	rpoC	Rv0668	776E>775K	missense	1.0
Chromosome	765700	rpoC	Rv0668	777I	synonymous	1.0
Chromosome	765704	rpoC	Rv0668	779K>778Q	missense	1.0
Chromosome	765709	rpoC	Rv0668	780E>779D	missense	1.0
Chromosome	765718	rpoC	Rv0668	783D>782E	missense	1.0
Chromosome	765724	rpoC	Rv0668	785V	synonymous	1.0
Chromosome	765728	rpoC	Rv0668	787Q>786K	missense	1.0
Chromosome	765733	rpoC	Rv0668	788A	synonymous	1.0
Chromosome	765737	rpoC	Rv0668	790R>789E	missense	1.0
Chromosome	765743	rpoC	Rv0668	792H>791Y	missense	1.0
Chromosome	765751	rpoC	Rv0668	794P	synonymous	1.0
Chromosome	765753	rpoC	Rv0668	795D>794A	missense	1.0
Chromosome	765772	rpoC	Rv0668	801T	synonymous	1.0
Chromosome	765778	rpoC	Rv0668	803V	synonymous	1.0
Chromosome	765779	rpoC	Rv0668	804D>803K	missense	1.0
Chromosome	765793	rpoC	Rv0668	808T	synonymous	1.0
Chromosome	765796	rpoC	Rv0668	809G	synonymous	1.0
Chromosome	765800	rpoC	Rv0668	811F>810L	missense	1.0
Chromosome	765811	rpoC	Rv0668	814T	synonymous	1.0
Chromosome	765814	rpoC	Rv0668	815R	synonymous	1.0
Chromosome	765817	rpoC	Rv0668	816T	synonymous	1.0
Chromosome	765823	rpoC	Rv0668	818A	synonymous	1.0
Chromosome	765826	rpoC	Rv0668	819G	synonymous	1.0
Chromosome	765835	rpoC	Rv0668	822G	synonymous	1.0
Chromosome	765871	rpoC	Rv0668	834R	synonymous	0.987804878049
Chromosome	765875	rpoC	Rv0668	836V>835I	missense	1.0
Chromosome	765886	rpoC	Rv0668	839S	synonymous	1.0
Chromosome	765904	rpoC	Rv0668	845T	synonymous	1.0
Chromosome	765908	rpoC	Rv0668	847L	synonymous	0.987179487179
Chromosome	765934	rpoC	Rv0668	855G	synonymous	1.0
Chromosome	765940	rpoC	Rv0668	857R	synonymous	1.0
Chromosome	765946	rpoC	Rv0668	859G	synonymous	1.0
Chromosome	765947	rpoC	Rv0668	860L	synonymous	1.0
Chromosome	765952	rpoC	Rv0668	861A	synonymous	1.0
Chromosome	765961	rpoC	Rv0668	864A	synonymous	1.0
Chromosome	765962	rpoC	Rv0668	865L	synonymous	1.0
Chromosome	765967	rpoC	Rv0668	866R	synonymous	0.944444444444
Chromosome	765979	rpoC	Rv0668	870S	synonymous	0.555555555556
Chromosome	765982	rpoC	Rv0668	871G	synonymous	0.555555555556
Chromosome	765994	rpoC	Rv0668	875R	synonymous	1.0
Chromosome	766012	rpoC	Rv0668	881S	synonymous	1.0
Chromosome	766021	rpoC	Rv0668	884V	synonymous	1.0
Chromosome	766027	rpoC	Rv0668	886V	synonymous	1.0
Chromosome	766034	rpoC	Rv0668	889H>888T	missense	0.97619047619
Chromosome	766042	rpoC	Rv0668	891C	synonymous	1.0
Chromosome	766043	rpoC	Rv0668	892Q>891E	missense	1.0
Chromosome	766061	rpoC	Rv0668	898V>897I	missense	1.0
Chromosome	766067	rpoC	Rv0668	900E>899T	missense	1.0
Chromosome	766309	rpoC	Rv0668	980G	synonymous	1.0
Chromosome	766315	rpoC	Rv0668	982S	synonymous	1.0
Chromosome	766345	rpoC	Rv0668	992G	synonymous	1.0
Chromosome	766348	rpoC	Rv0668	993E	synonymous	1.0
Chromosome	766363	rpoC	Rv0668	998V	synonymous	1.0
Chromosome	766381	rpoC	Rv0668	1004G	synonymous	1.0
Chromosome	766384	rpoC	Rv0668	1005E	synonymous	1.0
Chromosome	766390	rpoC	Rv0668	1007G	synonymous	1.0
Chromosome	766408	rpoC	Rv0668	1013R	synonymous	1.0
Chromosome	766442	rpoC	Rv0668	1025T>1024V	missense	1.0
Chromosome	766456	rpoC	Rv0668	1029P	synonymous	1.0
Chromosome	766459	rpoC	Rv0668	1030R	synonymous	1.0
Chromosome	766462	rpoC	Rv0668	1031V	synonymous	1.0
Chromosome	766483	rpoC	Rv0668	1038R	synonymous	0.933333333333
Chromosome	766484	rpoC	Rv0668	1039V>1038I	missense	1.0
Chromosome	766492	rpoC	Rv0668	1041R	synonymous	1.0
Chromosome	766493	rpoC	Rv0668	1042G>1041N	missense	1.0
Chromosome	766504	rpoC	Rv0668	1045P	synonymous	1.0
Chromosome	766513	rpoC	Rv0668	1048D	synonymous	1.0
Chromosome	766517	rpoC	Rv0668	1050T>1049A	missense	1.0
Chromosome	766528	rpoC	Rv0668	1053V	synonymous	1.0
Chromosome	766534	rpoC	Rv0668	1055L	synonymous	1.0
Chromosome	766539	rpoC	Rv0668	1057DGER>1056ESDK	missense&inframe_altering	0.838709677419
Chromosome	766554	rpoC	Rv0668	1062Y>1061F	missense	1.0
Chromosome	766573	rpoC	Rv0668	1068P	synonymous	1.0
Chromosome	766579	rpoC	Rv0668	1070D	synonymous	1.0
Chromosome	766585	rpoC	Rv0668	1072G	synonymous	1.0
Chromosome	766594	rpoC	Rv0668	1075V	synonymous	0.979166666667
Chromosome	766607	rpoC	Rv0668	1080I>1079L	missense	1.0
Chromosome	766618	rpoC	Rv0668	1083R	synonymous	1.0
Chromosome	766624	rpoC	Rv0668	1085R	synonymous	1.0
Chromosome	766630	rpoC	Rv0668	1087R	synonymous	1.0
Chromosome	766634	rpoC	Rv0668	1089F>1088I	missense	1.0
Chromosome	766638	rpoC	Rv0668	1090K>1089T	missense	1.0
Chromosome	766645	rpoC	Rv0668	1092E	synonymous	1.0
Chromosome	766651	rpoC	Rv0668	1094G	synonymous	1.0
Chromosome	766658	rpoC	Rv0668	1097R>1096G	missense	1.0
Chromosome	766666	rpoC	Rv0668	1099L	synonymous	1.0
Chromosome	766672	rpoC	Rv0668	1101D	synonymous	1.0
Chromosome	766675	rpoC	Rv0668	1102G	synonymous	1.0
Chromosome	766690	rpoC	Rv0668	1107V	synonymous	1.0
Chromosome	766694	rpoC	Rv0668	1109Q>1108D	missense	1.0
Chromosome	766714	rpoC	Rv0668	1115S	synonymous	1.0
Chromosome	766717	rpoC	Rv0668	1116A	synonymous	1.0
Chromosome	766720	rpoC	Rv0668	1117D	synonymous	0.975
Chromosome	766726	rpoC	Rv0668	1119H	synonymous	1.0
Chromosome	766738	rpoC	Rv0668	1123R	synonymous	0.954545454545
Chromosome	766741	rpoC	Rv0668	1124V	synonymous	1.0
Chromosome	766747	rpoC	Rv0668	1126G	synonymous	1.0
Chromosome	766765	rpoC	Rv0668	1132I	synonymous	1.0
Chromosome	766771	rpoC	Rv0668	1134L	synonymous	1.0
Chromosome	766774	rpoC	Rv0668	1135V	synonymous	0.970588235294
Chromosome	766775	rpoC	Rv0668	1136R>1135K	missense	1.0
Chromosome	766798	rpoC	Rv0668	1143R	synonymous	0.977272727273
Chromosome	766804	rpoC	Rv0668	1145Q	synonymous	1.0
Chromosome	766837	rpoC	Rv0668	1156V	synonymous	1.0
Chromosome	766843	rpoC	Rv0668	1158V	synonymous	1.0
Chromosome	766846	rpoC	Rv0668	1159R	synonymous	1.0
Chromosome	766858	rpoC	Rv0668	1163R	synonymous	1.0
Chromosome	766861	rpoC	Rv0668	1164R	synonymous	1.0
Chromosome	766864	rpoC	Rv0668	1165V	synonymous	1.0
Chromosome	766867	rpoC	Rv0668	1166T	synonymous	1.0
Chromosome	766876	rpoC	Rv0668	1169D	synonymous	1.0
Chromosome	766882	rpoC	Rv0668	1171G	synonymous	1.0
Chromosome	766883	rpoC	Rv0668	1172S>1171A	missense	1.0
Chromosome	766894	rpoC	Rv0668	1175F	synonymous	1.0
Chromosome	766895	rpoC	Rv0668	1176L	synonymous	1.0
Chromosome	766900	rpoC	Rv0668	1177P	synonymous	1.0
Chromosome	766903	rpoC	Rv0668	1178G	synonymous	1.0
Chromosome	766909	rpoC	Rv0668	1180L	synonymous	1.0
Chromosome	766911	rpoC	Rv0668	1181I>1180T	missense	1.0
Chromosome	766915	rpoC	Rv0668	1182D>1181E	missense	0.954545454545
Chromosome	766918	rpoC	Rv0668	1183R	synonymous	0.954545454545
Chromosome	766921	rpoC	Rv0668	1184A	synonymous	0.954545454545
Chromosome	766931	rpoC	Rv0668	1188A>1187T	missense	1.0
Chromosome	766942	rpoC	Rv0668	1191R	synonymous	1.0
Chromosome	766945	rpoC	Rv0668	1192R	synonymous	1.0
Chromosome	766948	rpoC	Rv0668	1193V	synonymous	1.0
Chromosome	766963	rpoC	Rv0668	1198G	synonymous	1.0
Chromosome	766981	rpoC	Rv0668	1204R	synonymous	1.0
Chromosome	766996	rpoC	Rv0668	1209G	synonymous	1.0
Chromosome	767008	rpoC	Rv0668	1213A	synonymous	1.0
Chromosome	767020	rpoC	Rv0668	1217T	synonymous	0.864406779661
Chromosome	767023	rpoC	Rv0668	1218D	synonymous	0.866666666667
Chromosome	767098	rpoC	Rv0668	1243D	synonymous	1.0
Chromosome	767104	rpoC	Rv0668	1245L	synonymous	1.0
Chromosome	767105	rpoC	Rv0668	1246N>1245Q	missense	1.0
Chromosome	767119	rpoC	Rv0668	1250E	synonymous	1.0
Chromosome	767134	rpoC	Rv0668	1255G	synonymous	1.0
Chromosome	767138	rpoC	Rv0668	1257L	synonymous	0.962264150943
Chromosome	767158	rpoC	Rv0668	1263G	synonymous	1.0
Chromosome	767162	rpoC	Rv0668	1265N>1264A	missense	1.0
Chromosome	767174	rpoC	Rv0668	1269N>1268D	missense	1.0
Chromosome	767180	rpoC	Rv0668	1271A>1270Q	missense	1.0
Chromosome	767191	rpoC	Rv0668	1274P	synonymous	1.0
Chromosome	767197	rpoC	Rv0668	1276E	synonymous	0.981481481481
Chromosome	767200	rpoC	Rv0668	1277E	synonymous	1.0
Chromosome	767221	rpoC	Rv0668	1284T	synonymous	0.983870967742
Chromosome	767230	rpoC	Rv0668	1287S	synonymous	0.984126984127
Chromosome	767233	rpoC	Rv0668	1288Y	synonymous	1.0
Chromosome	767263	rpoC	Rv0668	1298G	synonymous	1.0
Chromosome	767264	rpoC	Rv0668	1299A>1298Q	missense	1.0
Chromosome	767278	rpoC	Rv0668	1303A	synonymous	1.0
Chromosome	767281	rpoC	Rv0668	1304A	synonymous	1.0
Chromosome	767284	rpoC	Rv0668	1305V	synonymous	1.0
Chromosome	767296	rpoC	Rv0668	1309D	synonymous	0.981132075472
Chromosome	767302	rpoC	Rv0668	1311G	synonymous	0.981481481481
Chromosome	781572	rpsL	Rv0682	5Q>5N	missense	1.0
Chromosome	781595	rpsL	Rv0682	12R	synonymous	1.0
Chromosome	781598	rpsL	Rv0682	13R	synonymous	1.0
Chromosome	781605	rpsL	Rv0682	16I>16V	missense	1.0
Chromosome	781608	rpsL	Rv0682	17S>17A	missense	1.0
Chromosome	781628	rpsL	Rv0682	23A	synonymous	1.0
Chromosome	781631	rpsL	Rv0682	24L	synonymous	1.0
Chromosome	781649	rpsL	Rv0682	30R	synonymous	1.0
Chromosome	781655	rpsL	Rv0682	32G	synonymous	1.0
Chromosome	781658	rpsL	Rv0682	33V	synonymous	1.0
Chromosome	781682	rpsL	Rv0682	41T	synonymous	1.0
Chromosome	781709	rpsL	Rv0682	50R	synonymous	1.0
Chromosome	781715	rpsL	Rv0682	52V	synonymous	1.0
Chromosome	781728	rpsL	Rv0682	57L	synonymous	1.0
Chromosome	781732	rpsL	Rv0682	58TSQ>58TSG	missense&inframe_altering	1.0
Chromosome	781742	rpsL	Rv0682	61V	synonymous	1.0
Chromosome	781751	rpsL	Rv0682	64T	synonymous	1.0
Chromosome	781760	rpsL	Rv0682	67I	synonymous	1.0
Chromosome	781772	rpsL	Rv0682	71G	synonymous	1.0
Chromosome	781808	rpsL	Rv0682	83R	synonymous	1.0
Chromosome	781814	rpsL	Rv0682	85G	synonymous	1.0
Chromosome	781817	rpsL	Rv0682	86R	synonymous	1.0
Chromosome	781829	rpsL	Rv0682	90L	synonymous	1.0
Chromosome	781832	rpsL	Rv0682	91P	synonymous	0.985714285714
Chromosome	781838	rpsL	Rv0682	93V	synonymous	1.0
Chromosome	781841	rpsL	Rv0682	94R	synonymous	0.987179487179
Chromosome	781859	rpsL	Rv0682	100G	synonymous	1.0
Chromosome	781865	rpsL	Rv0682	102L	synonymous	1.0
Chromosome	781868	rpsL	Rv0682	103D	synonymous	1.0
Chromosome	781871	rpsL	Rv0682	104T	synonymous	1.0
Chromosome	781892	rpsL	Rv0682	111K	synonymous	1.0
Chromosome	781898	rpsL	Rv0682	113A	synonymous	1.0
Chromosome	781901	rpsL	Rv0682	114R	synonymous	1.0
Chromosome	781907	rpsL	Rv0682	116R	synonymous	1.0
Chromosome	781916	rpsL	Rv0682	119A	synonymous	1.0
Chromosome	781929	rpsL	Rv0682	124G>124S	missense	0.972972972973
Chromosome	800814	rplC	Rv0701	2A	synonymous	1.0
Chromosome	800815	rplC	Rv0701	3R	synonymous	1.0
Chromosome	800820	rplC	Rv0701	4K	synonymous	1.0
Chromosome	800827	rplC	Rv0701	7L	synonymous	1.0
Chromosome	800832	rplC	Rv0701	8G	synonymous	1.0
Chromosome	800844	rplC	Rv0701	12G	synonymous	1.0
Chromosome	800856	rplC	Rv0701	16V	synonymous	1.0
Chromosome	800862	rplC	Rv0701	18D	synonymous	0.951219512195
Chromosome	800865	rplC	Rv0701	19E	synonymous	1.0
Chromosome	800867	rplC	Rv0701	20S>20N	missense	0.975609756098
Chromosome	800873	rplC	Rv0701	22R>22K	missense	1.0
Chromosome	800877	rplC	Rv0701	23V	synonymous	1.0
Chromosome	800880	rplC	Rv0701	24V	synonymous	1.0
Chromosome	800889	rplC	Rv0701	27T	synonymous	1.0
Chromosome	800892	rplC	Rv0701	28V	synonymous	1.0
Chromosome	800895	rplC	Rv0701	29V	synonymous	1.0
Chromosome	800904	rplC	Rv0701	32G	synonymous	0.980392156863
Chromosome	800916	rplC	Rv0701	36V	synonymous	1.0
Chromosome	800921	rplC	Rv0701	38R>38L	missense	1.0
Chromosome	800928	rplC	Rv0701	40R	synonymous	0.980769230769
Chromosome	800931	rplC	Rv0701	41T	synonymous	1.0
Chromosome	800937	rplC	Rv0701	43E	synonymous	1.0
Chromosome	800946	rplC	Rv0701	46G	synonymous	1.0
Chromosome	800949	rplC	Rv0701	47Y	synonymous	1.0
Chromosome	800964	rplC	Rv0701	52L	synonymous	1.0
Chromosome	800985	rplC	Rv0701	59P	synonymous	1.0
Chromosome	801003	rplC	Rv0701	65P	synonymous	1.0
Chromosome	801004	rplC	Rv0701	66L>66V	missense	1.0
Chromosome	801009	rplC	Rv0701	67T	synonymous	1.0
Chromosome	801012	rplC	Rv0701	68G	synonymous	1.0
Chromosome	801019	rplC	Rv0701	71T>71A	missense	1.0
Chromosome	801027	rplC	Rv0701	73A	synonymous	0.833333333333
Chromosome	801039	rplC	Rv0701	77P	synonymous	1.0
Chromosome	801045	rplC	Rv0701	79R	synonymous	1.0
Chromosome	801046	rplC	Rv0701	80Y>80H	missense	1.0
Chromosome	801054	rplC	Rv0701	82A	synonymous	1.0
Chromosome	801060	rplC	Rv0701	84L	synonymous	1.0
Chromosome	801064	rplC	Rv0701	86L>86V	missense	1.0
Chromosome	801071	rplC	Rv0701	88DS>88E	inframe_deletion	1.0
Chromosome	801090	rplC	Rv0701	94E	synonymous	1.0
Chromosome	801094	rplC	Rv0701	96Q>95E	missense	1.0
Chromosome	801099	rplC	Rv0701	97V	synonymous	1.0
Chromosome	801102	rplC	Rv0701	98G	synonymous	1.0
Chromosome	801105	rplC	Rv0701	99Q	synonymous	1.0
Chromosome	801109	rplC	Rv0701	101L	synonymous	1.0
Chromosome	801117	rplC	Rv0701	103A	synonymous	1.0
Chromosome	801132	rplC	Rv0701	108D	synonymous	1.0
Chromosome	801133	rplC	Rv0701	109GS>108GA	missense&inframe_altering	1.0
Chromosome	801147	rplC	Rv0701	113D	synonymous	1.0
Chromosome	801153	rplC	Rv0701	115T	synonymous	1.0
Chromosome	801156	rplC	Rv0701	116G	synonymous	1.0
Chromosome	801160	rplC	Rv0701	118S	synonymous	1.0
Chromosome	801171	rplC	Rv0701	121K	synonymous	1.0
Chromosome	801174	rplC	Rv0701	122G	synonymous	1.0
Chromosome	801195	rplC	Rv0701	129R	synonymous	0.981481481481
Chromosome	801205	rplC	Rv0701	133R>132A	missense	1.0
Chromosome	801210	rplC	Rv0701	134G	synonymous	1.0
Chromosome	801220	rplC	Rv0701	138S>137A	missense	1.0
Chromosome	801231	rplC	Rv0701	141A	synonymous	0.984126984127
Chromosome	801237	rplC	Rv0701	143A	synonymous	1.0
Chromosome	801252	rplC	Rv0701	148P	synonymous	1.0
Chromosome	801264	rplC	Rv0701	152G	synonymous	1.0
Chromosome	801267	rplC	Rv0701	153G	synonymous	1.0
Chromosome	801276	rplC	Rv0701	156T	synonymous	1.0
Chromosome	801281	rplC	Rv0701	158A>157G	missense	0.950819672131
Chromosome	801285	rplC	Rv0701	159R	synonymous	0.967213114754
Chromosome	801307	rplC	Rv0701	167A>166S	missense	0.966101694915
Chromosome	801312	rplC	Rv0701	168G	synonymous	1.0
Chromosome	801315	rplC	Rv0701	169R	synonymous	0.966101694915
Chromosome	801324	rplC	Rv0701	172N	synonymous	1.0
Chromosome	801337	rplC	Rv0701	177V>176T	missense	0.97619047619
Chromosome	801341	rplC	Rv0701	178L>177Q	missense	1.0
Chromosome	801348	rplC	Rv0701	180L	synonymous	1.0
Chromosome	801349	rplC	Rv0701	181L>180K	missense	1.0
Chromosome	801354	rplC	Rv0701	182V	synonymous	1.0
Chromosome	801357	rplC	Rv0701	183H	synonymous	1.0
Chromosome	801385	rplC	Rv0701	193L	synonymous	0.886363636364
Chromosome	1471922	rrs	rrs	77GT>G	non_coding	0.917159763314
Chromosome	1471925	rrs	rrs	80T>C	non_coding	1.0
Chromosome	1471931	rrs	rrs	86GA>G	non_coding	0.9875
Chromosome	1471934	rrs	rrs	89A>G	non_coding	1.0
Chromosome	1471986	rrs	rrs	141C>T	non_coding	1.0
Chromosome	1472019	rrs	rrs	174G>A	non_coding	1.0
Chromosome	1472023	rrs	rrs	178G>T	non_coding	1.0
Chromosome	1472031	rrs	rrs	186G>C	non_coding	0.990990990991
Chromosome	1472033	rrs	rrs	188A>C	non_coding	0.990654205607
Chromosome	1472035	rrs	rrs	190G>T	non_coding	0.990740740741
Chromosome	1472040	rrs	rrs	195T>G	non_coding	0.981132075472
Chromosome	1472041	rrs	rrs	196C>T	non_coding	0.990476190476
Chromosome	1472042	rrs	rrs	197T>G	non_coding	0.981651376147
Chromosome	1472053	rrs	rrs	208AGC>A	non_coding	0.980769230769
Chromosome	1472061	rrs	rrs	216A>T	non_coding	1.0
Chromosome	1472075	rrs	rrs	230A>G	non_coding	1.0
Chromosome	1472106	rrs	rrs	261G>A	non_coding	1.0
Chromosome	1472108	rrs	rrs	263C>T	non_coding	1.0
Chromosome	1472150	rrs	rrs	305T>A	non_coding	1.0
Chromosome	1472251	rrs	rrs	406G>A	non_coding	0.989847715736
Chromosome	1472286	rrs	rrs	441C>A	non_coding	1.0
Chromosome	1472287	rrs	rrs	442C>T	non_coding	1.0
Chromosome	1472289	rrs	rrs	444T>G	non_coding	1.0
Chromosome	1472290	rrs	rrs	445C>G	non_coding	1.0
Chromosome	1472324	rrs	rrs	479G>C	non_coding	0.989690721649
Chromosome	1472325	rrs	rrs	480G>C	non_coding	0.989690721649
Chromosome	1472327	rrs	rrs	482G>A	non_coding	1.0
Chromosome	1472328	rrs	rrs	483G>T	non_coding	0.989690721649
Chromosome	1472337	rrs	rrs	492C>G	non_coding	0.993288590604
Chromosome	1472380	rrs	rrs	535G>C	non_coding	0.988764044944
Chromosome	1472446	rrs	rrs	601T>A	non_coding	0.993939393939
Chromosome	1472452	rrs	rrs	607G>A	non_coding	0.993975903614
Chromosome	1472464	rrs	rrs	619A>G	non_coding	1.0
Chromosome	1472846	rrs	rrs	1001C>A	non_coding	0.993464052288
Chromosome	1472847	rrs	rrs	1002G>C	non_coding	1.0
Chromosome	1472849	rrs	rrs	1004C>G	non_coding	1.0
Chromosome	1472850	rrs	rrs	1005T>C	non_coding	1.0
Chromosome	1472857	rrs	rrs	1012A>G	non_coding	1.0
Chromosome	1472858	rrs	rrs	1013G>T	non_coding	0.993377483444
Chromosome	1472860	rrs	rrs	1015C>G	non_coding	0.993421052632
Chromosome	1472861	rrs	rrs	1016G>T	non_coding	0.993421052632
Chromosome	1472973	rrs	rrs	1128A>T	non_coding	1.0
Chromosome	1473104	rrs	rrs	1259C>T	non_coding	0.994444444444
Chromosome	1473110	rrs	rrs	1265T>G	non_coding	1.0
Chromosome	1473111	rrs	rrs	1266A>G	non_coding	1.0
Chromosome	1473120	rrs	rrs	1275C>CT	non_coding	0.938547486034
Chromosome	1473123	rrs	rrs	1278A>C	non_coding	0.994382022472
Chromosome	1473276	rrs	rrs	1431A>G	non_coding	1.0
Chromosome	1473290	rrs	rrs	1445C>T	non_coding	1.0
Chromosome	1473291	rrs	rrs	1446G>GT	non_coding	0.993902439024
Chromosome	1473301	rrs	rrs	1456T>C	non_coding	1.0
Chromosome	1473668	rrl	rrl	11C>T	non_coding	1.0
Chromosome	1473696	rrl	rrl	39T>C	non_coding	1.0
Chromosome	1473697	rrl	rrl	40C>T	non_coding	1.0
Chromosome	1473699	rrl	rrl	42A>G	non_coding	1.0
Chromosome	1473717	rrl	rrl	60G>T	non_coding	0.993939393939
Chromosome	1473746	rrl	rrl	89T>C	non_coding	1.0
Chromosome	1473758	rrl	rrl	101G>T	non_coding	0.993710691824
Chromosome	1473770	rrl	rrl	113T>G	non_coding	1.0
Chromosome	1473788	rrl	rrl	131A>G	non_coding	1.0
Chromosome	1473806	rrl	rrl	149C>T	non_coding	0.976744186047
Chromosome	1473807	rrl	rrl	150T>C	non_coding	1.0
Chromosome	1473811	rrl	rrl	154C>CT	non_coding	0.93023255814
Chromosome	1473814	rrl	rrl	157AT>A	non_coding	0.988095238095
Chromosome	1473823	rrl	rrl	166T>C	non_coding	1.0
Chromosome	1473829	rrl	rrl	172G>T	non_coding	0.988095238095
Chromosome	1473830	rrl	rrl	173T>G	non_coding	1.0
Chromosome	1473831	rrl	rrl	174G>T	non_coding	1.0
Chromosome	1473832	rrl	rrl	175C>A	non_coding	1.0
Chromosome	1473876	rrl	rrl	219G>A	non_coding	1.0
Chromosome	1473884	rrl	rrl	227C>CA	non_coding	0.969696969697
Chromosome	1473887	rrl	rrl	230T>A	non_coding	0.984848484848
Chromosome	1473898	rrl	rrl	241C>T	non_coding	0.992857142857
Chromosome	1473899	rrl	rrl	242A>G	non_coding	1.0
Chromosome	1473916	rrl	rrl	259C>A	non_coding	1.0
Chromosome	1473922	rrl	rrl	265A>G	non_coding	0.981818181818
Chromosome	1473923	rrl	rrl	266C>G	non_coding	1.0
Chromosome	1473924	rrl	rrl	267A>AT	non_coding	0.990825688073
Chromosome	1473935	rrl	rrl	278C>T	non_coding	1.0
Chromosome	1473937	rrl	rrl	280C>T	non_coding	1.0
Chromosome	1473943	rrl	rrl	286G>T	non_coding	1.0
Chromosome	1473945	rrl	rrl	288T>A	non_coding	1.0
Chromosome	1473946	rrl	rrl	289A>T	non_coding	1.0
Chromosome	1473977	rrl	rrl	320GGGA>G	non_coding	0.275
Chromosome	1473989	rrl	rrl	332C>T	non_coding	1.0
Chromosome	1473990	rrl	rrl	333T>TTTC	non_coding	0.942857142857
Chromosome	1473994	rrl	rrl	337C>T	non_coding	1.0
Chromosome	1473995	rrl	rrl	338G>T	non_coding	1.0
Chromosome	1474001	rrl	rrl	344C>T	non_coding	1.0
Chromosome	1474007	rrl	rrl	350A>G	non_coding	1.0
Chromosome	1474008	rrl	rrl	351G>A	non_coding	1.0
Chromosome	1474009	rrl	rrl	352A>G	non_coding	1.0
Chromosome	1474012	rrl	rrl	355C>T	non_coding	1.0
Chromosome	1474016	rrl	rrl	359C>G	non_coding	1.0
Chromosome	1474022	rrl	rrl	365G>A	non_coding	0.991869918699
Chromosome	1474044	rrl	rrl	387C>T	non_coding	1.0
Chromosome	1474045	rrl	rrl	388C>T	non_coding	1.0
Chromosome	1474053	rrl	rrl	396G>A	non_coding	1.0
Chromosome	1474054	rrl	rrl	397T>C	non_coding	1.0
Chromosome	1474083	rrl	rrl	426C>T	non_coding	1.0
Chromosome	1474091	rrl	rrl	434C>T	non_coding	1.0
Chromosome	1474093	rrl	rrl	436G>A	non_coding	1.0
Chromosome	1474096	rrl	rrl	439C>T	non_coding	1.0
Chromosome	1474099	rrl	rrl	442G>A	non_coding	1.0
Chromosome	1474102	rrl	rrl	445TAGTA>T	non_coding	0.988505747126
Chromosome	1474108	rrl	rrl	451C>G	non_coding	1.0
Chromosome	1474110	rrl	rrl	453A>ACGGTG	non_coding	0.977272727273
Chromosome	1474135	rrl	rrl	478G>A	non_coding	1.0
Chromosome	1474140	rrl	rrl	483C>T	non_coding	1.0
Chromosome	1474151	rrl	rrl	494C>T	non_coding	1.0
Chromosome	1474174	rrl	rrl	517A>G	non_coding	1.0
Chromosome	1474181	rrl	rrl	524C>T	non_coding	1.0
Chromosome	1474183	rrl	rrl	526T>C	non_coding	1.0
Chromosome	1474185	rrl	rrl	528G>A	non_coding	1.0
Chromosome	1474186	rrl	rrl	529A>G	non_coding	1.0
Chromosome	1474249	rrl	rrl	592G>T	non_coding	1.0
Chromosome	1474266	rrl	rrl	609T>C	non_coding	1.0
Chromosome	1474269	rrl	rrl	612C>T	non_coding	1.0
Chromosome	1474287	rrl	rrl	630T>TTCGA	non_coding	0.850746268657
Chromosome	1474292	rrl	rrl	635T>G	non_coding	0.966386554622
Chromosome	1474294	rrl	rrl	637CCTCTCCGGAGGA>C	non_coding	0.983333333333
Chromosome	1474310	rrl	rrl	653T>G	non_coding	1.0
Chromosome	1474362	rrl	rrl	705A>G	non_coding	1.0
Chromosome	1474412	rrl	rrl	755G>GT	non_coding	0.551515151515
Chromosome	1474414	rrl	rrl	757C>T	non_coding	0.989247311828
Chromosome	1474417	rrl	rrl	760ACACG>A	non_coding	0.960784313725
Chromosome	1474417	rrl	rrl	760ACACGCGC>A	non_coding	0.954545454545
Chromosome	1474425	rrl	rrl	768A>AG	non_coding	0.52688172043
Chromosome	1474428	rrl	rrl	771C>CGTA	non_coding	0.445652173913
Chromosome	1474437	rrl	rrl	780GAA>G	non_coding	0.47311827957
Chromosome	1474446	rrl	rrl	789C>T	non_coding	1.0
Chromosome	1474626	rrl	rrl	969T>C	non_coding	0.971751412429
Chromosome	1474627	rrl	rrl	970G>A	non_coding	0.994219653179
Chromosome	1474629	rrl	rrl	972G>A	non_coding	0.988505747126
Chromosome	1474632	rrl	rrl	975G>T	non_coding	0.994382022472
Chromosome	1474636	rrl	rrl	979A>T	non_coding	1.0
Chromosome	1474637	rrl	rrl	980C>T	non_coding	1.0
Chromosome	1474638	rrl	rrl	981C>G	non_coding	1.0
Chromosome	1474639	rrl	rrl	982G>T	non_coding	1.0
Chromosome	1474640	rrl	rrl	983C>T	non_coding	1.0
Chromosome	1474673	rrl	rrl	1016T>C	non_coding	1.0
Chromosome	1474676	rrl	rrl	1019T>A	non_coding	1.0
Chromosome	1474677	rrl	rrl	1020A>G	non_coding	0.990867579909
Chromosome	1474710	rrl	rrl	1053T>A	non_coding	0.994318181818
Chromosome	1474715	rrl	rrl	1058T>TCCA	non_coding	0.977401129944
Chromosome	1474720	rrl	rrl	1063C>T	non_coding	0.988950276243
Chromosome	1474753	rrl	rrl	1096A>G	non_coding	0.995238095238
Chromosome	1474760	rrl	rrl	1103A>G	non_coding	0.995391705069
Chromosome	1474794	rrl	rrl	1137C>T	non_coding	1.0
Chromosome	1474803	rrl	rrl	1146G>A	non_coding	0.994974874372
Chromosome	1474812	rrl	rrl	1155G>A	non_coding	1.0
Chromosome	1474830	rrl	rrl	1173A>G	non_coding	1.0
Chromosome	1474932	rrl	rrl	1275C>T	non_coding	0.99512195122
Chromosome	1474967	rrl	rrl	1310TGGGTG>T	non_coding	0.984848484848
Chromosome	1474990	rrl	rrl	1333C>T	non_coding	1.0
Chromosome	1474991	rrl	rrl	1334T>G	non_coding	1.0
Chromosome	1474995	rrl	rrl	1338T>C	non_coding	1.0
Chromosome	1474997	rrl	rrl	1340A>G	non_coding	0.969696969697
Chromosome	1474999	rrl	rrl	1342C>T	non_coding	0.969696969697
Chromosome	1475005	rrl	rrl	1348C>A	non_coding	1.0
Chromosome	1475006	rrl	rrl	1349A>G	non_coding	1.0
Chromosome	1475008	rrl	rrl	1351C>A	non_coding	1.0
Chromosome	1475010	rrl	rrl	1353G>A	non_coding	1.0
Chromosome	1475016	rrl	rrl	1359C>CTA	non_coding	0.984848484848
Chromosome	1475019	rrl	rrl	1362TG>T	non_coding	0.984848484848
Chromosome	1475031	rrl	rrl	1374G>T	non_coding	1.0
Chromosome	1475061	rrl	rrl	1404C>A	non_coding	0.994764397906
Chromosome	1475062	rrl	rrl	1405A>T	non_coding	1.0
Chromosome	1475120	rrl	rrl	1463G>T	non_coding	0.989949748744
Chromosome	1475199	rrl	rrl	1542G>A	non_coding	1.0
Chromosome	1475315	rrl	rrl	1658A>T	non_coding	1.0
Chromosome	1475353	rrl	rrl	1696A>T	non_coding	1.0
Chromosome	1475354	rrl	rrl	1697A>G	non_coding	1.0
Chromosome	1475355	rrl	rrl	1698C>T	non_coding	1.0
Chromosome	1475363	rrl	rrl	1706C>T	non_coding	1.0
Chromosome	1475369	rrl	rrl	1712G>T	non_coding	0.986394557823
Chromosome	1475379	rrl	rrl	1722G>A	non_coding	1.0
Chromosome	1475380	rrl	rrl	1723C>A	non_coding	1.0
Chromosome	1475381	rrl	rrl	1724G>C	non_coding	1.0
Chromosome	1475382	rrl	rrl	1725A>G	non_coding	1.0
Chromosome	1475395	rrl	rrl	1738T>C	non_coding	0.990196078431
Chromosome	1475396	rrl	rrl	1739C>G	non_coding	0.990196078431
Chromosome	1475397	rrl	rrl	1740G>T	non_coding	0.990196078431
Chromosome	1475398	rrl	rrl	1741C>T	non_coding	1.0
Chromosome	1475403	rrl	rrl	1746T>A	non_coding	1.0
Chromosome	1475404	rrl	rrl	1747A>T	non_coding	1.0
Chromosome	1475419	rrl	rrl	1762C>T	non_coding	1.0
Chromosome	1475429	rrl	rrl	1772G>T	non_coding	1.0
Chromosome	1475452	rrl	rrl	1795C>A	non_coding	0.993710691824
Chromosome	1475479	rrl	rrl	1822C>G	non_coding	1.0
Chromosome	1475483	rrl	rrl	1826C>T	non_coding	1.0
Chromosome	1475505	rrl	rrl	1848G>A	non_coding	1.0
Chromosome	1475526	rrl	rrl	1869C>A	non_coding	0.98
Chromosome	1475531	rrl	rrl	1874C>T	non_coding	1.0
Chromosome	1475544	rrl	rrl	1887A>T	non_coding	1.0
Chromosome	1475545	rrl	rrl	1888T>G	non_coding	0.986754966887
Chromosome	1475602	rrl	rrl	1945G>C	non_coding	0.990566037736
Chromosome	1475603	rrl	rrl	1946G>C	non_coding	1.0
Chromosome	1475604	rrl	rrl	1947A>C	non_coding	1.0
Chromosome	1475612	rrl	rrl	1955G>C	non_coding	1.0
Chromosome	1475615	rrl	rrl	1958C>G	non_coding	1.0
Chromosome	1475616	rrl	rrl	1959A>G	non_coding	0.980769230769
Chromosome	1475618	rrl	rrl	1961C>T	non_coding	1.0
Chromosome	1475625	rrl	rrl	1968G>GC	non_coding	1.0
Chromosome	1475629	rrl	rrl	1972G>C	non_coding	1.0
Chromosome	1475637	rrl	rrl	1980T>G	non_coding	1.0
Chromosome	1475638	rrl	rrl	1981C>G	non_coding	1.0
Chromosome	1475639	rrl	rrl	1982C>G	non_coding	1.0
Chromosome	1475643	rrl	rrl	1986C>G	non_coding	1.0
Chromosome	1475647	rrl	rrl	1990G>C	non_coding	1.0
Chromosome	1475659	rrl	rrl	2002G>A	non_coding	1.0
Chromosome	1475753	rrl	rrl	2096C>T	non_coding	0.992537313433
Chromosome	1475762	rrl	rrl	2105G>T	non_coding	0.983333333333
Chromosome	1475763	rrl	rrl	2106C>T	non_coding	0.97520661157
Chromosome	1475764	rrl	rrl	2107A>C	non_coding	0.99173553719
Chromosome	1475765	rrl	rrl	2108A>G	non_coding	0.991666666667
Chromosome	1475775	rrl	rrl	2118G>A	non_coding	0.992647058824
Chromosome	1475988	rrl	rrl	2331A>G	non_coding	0.994082840237
Chromosome	1475991	rrl	rrl	2334T>C	non_coding	0.994047619048
Chromosome	1475995	rrl	rrl	2338G>A	non_coding	0.994117647059
Chromosome	1476030	rrl	rrl	2373A>G	non_coding	0.986301369863
Chromosome	1476032	rrl	rrl	2375C>A	non_coding	0.986013986014
Chromosome	1476033	rrl	rrl	2376T>G	non_coding	0.993055555556
Chromosome	1476035	rrl	rrl	2378G>C	non_coding	0.985815602837
Chromosome	1476044	rrl	rrl	2387T>G	non_coding	0.985915492958
Chromosome	1476046	rrl	rrl	2389G>T	non_coding	0.958333333333
Chromosome	1476047	rrl	rrl	2390G>T	non_coding	0.979310344828
Chromosome	1476049	rrl	rrl	2392C>T	non_coding	0.993150684932
Chromosome	1476088	rrl	rrl	2431A>C	non_coding	0.994505494505
Chromosome	1476099	rrl	rrl	2442A>G	non_coding	0.993150684932
Chromosome	1476103	rrl	rrl	2446C>G	non_coding	0.992907801418
Chromosome	1476105	rrl	rrl	2448G>A	non_coding	0.992907801418
Chromosome	1476106	rrl	rrl	2449A>T	non_coding	0.992907801418
Chromosome	1476110	rrl	rrl	2453G>C	non_coding	1.0
Chromosome	1476115	rrl	rrl	2458T>C	non_coding	1.0
Chromosome	1476131	rrl	rrl	2474C>T	non_coding	1.0
Chromosome	1476160	rrl	rrl	2503T>C	non_coding	0.994680851064
Chromosome	1476214	rrl	rrl	2557G>T	non_coding	0.994736842105
Chromosome	1476215	rrl	rrl	2558C>T	non_coding	1.0
Chromosome	1476224	rrl	rrl	2567A>G	non_coding	1.0
Chromosome	1476251	rrl	rrl	2594T>G	non_coding	1.0
Chromosome	1476256	rrl	rrl	2599A>T	non_coding	1.0
Chromosome	1476260	rrl	rrl	2603A>G	non_coding	0.994708994709
Chromosome	1476281	rrl	rrl	2624T>C	non_coding	0.994845360825
Chromosome	1476297	rrl	rrl	2640C>T	non_coding	1.0
Chromosome	1476299	rrl	rrl	2642C>T	non_coding	0.994505494505
Chromosome	1476529	rrl	rrl	2872A>G	non_coding	1.0
Chromosome	1476540	rrl	rrl	2883C>T	non_coding	1.0
Chromosome	1476583	rrl	rrl	2926G>A	non_coding	1.0
Chromosome	1476584	rrl	rrl	2927C>T	non_coding	1.0
Chromosome	1476594	rrl	rrl	2937C>T	non_coding	0.994680851064
Chromosome	1476597	rrl	rrl	2940G>A	non_coding	1.0
Chromosome	1476603	rrl	rrl	2946G>A	non_coding	1.0
Chromosome	1476628	rrl	rrl	2971T>A	non_coding	1.0
Chromosome	1476664	rrl	rrl	3007T>C	non_coding	1.0
Chromosome	1476665	rrl	rrl	3008T>C	non_coding	1.0
Chromosome	1476674	rrl	rrl	3017T>C	non_coding	1.0
Chromosome	1476679	rrl	rrl	3022T>C	non_coding	1.0
Chromosome	1476689	rrl	rrl	3032A>T	non_coding	1.0
Chromosome	1476690	rrl	rrl	3033C>T	non_coding	1.0
Chromosome	1476693	rrl	rrl	3036G>A	non_coding	1.0
Chromosome	1476695	rrl	rrl	3038T>A	non_coding	1.0
Chromosome	1476716	rrl	rrl	3059A>C	non_coding	1.0
Chromosome	1476723	rrl	rrl	3066T>A	non_coding	1.0
Chromosome	1476725	rrl	rrl	3068C>T	non_coding	0.993788819876
Chromosome	1476726	rrl	rrl	3069A>G	non_coding	1.0
Chromosome	1476731	rrl	rrl	3074G>A	non_coding	1.0
Chromosome	1476732	rrl	rrl	3075T>C	non_coding	1.0
Chromosome	1476746	rrl	rrl	3089T>C	non_coding	1.0
Chromosome	1476747	rrl	rrl	3090C>T	non_coding	1.0
Chromosome	1476754	rrl	rrl	3097G>A	non_coding	1.0
Chromosome	1476759	rrl	rrl	3102T>C	non_coding	1.0
Chromosome	1476770	rrl	rrl	3113T>C	non_coding	1.0
Chromosome	1476771	rrl	rrl	3114G>A	non_coding	1.0
Chromosome	1674252	inhA	Rv1484	17T	synonymous	1.0
Chromosome	1674267	inhA	Rv1484	22A	synonymous	1.0
Chromosome	1674279	inhA	Rv1484	26A	synonymous	1.0
Chromosome	1674280	inhA	Rv1484	27R>27K	missense	1.0
Chromosome	1674285	inhA	Rv1484	28V	synonymous	1.0
Chromosome	1674292	inhA	Rv1484	91G>GA	frameshift	1.0
Chromosome	1833547	rpsA	Rv1630	2P	synonymous	1.0
Chromosome	1833554	rpsA	Rv1630	5T>5S	missense	1.0
Chromosome	1833589	rpsA	Rv1630	16I	synonymous	1.0
Chromosome	1833595	rpsA	Rv1630	18S	synonymous	1.0
Chromosome	1833596	rpsA	Rv1630	19S>19A	missense	1.0
Chromosome	1833616	rpsA	Rv1630	25A	synonymous	1.0
Chromosome	1833619	rpsA	Rv1630	26I	synonymous	0.986486486486
Chromosome	1833628	rpsA	Rv1630	29T	synonymous	1.0
Chromosome	1833634	rpsA	Rv1630	31K	synonymous	1.0
Chromosome	1833661	rpsA	Rv1630	40E	synonymous	0.985074626866
Chromosome	1833664	rpsA	Rv1630	41G	synonymous	1.0
Chromosome	1833676	rpsA	Rv1630	45K	synonymous	1.0
Chromosome	1833679	rpsA	Rv1630	46V	synonymous	1.0
Chromosome	1833685	rpsA	Rv1630	48R	synonymous	1.0
Chromosome	1833694	rpsA	Rv1630	51V	synonymous	1.0
Chromosome	1833697	rpsA	Rv1630	52L	synonymous	1.0
Chromosome	1833703	rpsA	Rv1630	54D	synonymous	0.985714285714
Chromosome	1833709	rpsA	Rv1630	56G	synonymous	1.0
Chromosome	1833724	rpsA	Rv1630	61G	synonymous	1.0
Chromosome	1833727	rpsA	Rv1630	62V	synonymous	1.0
Chromosome	1833730	rpsA	Rv1630	63I	synonymous	1.0
Chromosome	1833733	rpsA	Rv1630	64P	synonymous	1.0
Chromosome	1833734	rpsA	Rv1630	65A>65S	missense	1.0
Chromosome	1833745	rpsA	Rv1630	68L	synonymous	1.0
Chromosome	1833760	rpsA	Rv1630	73D	synonymous	1.0
Chromosome	1833787	rpsA	Rv1630	82V	synonymous	0.986111111111
Chromosome	1833790	rpsA	Rv1630	83G	synonymous	1.0
Chromosome	1833793	rpsA	Rv1630	84D	synonymous	1.0
Chromosome	1833802	rpsA	Rv1630	87E	synonymous	1.0
Chromosome	1833808	rpsA	Rv1630	89L	synonymous	1.0
Chromosome	1833811	rpsA	Rv1630	90V	synonymous	0.986842105263
Chromosome	1833829	rpsA	Rv1630	96K	synonymous	1.0
Chromosome	1833832	rpsA	Rv1630	97E	synonymous	1.0
Chromosome	1833838	rpsA	Rv1630	99R	synonymous	1.0
Chromosome	1833841	rpsA	Rv1630	100L	synonymous	1.0
Chromosome	1833847	rpsA	Rv1630	102L	synonymous	0.988505747126
Chromosome	1833856	rpsA	Rv1630	105K	synonymous	1.0
Chromosome	1833862	rpsA	Rv1630	107A	synonymous	1.0
Chromosome	1833894	rpsA	Rv1630	118A>118E	missense	1.0
Chromosome	1833904	rpsA	Rv1630	121E	synonymous	0.978947368421
Chromosome	1833928	rpsA	Rv1630	129T	synonymous	1.0
Chromosome	1833949	rpsA	Rv1630	136G	synonymous	1.0
Chromosome	1833970	rpsA	Rv1630	143G	synonymous	1.0
Chromosome	1833976	rpsA	Rv1630	145R	synonymous	1.0
Chromosome	1833979	rpsA	Rv1630	146G	synonymous	1.0
Chromosome	1833991	rpsA	Rv1630	150A	synonymous	1.0
Chromosome	1834000	rpsA	Rv1630	153V	synonymous	1.0
Chromosome	1834009	rpsA	Rv1630	156R	synonymous	0.990476190476
Chromosome	1834012	rpsA	Rv1630	157R	synonymous	0.980769230769
Chromosome	1834015	rpsA	Rv1630	158V	synonymous	1.0
Chromosome	1834021	rpsA	Rv1630	160D	synonymous	0.990825688073
Chromosome	1834030	rpsA	Rv1630	163P	synonymous	0.990990990991
Chromosome	1834097	rpsA	Rv1630	186S	synonymous	1.0
Chromosome	1834102	rpsA	Rv1630	187R	synonymous	1.0
Chromosome	1834150	rpsA	Rv1630	203L	synonymous	1.0
Chromosome	1834153	rpsA	Rv1630	204N	synonymous	1.0
Chromosome	1834154	rpsA	Rv1630	205N>205Q	missense	1.0
Chromosome	1834157	rpsA	Rv1630	206L	synonymous	1.0
Chromosome	1834162	rpsA	Rv1630	207Q	synonymous	1.0
Chromosome	1834165	rpsA	Rv1630	208K	synonymous	1.0
Chromosome	1834168	rpsA	Rv1630	209G	synonymous	1.0
Chromosome	1834169	rpsA	Rv1630	210T>210A	missense	1.0
Chromosome	1834177	rpsA	Rv1630	212R	synonymous	1.0
Chromosome	1834189	rpsA	Rv1630	216V	synonymous	1.0
Chromosome	1834213	rpsA	Rv1630	224A	synonymous	1.0
Chromosome	1834234	rpsA	Rv1630	231V	synonymous	1.0
Chromosome	1834240	rpsA	Rv1630	233G	synonymous	1.0
Chromosome	1834246	rpsA	Rv1630	235V	synonymous	1.0
Chromosome	1834249	rpsA	Rv1630	236H	synonymous	1.0
Chromosome	1834252	rpsA	Rv1630	237V	synonymous	1.0
Chromosome	1834261	rpsA	Rv1630	240L	synonymous	1.0
Chromosome	1834264	rpsA	Rv1630	241S	synonymous	1.0
Chromosome	1834279	rpsA	Rv1630	246D	synonymous	0.985294117647
Chromosome	1834297	rpsA	Rv1630	252V	synonymous	1.0
Chromosome	1834303	rpsA	Rv1630	254V	synonymous	1.0
Chromosome	1834306	rpsA	Rv1630	255G	synonymous	1.0
Chromosome	1834345	rpsA	Rv1630	268D	synonymous	1.0
Chromosome	1834348	rpsA	Rv1630	269R	synonymous	1.0
Chromosome	1834361	rpsA	Rv1630	274L	synonymous	1.0
Chromosome	1834366	rpsA	Rv1630	275S	synonymous	1.0
Chromosome	1834396	rpsA	Rv1630	285R	synonymous	1.0
Chromosome	1834411	rpsA	Rv1630	290T	synonymous	1.0
Chromosome	1834423	rpsA	Rv1630	294G	synonymous	1.0
Chromosome	1834451	rpsA	Rv1630	304L	synonymous	1.0
Chromosome	1834456	rpsA	Rv1630	305V	synonymous	1.0
Chromosome	1834468	rpsA	Rv1630	309A	synonymous	0.985074626866
Chromosome	1834489	rpsA	Rv1630	316G	synonymous	1.0
Chromosome	1834498	rpsA	Rv1630	319G	synonymous	1.0
Chromosome	1834513	rpsA	Rv1630	324S	synonymous	1.0
Chromosome	1834520	rpsA	Rv1630	327A>327S	missense	1.0
Chromosome	1834528	rpsA	Rv1630	329R	synonymous	1.0
Chromosome	1834540	rpsA	Rv1630	333V	synonymous	1.0
Chromosome	1834543	rpsA	Rv1630	334P	synonymous	1.0
Chromosome	1834546	rpsA	Rv1630	335D	synonymous	1.0
Chromosome	1834554	rpsA	Rv1630	338VA>338VQ	missense&inframe_altering	1.0
Chromosome	1834606	rpsA	Rv1630	355R	synonymous	0.986666666667
Chromosome	1834609	rpsA	Rv1630	356R	synonymous	1.0
Chromosome	1834619	rpsA	Rv1630	360L	synonymous	0.985294117647
Chromosome	1834622	rpsA	Rv1630	361S	synonymous	1.0
Chromosome	1834633	rpsA	Rv1630	364Q	synonymous	1.0
Chromosome	1834639	rpsA	Rv1630	366N	synonymous	1.0
Chromosome	1834663	rpsA	Rv1630	374D	synonymous	0.974358974359
Chromosome	1834666	rpsA	Rv1630	375P	synonymous	1.0
Chromosome	1834667	rpsA	Rv1630	376A>376S	missense	1.0
Chromosome	1834690	rpsA	Rv1630	383S	synonymous	1.0
Chromosome	1834732	rpsA	Rv1630	397D	synonymous	0.985714285714
Chromosome	1834738	rpsA	Rv1630	399E	synonymous	1.0
Chromosome	1834753	rpsA	Rv1630	404L	synonymous	1.0
Chromosome	1834756	rpsA	Rv1630	405E	synonymous	1.0
Chromosome	1834759	rpsA	Rv1630	406G	synonymous	1.0
Chromosome	1834765	rpsA	Rv1630	408E>408D	missense	1.0
Chromosome	1834771	rpsA	Rv1630	410Q	synonymous	1.0
Chromosome	1834774	rpsA	Rv1630	411R	synonymous	1.0
Chromosome	1834776	rpsA	Rv1630	412A>412E	missense	1.0
Chromosome	1834780	rpsA	Rv1630	413E	synonymous	1.0
Chromosome	1834786	rpsA	Rv1630	415E	synonymous	1.0
Chromosome	1834789	rpsA	Rv1630	416A	synonymous	1.0
Chromosome	1834792	rpsA	Rv1630	417R	synonymous	1.0
Chromosome	1834829	rpsA	Rv1630	430A>430T	missense	1.0
Chromosome	1834852	rpsA	Rv1630	437A	synonymous	0.68
Chromosome	1918476	tlyA	Rv1694	179P	synonymous	1.0
Chromosome	1918477	tlyA	Rv1694	180L>180M	missense	1.0
Chromosome	1918485	tlyA	Rv1694	182K	synonymous	1.0
Chromosome	1918494	tlyA	Rv1694	185F	synonymous	1.0
Chromosome	1918629	tlyA	Rv1694	230L	synonymous	1.0
Chromosome	1918632	tlyA	Rv1694	231P	synonymous	1.0
Chromosome	1918635	tlyA	Rv1694	232G	synonymous	1.0
Chromosome	2153926	katG	Rv1908c	729D>729V	missense	1.0
Chromosome	2153940	katG	Rv1908c	724F	synonymous	0.95
Chromosome	2154152	katG	Rv1908c	654T>654S	missense	1.0
Chromosome	2154649	katG	Rv1908c	488K>488M	missense	1.0
Chromosome	2154858	katG	Rv1908c	418R	synonymous	1.0
Chromosome	2154866	katG	Rv1908c	416I>416L	missense	1.0
Chromosome	2154882	katG	Rv1908c	410K	synonymous	1.0
Chromosome	2155080	katG	Rv1908c	344T	synonymous	0.311827956989
Chromosome	2155284	katG	Rv1908c	276H	synonymous	1.0
Chromosome	2155305	katG	Rv1908c	269G	synonymous	1.0
Chromosome	2155329	katG	Rv1908c	261E	synonymous	1.0
Chromosome	2155344	katG	Rv1908c	256A	synonymous	1.0
Chromosome	2155355	katG	Rv1908c	253R>253G	missense	1.0
Chromosome	2155356	katG	Rv1908c	252F	synonymous	1.0
Chromosome	2155368	katG	Rv1908c	248I	synonymous	1.0
Chromosome	2155640	katG	Rv1908c	158K>158Q	missense	1.0
Chromosome	2155661	katG	Rv1908c	151V>151L	missense	1.0
Chromosome	2155668	katG	Rv1908c	148L	synonymous	1.0
Chromosome	2155674	katG	Rv1908c	146R	synonymous	1.0
Chromosome	2155680	katG	Rv1908c	144A	synonymous	1.0
Chromosome	2155691	katG	Rv1908c	141L	synonymous	1.0
Chromosome	2155696	katG	Rv1908c	139A>139V	missense	1.0
Chromosome	2155716	katG	Rv1908c	132L	synonymous	1.0
Chromosome	2155722	katG	Rv1908c	130A	synonymous	1.0
Chromosome	2155728	katG	Rv1908c	128R	synonymous	1.0
Chromosome	2155742	katG	Rv1908c	124G>124R	missense	1.0
Chromosome	2155747	katG	Rv1908c	122A>122G	missense	0.977777777778
Chromosome	2155749	katG	Rv1908c	121G	synonymous	1.0
Chromosome	2155752	katG	Rv1908c	120G	synonymous	1.0
Chromosome	2155766	katG	Rv1908c	116H>116L	missense	1.0
Chromosome	2155766	katG	Rv1908c	346G>C	intergenic	1.0
Chromosome	2155769	katG	Rv1908c	115I>115V	missense	0.735849056604
Chromosome	2155770	katG	Rv1908c	114R	synonymous	0.722222222222
Chromosome	2155779	katG	Rv1908c	111G	synonymous	0.245901639344
Chromosome	2155782	katG	Rv1908c	110A	synonymous	0.754098360656
Chromosome	2155785	katG	Rv1908c	109A	synonymous	0.25
Chromosome	2155796	katG	Rv1908c	106A>106C	missense	1.0
Chromosome	2155796	katG	Rv1908c	316C>T	intergenic	1.0
Chromosome	2155800	katG	Rv1908c	104R	synonymous	0.75
Chromosome	2155805	katG	Rv1908c	103I>103V	missense	0.75
Chromosome	2155806	katG	Rv1908c	102F	synonymous	1.0
Chromosome	2155815	katG	Rv1908c	99G	synonymous	0.97619047619
Chromosome	2155823	katG	Rv1908c	97H>97S	missense	0.263157894737
Chromosome	2155824	katG	Rv1908c	96G	synonymous	0.591549295775
Chromosome	2155828	katG	Rv1908c	95Y>95F	missense	0.591549295775
Chromosome	2155836	katG	Rv1908c	92P	synonymous	0.585714285714
Chromosome	2156005	katG	Rv1908c	36Q>36R	missense	1.0
Chromosome	2156012	katG	Rv1908c	34G>34S	missense	1.0
Chromosome	2289179	pncA	Rv2043c	21V	synonymous	1.0
Chromosome	2289191	pncA	Rv2043c	17G	synonymous	1.0
Chromosome	2518219	kasA	Rv2245	35G	synonymous	1.0
Chromosome	2518222	kasA	Rv2245	36L	synonymous	1.0
Chromosome	2518223	kasA	Rv2245	37L	synonymous	1.0
Chromosome	2518231	kasA	Rv2245	39G	synonymous	1.0
Chromosome	2518234	kasA	Rv2245	40E	synonymous	1.0
Chromosome	2518534	kasA	Rv2245	140L	synonymous	0.955555555556
Chromosome	2518564	kasA	Rv2245	150A	synonymous	0.941176470588
Chromosome	2518567	kasA	Rv2245	151A	synonymous	0.941176470588
Chromosome	2518573	kasA	Rv2245	153V	synonymous	0.941176470588
Chromosome	2518574	kasA	Rv2245	154I>154A	missense	0.941176470588
Chromosome	2518582	kasA	Rv2245	156L	synonymous	0.941176470588
Chromosome	2518583	kasA	Rv2245	157Q>157E	missense	0.911764705882
Chromosome	2518588	kasA	Rv2245	158L	synonymous	0.969696969697
Chromosome	2518591	kasA	Rv2245	159G	synonymous	0.969696969697
Chromosome	2518606	kasA	Rv2245	164V	synonymous	0.978260869565
Chromosome	2518609	kasA	Rv2245	165M>165I	missense	0.978260869565
Chromosome	2518612	kasA	Rv2245	166T	synonymous	0.98
Chromosome	2518624	kasA	Rv2245	170A	synonymous	0.963636363636
Chromosome	2518636	kasA	Rv2245	174G	synonymous	0.98
Chromosome	2518639	kasA	Rv2245	175S	synonymous	0.98
Chromosome	2518642	kasA	Rv2245	176E	synonymous	0.98
Chromosome	2518645	kasA	Rv2245	177A	synonymous	0.98
Chromosome	2518656	kasA	Rv2245	181A>181G	missense	0.960784313725
Chromosome	2518663	kasA	Rv2245	183R	synonymous	0.98
Chromosome	2518672	kasA	Rv2245	186V	synonymous	0.979591836735
Chromosome	2518678	kasA	Rv2245	188G	synonymous	0.979591836735
Chromosome	2518684	kasA	Rv2245	190A	synonymous	0.978723404255
Chromosome	2518688	kasA	Rv2245	192V>192F	missense	0.978260869565
Chromosome	2518697	kasA	Rv2245	195C>195V	missense	0.977777777778
Chromosome	2518708	kasA	Rv2245	198V	synonymous	0.977777777778
Chromosome	2518714	kasA	Rv2245	200G	synonymous	0.977777777778
Chromosome	2518715	kasA	Rv2245	201P>201G	missense	0.97619047619
Chromosome	2518726	kasA	Rv2245	204A	synonymous	0.980769230769
Chromosome	2518732	kasA	Rv2245	206P	synonymous	0.981132075472
Chromosome	2518747	kasA	Rv2245	211S	synonymous	0.981818181818
Chromosome	2518756	kasA	Rv2245	214R	synonymous	0.982142857143
Chromosome	2518780	kasA	Rv2245	222E>222D	missense	1.0
Chromosome	2518783	kasA	Rv2245	223P	synonymous	1.0
Chromosome	2518785	kasA	Rv2245	224E>224A	missense	1.0
Chromosome	2518787	kasA	Rv2245	225R>225G	missense	0.958333333333
Chromosome	2518792	kasA	Rv2245	226A	synonymous	1.0
Chromosome	2518795	kasA	Rv2245	227S	synonymous	0.978723404255
Chromosome	2518813	kasA	Rv2245	233D	synonymous	0.920634920635
Chromosome	2518816	kasA	Rv2245	234R	synonymous	0.903225806452
Chromosome	2518825	kasA	Rv2245	237F	synonymous	1.0
Chromosome	2518843	kasA	Rv2245	243G	synonymous	1.0
Chromosome	2518847	kasA	Rv2245	245L>245M	missense	0.938461538462
Chromosome	2518853	kasA	Rv2245	247L>247I	missense	0.924242424242
Chromosome	2518864	kasA	Rv2245	250T	synonymous	0.985507246377
Chromosome	2518877	kasA	Rv2245	255K>255L	missense	0.934426229508
Chromosome	2518898	kasA	Rv2245	262L	synonymous	1.0
Chromosome	2518903	kasA	Rv2245	263A	synonymous	1.0
Chromosome	2518906	kasA	Rv2245	264R	synonymous	1.0
Chromosome	2518907	kasA	Rv2245	265L	synonymous	1.0
Chromosome	2518910	kasA	Rv2245	266L>266M	missense	1.0
Chromosome	2519122	kasA	Rv2245	336V	synonymous	0.969696969697
Chromosome	2519128	kasA	Rv2245	338A	synonymous	1.0
Chromosome	2519137	kasA	Rv2245	341S	synonymous	1.0
Chromosome	2519140	kasA	Rv2245	342A	synonymous	0.972972972973
Chromosome	2519146	kasA	Rv2245	344G	synonymous	1.0
Chromosome	2519158	kasA	Rv2245	348G	synonymous	1.0
Chromosome	2519173	kasA	Rv2245	353L	synonymous	1.0
Chromosome	2519183	kasA	Rv2245	357L	synonymous	0.977272727273
Chromosome	2519194	kasA	Rv2245	360L	synonymous	0.891891891892
Chromosome	2519195	kasA	Rv2245	361T>361A	missense	1.0
Chromosome	2519198	kasA	Rv2245	362L	synonymous	0.383720930233
Chromosome	2519203	kasA	Rv2245	363R	synonymous	0.375
Chromosome	2519209	kasA	Rv2245	365G	synonymous	0.375
Chromosome	2519212	kasA	Rv2245	366V	synonymous	0.375
Chromosome	2519218	kasA	Rv2245	368P	synonymous	0.379310344828
Chromosome	2519224	kasA	Rv2245	370T	synonymous	1.0
Chromosome	2519227	kasA	Rv2245	371L	synonymous	1.0
Chromosome	2519242	kasA	Rv2245	376P	synonymous	1.0
Chromosome	2519248	kasA	Rv2245	378P	synonymous	1.0
Chromosome	2519255	kasA	Rv2245	381D>381N	missense	1.0
Chromosome	2519260	kasA	Rv2245	382L	synonymous	1.0
Chromosome	2519263	kasA	Rv2245	383D	synonymous	1.0
Chromosome	2519266	kasA	Rv2245	384V	synonymous	1.0
Chromosome	2519269	kasA	Rv2245	385V	synonymous	1.0
Chromosome	2519272	kasA	Rv2245	386A	synonymous	1.0
Chromosome	2519278	kasA	Rv2245	388E	synonymous	1.0
Chromosome	2519281	kasA	Rv2245	389P	synonymous	1.0
Chromosome	2519284	kasA	Rv2245	390R	synonymous	1.0
Chromosome	2519293	kasA	Rv2245	393D	synonymous	1.0
Chromosome	2519297	kasA	Rv2245	395R>395K	missense	0.954545454545
Chromosome	2519305	kasA	Rv2245	397A	synonymous	1.0
Chromosome	2519306	kasA	Rv2245	398V>398I	missense	1.0
Chromosome	2519323	kasA	Rv2245	403G	synonymous	1.0
Chromosome	2519344	kasA	Rv2245	410A	synonymous	1.0
Chromosome	2519347	kasA	Rv2245	411L	synonymous	1.0
Chromosome	2746420	folC	Rv2447c	393A	synonymous	1.0
Chromosome	2746425	folC	Rv2447c	392A>392T	missense	1.0
Chromosome	2746436	folC	Rv2447c	388D>388G	missense	1.0
Chromosome	2746438	folC	Rv2447c	387V	synonymous	1.0
Chromosome	2746854	folC	Rv2447c	249S>249A	missense	1.0
Chromosome	2746877	folC	Rv2447c	241V>241A	missense	1.0
Chromosome	2746957	folC	Rv2447c	214G	synonymous	1.0
Chromosome	2746960	folC	Rv2447c	213A	synonymous	1.0
Chromosome	2746967	folC	Rv2447c	211G>211E	missense	1.0
Chromosome	2746970	folC	Rv2447c	210A>210V	missense	1.0
Chromosome	2746977	folC	Rv2447c	208D>208T	missense	1.0
Chromosome	2746979	folC	Rv2447c	207A>207D	missense	1.0
Chromosome	2746987	folC	Rv2447c	204Y	synonymous	1.0
Chromosome	2746995	folC	Rv2447c	202V>202T	missense	1.0
Chromosome	2746999	folC	Rv2447c	200D	synonymous	1.0
Chromosome	2747002	folC	Rv2447c	199I	synonymous	1.0
Chromosome	2747007	folC	Rv2447c	198S>198G	missense	1.0
Chromosome	2747023	folC	Rv2447c	192A	synonymous	1.0
Chromosome	2747029	folC	Rv2447c	190P	synonymous	1.0
Chromosome	2747032	folC	Rv2447c	189A	synonymous	1.0
Chromosome	2747040	folC	Rv2447c	187I>187V	missense	1.0
Chromosome	2747041	folC	Rv2447c	186V	synonymous	1.0
Chromosome	2747062	folC	Rv2447c	179G	synonymous	1.0
Chromosome	2747065	folC	Rv2447c	178G	synonymous	1.0
Chromosome	2747071	folC	Rv2447c	176G	synonymous	1.0
Chromosome	2747074	folC	Rv2447c	175V	synonymous	1.0
Chromosome	2747082	folC	Rv2447c	173V>173I	missense	1.0
Chromosome	2747085	folC	Rv2447c	172V>172I	missense	1.0
Chromosome	2747087	folC	Rv2447c	171A>171G	missense	1.0
Chromosome	2747089	folC	Rv2447c	170V	synonymous	1.0
Chromosome	2747097	folC	Rv2447c	168V>168I	missense	1.0
Chromosome	2747102	folC	Rv2447c	166A>166V	missense	1.0
Chromosome	2747107	folC	Rv2447c	164A	synonymous	1.0
Chromosome	2747110	folC	Rv2447c	163F	synonymous	1.0
Chromosome	2747116	folC	Rv2447c	161A	synonymous	1.0
Chromosome	2747136	folC	Rv2447c	155L	synonymous	1.0
Chromosome	2747137	folC	Rv2447c	154V	synonymous	1.0
Chromosome	2747275	folC	Rv2447c	108I	synonymous	1.0
Chromosome	2747281	folC	Rv2447c	106E	synonymous	1.0
Chromosome	2747284	folC	Rv2447c	105V	synonymous	1.0
Chromosome	2747289	folC	Rv2447c	104P>104A	missense	1.0
Chromosome	2747290	folC	Rv2447c	103S	synonymous	1.0
Chromosome	2747302	folC	Rv2447c	99P	synonymous	1.0
Chromosome	2747314	folC	Rv2447c	95R	synonymous	1.0
Chromosome	2747320	folC	Rv2447c	93T	synonymous	1.0
Chromosome	2747323	folC	Rv2447c	92R	synonymous	1.0
Chromosome	2747335	folC	Rv2447c	88A	synonymous	1.0
Chromosome	2747339	folC	Rv2447c	87T>87I	missense	1.0
Chromosome	2747343	folC	Rv2447c	86V>86L	missense	1.0
Chromosome	2747347	folC	Rv2447c	84A	synonymous	0.916666666667
Chromosome	2747355	folC	Rv2447c	82V>82I	missense	1.0
Chromosome	2747356	folC	Rv2447c	81M>81I	missense	1.0
Chromosome	2747371	folC	Rv2447c	76T	synonymous	1.0
Chromosome	2748276	valS	Rv2448c	650C	synonymous	1.0
Chromosome	2748282	valS	Rv2448c	648E	synonymous	1.0
Chromosome	2748300	valS	Rv2448c	642Y	synonymous	1.0
Chromosome	2748303	valS	Rv2448c	641L	synonymous	1.0
Chromosome	2748306	valS	Rv2448c	640S	synonymous	1.0
Chromosome	2748309	valS	Rv2448c	639E	synonymous	1.0
Chromosome	2748315	valS	Rv2448c	637A	synonymous	1.0
Chromosome	2748318	valS	Rv2448c	636R	synonymous	1.0
Chromosome	2748534	valS	Rv2448c	564G	synonymous	1.0
Chromosome	2748540	valS	Rv2448c	562S	synonymous	1.0
Chromosome	2748546	valS	Rv2448c	560G	synonymous	1.0
Chromosome	2748552	valS	Rv2448c	558A	synonymous	1.0
Chromosome	2748558	valS	Rv2448c	556T	synonymous	1.0
Chromosome	2748573	valS	Rv2448c	551D	synonymous	1.0
Chromosome	2748579	valS	Rv2448c	549G	synonymous	1.0
Chromosome	2748582	valS	Rv2448c	548F	synonymous	1.0
Chromosome	2748586	valS	Rv2448c	547M>547K	missense	1.0
Chromosome	2748588	valS	Rv2448c	546E	synonymous	1.0
Chromosome	2748597	valS	Rv2448c	543D	synonymous	1.0
Chromosome	2748602	valS	Rv2448c	542L	synonymous	1.0
Chromosome	2748606	valS	Rv2448c	540D	synonymous	1.0
Chromosome	2748613	valS	Rv2448c	538V>538G	missense	0.857142857143
Chromosome	2748623	valS	Rv2448c	535K>535R	missense	1.0
Chromosome	2748624	valS	Rv2448c	534S	synonymous	1.0
Chromosome	2748642	valS	Rv2448c	528G	synonymous	1.0
Chromosome	2748646	valS	Rv2448c	527S>527F	missense	1.0
Chromosome	2748738	valS	Rv2448c	496V	synonymous	1.0
Chromosome	2748764	valS	Rv2448c	488R	synonymous	1.0
Chromosome	2748774	valS	Rv2448c	484F	synonymous	1.0
Chromosome	2748782	valS	Rv2448c	482L	synonymous	1.0
Chromosome	2748789	valS	Rv2448c	479Y	synonymous	1.0
Chromosome	2748798	valS	Rv2448c	476V	synonymous	1.0
Chromosome	2748804	valS	Rv2448c	474V	synonymous	1.0
Chromosome	2748809	valS	Rv2448c	473S	synonymous	1.0
Chromosome	2748810	valS	Rv2448c	472T	synonymous	1.0
Chromosome	2748826	valS	Rv2448c	467E>467A	missense	1.0
Chromosome	2748831	valS	Rv2448c	465E>465D	missense	1.0
Chromosome	2748836	valS	Rv2448c	464A>464P	missense	1.0
Chromosome	2748837	valS	Rv2448c	463T	synonymous	1.0
Chromosome	2748842	valS	Rv2448c	462K>462H	missense	1.0
Chromosome	2748846	valS	Rv2448c	460P	synonymous	1.0
Chromosome	2748852	valS	Rv2448c	458G	synonymous	1.0
Chromosome	2748857	valS	Rv2448c	457L>457M	missense	1.0
Chromosome	2748858	valS	Rv2448c	456T	synonymous	1.0
Chromosome	2748864	valS	Rv2448c	454F	synonymous	1.0
Chromosome	2748882	valS	Rv2448c	448S	synonymous	1.0
Chromosome	2748885	valS	Rv2448c	447F	synonymous	1.0
Chromosome	2748894	valS	Rv2448c	444D	synonymous	1.0
Chromosome	2748897	valS	Rv2448c	443L	synonymous	1.0
Chromosome	2748906	valS	Rv2448c	440P	synonymous	1.0
Chromosome	2748909	valS	Rv2448c	439D	synonymous	1.0
Chromosome	2748915	valS	Rv2448c	437E	synonymous	1.0
Chromosome	2748926	valS	Rv2448c	434Q>434A	missense	1.0
Chromosome	2748930	valS	Rv2448c	432P	synonymous	1.0
Chromosome	2748933	valS	Rv2448c	431T	synonymous	1.0
Chromosome	2748936	valS	Rv2448c	430E	synonymous	1.0
Chromosome	2748942	valS	Rv2448c	428P	synonymous	1.0
Chromosome	2748951	valS	Rv2448c	425C	synonymous	1.0
Chromosome	2748959	valS	Rv2448c	423Q>423T	missense	1.0
Chromosome	2748960	valS	Rv2448c	422E	synonymous	1.0
Chromosome	2748968	valS	Rv2448c	420D>420N	missense	1.0
Chromosome	2748972	valS	Rv2448c	418G	synonymous	1.0
Chromosome	2748977	valS	Rv2448c	417Y>417H	missense	1.0
Chromosome	2748993	valS	Rv2448c	411H	synonymous	1.0
Chromosome	2748996	valS	Rv2448c	410G	synonymous	1.0
Chromosome	2749007	valS	Rv2448c	407L	synonymous	1.0
Chromosome	2749011	valS	Rv2448c	405R	synonymous	1.0
Chromosome	2749037	valS	Rv2448c	397D>397N	missense	0.983050847458
Chromosome	2749041	valS	Rv2448c	395V	synonymous	1.0
Chromosome	2749049	valS	Rv2448c	393S>393A	missense	0.981818181818
Chromosome	2749056	valS	Rv2448c	390R	synonymous	1.0
Chromosome	2749059	valS	Rv2448c	389P	synonymous	1.0
Chromosome	2749062	valS	Rv2448c	388E	synonymous	1.0
Chromosome	2749067	valS	Rv2448c	387M>387L	missense	1.0
Chromosome	2749073	valS	Rv2448c	385A>385P	missense	1.0
Chromosome	2749077	valS	Rv2448c	383H	synonymous	1.0
Chromosome	2749092	valS	Rv2448c	378G	synonymous	1.0
Chromosome	2749110	valS	Rv2448c	372G	synonymous	0.977777777778
Chromosome	2749119	valS	Rv2448c	369K	synonymous	1.0
Chromosome	2749129	valS	Rv2448c	365ESL>365DAL	missense&inframe_altering	0.857142857143
Chromosome	2749139	valS	Rv2448c	363R>363K	missense	0.857142857143
Chromosome	2749155	valS	Rv2448c	357S	synonymous	1.0
Chromosome	2749158	valS	Rv2448c	356L	synonymous	1.0
Chromosome	2749161	valS	Rv2448c	355R	synonymous	1.0
Chromosome	2749167	valS	Rv2448c	353E	synonymous	1.0
Chromosome	2749173	valS	Rv2448c	351P	synonymous	1.0
Chromosome	2749176	valS	Rv2448c	350E	synonymous	1.0
Chromosome	2749188	valS	Rv2448c	346E	synonymous	1.0
Chromosome	2749191	valS	Rv2448c	345S	synonymous	1.0
Chromosome	2749194	valS	Rv2448c	344H	synonymous	1.0
Chromosome	2749197	valS	Rv2448c	343G	synonymous	1.0
Chromosome	2749203	valS	Rv2448c	341S	synonymous	1.0
Chromosome	2749275	valS	Rv2448c	317A	synonymous	1.0
Chromosome	2749284	valS	Rv2448c	314R	synonymous	1.0
Chromosome	2749303	valS	Rv2448c	308R>308Q	missense	1.0
Chromosome	2749318	valS	Rv2448c	303V>303A	missense	1.0
Chromosome	2749334	valS	Rv2448c	298T>298A	missense	1.0
Chromosome	2749340	valS	Rv2448c	296L>296M	missense	0.736842105263
Chromosome	2749346	valS	Rv2448c	294S>294T	missense	0.736842105263
Chromosome	2749356	valS	Rv2448c	290L	synonymous	0.756097560976
Chromosome	2749370	valS	Rv2448c	286V>286L	missense	0.969696969697
Chromosome	2749377	valS	Rv2448c	283E	synonymous	1.0
Chromosome	2749386	valS	Rv2448c	280N	synonymous	1.0
Chromosome	2749389	valS	Rv2448c	279P	synonymous	0.971428571429
Chromosome	2749398	valS	Rv2448c	276A	synonymous	0.971428571429
Chromosome	2749404	valS	Rv2448c	274T	synonymous	0.971428571429
Chromosome	2749416	valS	Rv2448c	270A	synonymous	1.0
Chromosome	2749655	valS	Rv2448c	191R>191E	missense	1.0
Chromosome	2749659	valS	Rv2448c	189N>189K	missense	1.0
Chromosome	2749662	valS	Rv2448c	188V	synonymous	1.0
Chromosome	2749676	valS	Rv2448c	184S	synonymous	1.0
Chromosome	2749688	valS	Rv2448c	180Q>180E	missense	1.0
Chromosome	2749707	valS	Rv2448c	173V	synonymous	1.0
Chromosome	2749712	valS	Rv2448c	172L	synonymous	1.0
Chromosome	2749723	valS	Rv2448c	168R>168Q	missense	1.0
Chromosome	2749725	valS	Rv2448c	167Y	synonymous	1.0
Chromosome	2749744	valS	Rv2448c	161Y>161F	missense	1.0
Chromosome	2749746	valS	Rv2448c	160L	synonymous	1.0
Chromosome	2749758	valS	Rv2448c	156I	synonymous	1.0
Chromosome	2749767	valS	Rv2448c	153V	synonymous	1.0
Chromosome	2749773	valS	Rv2448c	151R	synonymous	1.0
Chromosome	2749782	valS	Rv2448c	148G	synonymous	1.0
Chromosome	2749785	valS	Rv2448c	147E	synonymous	1.0
Chromosome	2749800	valS	Rv2448c	142R	synonymous	1.0
Chromosome	2749821	valS	Rv2448c	135G	synonymous	0.987341772152
Chromosome	2749833	valS	Rv2448c	131R	synonymous	1.0
Chromosome	2749845	valS	Rv2448c	127G	synonymous	1.0
Chromosome	2749856	valS	Rv2448c	124A>124T	missense	1.0
Chromosome	2749857	valS	Rv2448c	123G	synonymous	1.0
Chromosome	2749863	valS	Rv2448c	121S	synonymous	1.0
Chromosome	2749869	valS	Rv2448c	119R	synonymous	1.0
Chromosome	2749878	valS	Rv2448c	116D	synonymous	1.0
Chromosome	2749884	valS	Rv2448c	114V	synonymous	1.0
Chromosome	2749890	valS	Rv2448c	112D>112E	missense	1.0
Chromosome	2749893	valS	Rv2448c	111V	synonymous	1.0
Chromosome	2749905	valS	Rv2448c	107R	synonymous	1.0
Chromosome	2749913	valS	Rv2448c	105L>105F	missense	1.0
Chromosome	2749920	valS	Rv2448c	102K	synonymous	1.0
Chromosome	2749923	valS	Rv2448c	101T	synonymous	1.0
Chromosome	2749936	valS	Rv2448c	97V>97A	missense	1.0
Chromosome	2749938	valS	Rv2448c	96A	synonymous	1.0
Chromosome	2749949	valS	Rv2448c	93Q>93K	missense	1.0
Chromosome	2749950	valS	Rv2448c	92E	synonymous	1.0
Chromosome	2749953	valS	Rv2448c	91V	synonymous	1.0
Chromosome	2749960	valS	Rv2448c	89S>89T	missense	1.0
Chromosome	2749974	valS	Rv2448c	84G	synonymous	1.0
Chromosome	2749987	valS	Rv2448c	80T>80M	missense	1.0
Chromosome	2749997	valS	Rv2448c	77Q>77L	missense	1.0
Chromosome	2750001	valS	Rv2448c	75L	synonymous	1.0
Chromosome	2750013	valS	Rv2448c	71G	synonymous	1.0
Chromosome	2750028	valS	Rv2448c	66R	synonymous	1.0
Chromosome	2750034	valS	Rv2448c	64T	synonymous	1.0
Chromosome	2750039	valS	Rv2448c	63L	synonymous	1.0
Chromosome	2750043	valS	Rv2448c	61D	synonymous	1.0
Chromosome	2750051	valS	Rv2448c	59M>59L	missense	1.0
Chromosome	2750058	valS	Rv2448c	56E>56D	missense	1.0
Chromosome	2750061	valS	Rv2448c	55L	synonymous	1.0
Chromosome	3073884	thyA	Rv2764c	588G>GAC	frameshift	0.949152542373
Chromosome	3073890	thyA	Rv2764c	193GL>193G	inframe_deletion	1.0
Chromosome	3073902	thyA	Rv2764c	190A	synonymous	1.0
Chromosome	3073905	thyA	Rv2764c	189A	synonymous	1.0
Chromosome	3073920	thyA	Rv2764c	184L	synonymous	1.0
Chromosome	3073925	thyA	Rv2764c	183L	synonymous	1.0
Chromosome	3073926	thyA	Rv2764c	182A	synonymous	1.0
Chromosome	3073929	thyA	Rv2764c	181Y	synonymous	1.0
Chromosome	3073953	thyA	Rv2764c	173G	synonymous	1.0
Chromosome	3073959	thyA	Rv2764c	171F	synonymous	1.0
Chromosome	3073962	thyA	Rv2764c	170L	synonymous	1.0
Chromosome	3073971	thyA	Rv2764c	167S	synonymous	1.0
Chromosome	3073977	thyA	Rv2764c	165Q	synonymous	1.0
Chromosome	3073983	thyA	Rv2764c	163L	synonymous	1.0
Chromosome	3073989	thyA	Rv2764c	161C	synonymous	1.0
Chromosome	3073994	thyA	Rv2764c	160S	synonymous	1.0
Chromosome	3074000	thyA	Rv2764c	158R>158K	missense	1.0
Chromosome	3074004	thyA	Rv2764c	156D	synonymous	1.0
Chromosome	3074013	thyA	Rv2764c	153Y	synonymous	1.0
Chromosome	3074031	thyA	Rv2764c	147H	synonymous	1.0
Chromosome	3074034	thyA	Rv2764c	146C	synonymous	1.0
Chromosome	3074037	thyA	Rv2764c	145P	synonymous	1.0
Chromosome	3074046	thyA	Rv2764c	142A	synonymous	1.0
Chromosome	3074053	thyA	Rv2764c	140R>140Q	missense	1.0
Chromosome	3074057	thyA	Rv2764c	139E>139P	missense	1.0
Chromosome	3074058	thyA	Rv2764c	138I	synonymous	1.0
Chromosome	3074061	thyA	Rv2764c	137E	synonymous	1.0
Chromosome	3074082	thyA	Rv2764c	130V	synonymous	1.0
Chromosome	3074089	thyA	Rv2764c	128I>128N	missense	1.0
Chromosome	3074094	thyA	Rv2764c	126R	synonymous	1.0
Chromosome	3074097	thyA	Rv2764c	125S	synonymous	1.0
Chromosome	3074160	thyA	Rv2764c	104P	synonymous	0.985294117647
Chromosome	3074165	thyA	Rv2764c	103A>103T	missense	1.0
Chromosome	3074175	thyA	Rv2764c	99R	synonymous	1.0
Chromosome	3074184	thyA	Rv2764c	96V	synonymous	1.0
Chromosome	3074187	thyA	Rv2764c	95G	synonymous	1.0
Chromosome	3074195	thyA	Rv2764c	93I>93V	missense	1.0
Chromosome	3074196	thyA	Rv2764c	92P	synonymous	1.0
Chromosome	3074199	thyA	Rv2764c	91G	synonymous	1.0
Chromosome	3074205	thyA	Rv2764c	89E>89D	missense	1.0
Chromosome	3074214	thyA	Rv2764c	86D>86E	missense	1.0
Chromosome	3074220	thyA	Rv2764c	84A	synonymous	0.972972972973
Chromosome	3074229	thyA	Rv2764c	81D	synonymous	1.0
Chromosome	3074238	thyA	Rv2764c	78T	synonymous	1.0
Chromosome	3074244	thyA	Rv2764c	76G	synonymous	1.0
Chromosome	3074250	thyA	Rv2764c	74E>74D	missense	1.0
Chromosome	3074253	thyA	Rv2764c	73H>73Q	missense	1.0
Chromosome	3074264	thyA	Rv2764c	70G>70R	missense	1.0
Chromosome	3074267	thyA	Rv2764c	69I>69V	missense	1.0
Chromosome	3074268	thyA	Rv2764c	68N	synonymous	1.0
Chromosome	3074271	thyA	Rv2764c	67S	synonymous	1.0
Chromosome	3074286	thyA	Rv2764c	62F	synonymous	1.0
Chromosome	3074298	thyA	Rv2764c	58E	synonymous	1.0
Chromosome	3074301	thyA	Rv2764c	57Y	synonymous	1.0
Chromosome	3074306	thyA	Rv2764c	56A>56I	missense	1.0
Chromosome	3074307	thyA	Rv2764c	55V	synonymous	1.0
Chromosome	3074318	thyA	Rv2764c	52F>52T	missense	1.0
Chromosome	3074322	thyA	Rv2764c	50V	synonymous	1.0
Chromosome	3074325	thyA	Rv2764c	49K	synonymous	1.0
Chromosome	3074334	thyA	Rv2764c	46T	synonymous	1.0
Chromosome	3074339	thyA	Rv2764c	45L>45I	missense	1.0
Chromosome	3074349	thyA	Rv2764c	41G	synonymous	1.0
Chromosome	3074357	thyA	Rv2764c	39S>39A	missense	1.0
Chromosome	3074360	thyA	Rv2764c	38L	synonymous	1.0
Chromosome	3074361	thyA	Rv2764c	37D	synonymous	1.0
Chromosome	3074364	thyA	Rv2764c	36Y	synonymous	1.0
Chromosome	3074376	thyA	Rv2764c	32Q>32H	missense	0.939393939394
Chromosome	3074379	thyA	Rv2764c	31G	synonymous	0.939393939394
Chromosome	3074388	thyA	Rv2764c	28S	synonymous	0.939393939394
Chromosome	3074391	thyA	Rv2764c	27R	synonymous	0.939393939394
Chromosome	3074397	thyA	Rv2764c	25G	synonymous	1.0
Chromosome	3074403	thyA	Rv2764c	23G	synonymous	1.0
Chromosome	3074412	thyA	Rv2764c	20D	synonymous	1.0
Chromosome	4044057	panD	Rv3601c	75A	synonymous	0.961538461538
Chromosome	4044072	panD	Rv3601c	70G	synonymous	0.935483870968
Chromosome	4044075	panD	Rv3601c	69I	synonymous	0.935483870968
Chromosome	4044085	panD	Rv3601c	66S>66T	missense	0.9375
Chromosome	4044090	panD	Rv3601c	64R	synonymous	0.939393939394
Chromosome	4044093	panD	Rv3601c	63E	synonymous	0.939393939394
Chromosome	4044105	panD	Rv3601c	59A	synonymous	0.947368421053
Chromosome	4044120	panD	Rv3601c	54R	synonymous	0.951219512195
Chromosome	4044123	panD	Rv3601c	53A	synonymous	0.951219512195
Chromosome	4044126	panD	Rv3601c	52G	synonymous	0.952380952381
Chromosome	4044138	panD	Rv3601c	48D	synonymous	0.955555555556
Chromosome	4044147	panD	Rv3601c	45T	synonymous	0.954545454545
Chromosome	4044150	panD	Rv3601c	44V	synonymous	0.954545454545
Chromosome	4044156	panD	Rv3601c	42E	synonymous	0.977272727273
Chromosome	4044165	panD	Rv3601c	39L	synonymous	0.977272727273
Chromosome	4044177	panD	Rv3601c	35A	synonymous	0.958333333333
Chromosome	4044180	panD	Rv3601c	34D>34E	missense	0.98
Chromosome	4044188	panD	Rv3601c	32L	synonymous	0.980769230769
Chromosome	4044189	panD	Rv3601c	31D	synonymous	0.980769230769
Chromosome	4044195	panD	Rv3601c	29D	synonymous	0.981818181818
Chromosome	4044210	panD	Rv3601c	24G	synonymous	0.982142857143
Chromosome	4044213	panD	Rv3601c	23V	synonymous	0.983050847458
Chromosome	4044232	panD	Rv3601c	16TCA>16TQA	missense&inframe_altering	0.983606557377
Chromosome	4044258	panD	Rv3601c	8S	synonymous	0.965517241379
Chromosome	4044261	panD	Rv3601c	7K	synonymous	0.982456140351
Chromosome	4240087	embC	Rv3793	75I	synonymous	1.0
Chromosome	4240090	embC	Rv3793	76G	synonymous	1.0
Chromosome	4240093	embC	Rv3793	77Y	synonymous	1.0
Chromosome	4240106	embC	Rv3793	82L	synonymous	1.0
Chromosome	4240110	embC	Rv3793	83N>83T	missense	1.0
Chromosome	4240120	embC	Rv3793	86V	synonymous	1.0
Chromosome	4240123	embC	Rv3793	87P	synonymous	1.0
Chromosome	4240141	embC	Rv3793	93G	synonymous	1.0
Chromosome	4240444	embC	Rv3793	194R	synonymous	1.0
Chromosome	4240450	embC	Rv3793	196Q	synonymous	1.0
Chromosome	4240459	embC	Rv3793	199G	synonymous	1.0
Chromosome	4240462	embC	Rv3793	200V	synonymous	1.0
Chromosome	4240471	embC	Rv3793	203D	synonymous	1.0
Chromosome	4240475	embC	Rv3793	205A>205S	missense	1.0
Chromosome	4240693	embC	Rv3793	277V	synonymous	1.0
Chromosome	4240695	embC	Rv3793	278I>278T	missense	0.857142857143
Chromosome	4240717	embC	Rv3793	285H	synonymous	1.0
Chromosome	4240777	embC	Rv3793	305E	synonymous	1.0
Chromosome	4240780	embC	Rv3793	306H	synonymous	1.0
Chromosome	4240783	embC	Rv3793	307A	synonymous	1.0
Chromosome	4240789	embC	Rv3793	309Y	synonymous	1.0
Chromosome	4240819	embC	Rv3793	319T	synonymous	1.0
Chromosome	4240828	embC	Rv3793	322A	synonymous	1.0
Chromosome	4240831	embC	Rv3793	323P	synonymous	1.0
Chromosome	4241017	embC	Rv3793	385F	synonymous	1.0
Chromosome	4241023	embC	Rv3793	387A	synonymous	1.0
Chromosome	4241024	embC	Rv3793	388V>388F	missense	1.0
Chromosome	4241038	embC	Rv3793	392L	synonymous	1.0
Chromosome	4241039	embC	Rv3793	393D>393N	missense	1.0
Chromosome	4241047	embC	Rv3793	395G	synonymous	1.0
Chromosome	4241050	embC	Rv3793	396L	synonymous	1.0
Chromosome	4241053	embC	Rv3793	397R	synonymous	1.0
Chromosome	4241059	embC	Rv3793	399E	synonymous	1.0
Chromosome	4241074	embC	Rv3793	404L	synonymous	1.0
Chromosome	4241095	embC	Rv3793	411C	synonymous	1.0
Chromosome	4241104	embC	Rv3793	414E	synonymous	1.0
Chromosome	4241107	embC	Rv3793	415R	synonymous	1.0
Chromosome	4241109	embC	Rv3793	416A>416G	missense	1.0
Chromosome	4241121	embC	Rv3793	420S>420N	missense	1.0
Chromosome	4241416	embC	Rv3793	518R	synonymous	0.975609756098
Chromosome	4241420	embC	Rv3793	520E>520S	missense	1.0
Chromosome	4241433	embC	Rv3793	524M>524T	missense	1.0
Chromosome	4241435	embC	Rv3793	525A>525S	missense	1.0
Chromosome	4241453	embC	Rv3793	531I>531V	missense	1.0
Chromosome	4241458	embC	Rv3793	532A	synonymous	1.0
Chromosome	4241470	embC	Rv3793	536A	synonymous	1.0
Chromosome	4241473	embC	Rv3793	537V	synonymous	1.0
Chromosome	4241477	embC	Rv3793	539A>539T	missense	1.0
Chromosome	4241480	embC	Rv3793	540L	synonymous	1.0
Chromosome	4241483	embC	Rv3793	541V>541L	missense	1.0
Chromosome	4241486	embC	Rv3793	542L>542V	missense	1.0
Chromosome	4241496	embC	Rv3793	545A>545V	missense	1.0
Chromosome	4241500	embC	Rv3793	546V	synonymous	1.0
Chromosome	4241506	embC	Rv3793	548V	synonymous	1.0
Chromosome	4241509	embC	Rv3793	549A	synonymous	1.0
Chromosome	4241513	embC	Rv3793	551S>551T	missense	1.0
Chromosome	4241516	embC	Rv3793	552L	synonymous	1.0
Chromosome	4241521	embC	Rv3793	553R	synonymous	1.0
Chromosome	4241533	embC	Rv3793	557I	synonymous	1.0
Chromosome	4241536	embC	Rv3793	558P	synonymous	1.0
Chromosome	4241545	embC	Rv3793	561A	synonymous	1.0
Chromosome	4241548	embC	Rv3793	562A	synonymous	1.0
Chromosome	4241551	embC	Rv3793	563G	synonymous	1.0
Chromosome	4241560	embC	Rv3793	566R	synonymous	1.0
Chromosome	4241572	embC	Rv3793	570G	synonymous	0.569230769231
Chromosome	4241584	embC	Rv3793	574I	synonymous	1.0
Chromosome	4241587	embC	Rv3793	575S	synonymous	1.0
Chromosome	4241593	embC	Rv3793	577L	synonymous	1.0
Chromosome	4241611	embC	Rv3793	583P	synonymous	0.59375
Chromosome	4241614	embC	Rv3793	584T	synonymous	1.0
Chromosome	4241626	embC	Rv3793	588H	synonymous	1.0
Chromosome	4241635	embC	Rv3793	591G	synonymous	1.0
Chromosome	4241644	embC	Rv3793	594A	synonymous	1.0
Chromosome	4241648	embC	Rv3793	596L	synonymous	1.0
Chromosome	4241656	embC	Rv3793	598G	synonymous	0.974358974359
Chromosome	4241659	embC	Rv3793	599S	synonymous	1.0
Chromosome	4241665	embC	Rv3793	601G	synonymous	1.0
Chromosome	4241668	embC	Rv3793	602A	synonymous	1.0
Chromosome	4241671	embC	Rv3793	603L	synonymous	1.0
Chromosome	4241691	embC	Rv3793	610G>610A	missense	1.0
Chromosome	4241695	embC	Rv3793	611A	synonymous	1.0
Chromosome	4241702	embC	Rv3793	614R>614K	missense	1.0
Chromosome	4241707	embC	Rv3793	615S	synonymous	1.0
Chromosome	4241710	embC	Rv3793	616R	synonymous	1.0
Chromosome	4241713	embC	Rv3793	617R	synonymous	1.0
Chromosome	4241720	embC	Rv3793	620T>620S	missense	1.0
Chromosome	4241723	embC	Rv3793	621V>621M	missense	1.0
Chromosome	4241734	embC	Rv3793	624A	synonymous	1.0
Chromosome	4241735	embC	Rv3793	625V>625L	missense	1.0
Chromosome	4241741	embC	Rv3793	627V>627L	missense	1.0
Chromosome	4241750	embC	Rv3793	630L>630M	missense	1.0
Chromosome	4241756	embC	Rv3793	632L	synonymous	1.0
Chromosome	4241767	embC	Rv3793	635A	synonymous	1.0
Chromosome	4241769	embC	Rv3793	636S>636T	missense	1.0
Chromosome	4241791	embC	Rv3793	643V	synonymous	1.0
Chromosome	4241794	embC	Rv3793	644S	synonymous	1.0
Chromosome	4241809	embC	Rv3793	649P	synonymous	1.0
Chromosome	4242002	embC	Rv3793	714L>714V	missense	1.0
Chromosome	4242011	embC	Rv3793	717L>717M	missense	1.0
Chromosome	4242025	embC	Rv3793	721V	synonymous	1.0
Chromosome	4242036	embC	Rv3793	725Q>725L	missense	1.0
Chromosome	4242622	embC	Rv3793	920V	synonymous	1.0
Chromosome	4242625	embC	Rv3793	921G	synonymous	1.0
Chromosome	4242631	embC	Rv3793	923A	synonymous	1.0
Chromosome	4242643	embC	Rv3793	927R	synonymous	1.0
Chromosome	4242649	embC	Rv3793	929L	synonymous	1.0
Chromosome	4242826	embC	Rv3793	988G	synonymous	1.0
Chromosome	4242832	embC	Rv3793	990A	synonymous	1.0
Chromosome	4242838	embC	Rv3793	992P	synonymous	1.0
Chromosome	4242844	embC	Rv3793	994Q	synonymous	1.0
Chromosome	4242847	embC	Rv3793	995R	synonymous	1.0
Chromosome	4242859	embC	Rv3793	999H	synonymous	0.975609756098
Chromosome	4242862	embC	Rv3793	1000Q	synonymous	1.0
Chromosome	4242872	embC	Rv3793	1004D>1004T	missense	1.0
Chromosome	4242878	embC	Rv3793	1006T>1006V	missense	1.0
Chromosome	4242907	embC	Rv3793	1015R	synonymous	0.984126984127
Chromosome	4242919	embC	Rv3793	1019E	synonymous	0.968253968254
Chromosome	4242928	embC	Rv3793	1022S	synonymous	1.0
Chromosome	4243790	embA	Rv3794	186S	synonymous	1.0
Chromosome	4244207	embA	Rv3794	325R	synonymous	1.0
Chromosome	4244220	embA	Rv3794	330L	synonymous	1.0
Chromosome	4244340	embA	Rv3794	370S>370A	missense	1.0
Chromosome	4244349	embA	Rv3794	373L>373M	missense	1.0
Chromosome	4244372	embA	Rv3794	380R	synonymous	1.0
Chromosome	4244378	embA	Rv3794	382E	synonymous	1.0
Chromosome	4244381	embA	Rv3794	383P	synonymous	1.0
Chromosome	4244645	embA	Rv3794	471F	synonymous	1.0
Chromosome	4244648	embA	Rv3794	472R	synonymous	1.0
Chromosome	4244665	embA	Rv3794	478T>478S	missense	1.0
Chromosome	4244669	embA	Rv3794	479V	synonymous	1.0
Chromosome	4244681	embA	Rv3794	483A	synonymous	0.974358974359
Chromosome	4244684	embA	Rv3794	484R	synonymous	1.0
Chromosome	4244695	embA	Rv3794	488K>488T	missense	1.0
Chromosome	4244712	embA	Rv3794	494A>494S	missense	1.0
Chromosome	4244726	embA	Rv3794	498D>498E	missense	1.0
Chromosome	4244747	embA	Rv3794	505L	synonymous	1.0
Chromosome	4244878	embA	Rv3794	549A>549V	missense	1.0
Chromosome	4244885	embA	Rv3794	551R	synonymous	1.0
Chromosome	4244897	embA	Rv3794	555T	synonymous	1.0
Chromosome	4244900	embA	Rv3794	556T	synonymous	1.0
Chromosome	4244903	embA	Rv3794	557A	synonymous	1.0
Chromosome	4244904	embA	Rv3794	558V>558I	missense	1.0
Chromosome	4244909	embA	Rv3794	559G	synonymous	1.0
Chromosome	4244920	embA	Rv3794	563LT>563LH	missense&inframe_altering	0.95
Chromosome	4244933	embA	Rv3794	567P	synonymous	1.0
Chromosome	4244939	embA	Rv3794	569K	synonymous	1.0
Chromosome	4244957	embA	Rv3794	575G	synonymous	1.0
Chromosome	4244960	embA	Rv3794	576A	synonymous	1.0
Chromosome	4244964	embA	Rv3794	578A>578T	missense	1.0
Chromosome	4244977	embA	Rv3794	582G>582A	missense	1.0
Chromosome	4244980	embA	Rv3794	583V>583A	missense	1.0
Chromosome	4244982	embA	Rv3794	584L	synonymous	1.0
Chromosome	4244987	embA	Rv3794	585G	synonymous	1.0
Chromosome	4244990	embA	Rv3794	586A	synonymous	1.0
Chromosome	4244993	embA	Rv3794	587V	synonymous	1.0
Chromosome	4244996	embA	Rv3794	588T	synonymous	1.0
Chromosome	4244999	embA	Rv3794	589A	synonymous	1.0
Chromosome	4245003	embA	Rv3794	591T>591A	missense	1.0
Chromosome	4245008	embA	Rv3794	592F	synonymous	1.0
Chromosome	4245011	embA	Rv3794	593A	synonymous	1.0
Chromosome	4245013	embA	Rv3794	594R>594L	missense	1.0
Chromosome	4245015	embA	Rv3794	595I>595V	missense	1.0
Chromosome	4245023	embA	Rv3794	597L	synonymous	1.0
Chromosome	4245026	embA	Rv3794	598H	synonymous	1.0
Chromosome	4245029	embA	Rv3794	599S	synonymous	1.0
Chromosome	4245042	embA	Rv3794	604T>604A	missense	1.0
Chromosome	4245053	embA	Rv3794	607V	synonymous	0.954545454545
Chromosome	4245060	embA	Rv3794	610L	synonymous	0.95652173913
Chromosome	4245071	embA	Rv3794	613V	synonymous	0.96
Chromosome	4245083	embA	Rv3794	617A	synonymous	0.961538461538
Chromosome	4245089	embA	Rv3794	619S	synonymous	0.961538461538
Chromosome	4245092	embA	Rv3794	620G	synonymous	0.961538461538
Chromosome	4245094	embA	Rv3794	621I>621T	missense	1.0
Chromosome	4245101	embA	Rv3794	623G	synonymous	1.0
Chromosome	4245125	embA	Rv3794	631G	synonymous	0.981481481481
Chromosome	4245236	embA	Rv3794	668M>668I	missense	1.0
Chromosome	4245431	embA	Rv3794	733C	synonymous	1.0
Chromosome	4245449	embA	Rv3794	739V	synonymous	1.0
Chromosome	4245454	embA	Rv3794	741A>741V	missense	1.0
Chromosome	4245459	embA	Rv3794	743P>743A	missense	1.0
Chromosome	4245465	embA	Rv3794	745P>745T	missense	1.0
Chromosome	4245762	embA	Rv3794	844G>844K	missense	1.0
Chromosome	4245772	embA	Rv3794	847N>847T	missense	1.0
Chromosome	4245774	embA	Rv3794	848L>848V	missense	1.0
Chromosome	4245784	embA	Rv3794	851T>851K	missense	1.0
Chromosome	4245807	embA	Rv3794	859L	synonymous	1.0
Chromosome	4245815	embA	Rv3794	861P	synonymous	1.0
Chromosome	4245818	embA	Rv3794	862R	synonymous	1.0
Chromosome	4245820	embA	Rv3794	863S>863T	missense	1.0
Chromosome	4245822	embA	Rv3794	864P>864A	missense	1.0
Chromosome	4246004	embA	Rv3794	924N	synonymous	1.0
Chromosome	4246010	embA	Rv3794	926R	synonymous	1.0
Chromosome	4246013	embA	Rv3794	927F	synonymous	1.0
Chromosome	4246022	embA	Rv3794	930A	synonymous	1.0
Chromosome	4246041	embA	Rv3794	937D>937N	missense	1.0
Chromosome	4246049	embA	Rv3794	939A	synonymous	1.0
Chromosome	4246052	embA	Rv3794	940R	synonymous	1.0
Chromosome	4246055	embA	Rv3794	941I	synonymous	1.0
Chromosome	4246062	embA	Rv3794	944Y>944D	missense	1.0
Chromosome	4246164	embA	Rv3794	978L>978M	missense	1.0
Chromosome	4246184	embA	Rv3794	984A	synonymous	0.982142857143
Chromosome	4246187	embA	Rv3794	985A	synonymous	1.0
Chromosome	4246190	embA	Rv3794	986N	synonymous	1.0
Chromosome	4246196	embA	Rv3794	988P	synonymous	1.0
Chromosome	4246205	embA	Rv3794	991R	synonymous	1.0
Chromosome	4246211	embA	Rv3794	993F	synonymous	1.0
Chromosome	4246217	embA	Rv3794	995E	synonymous	0.979591836735
Chromosome	4246220	embA	Rv3794	996H	synonymous	1.0
Chromosome	4246227	embA	Rv3794	999I>999V	missense	1.0
Chromosome	4246238	embA	Rv3794	1002L	synonymous	1.0
Chromosome	4246242	embA	Rv3794	1004Q>1004E	missense	1.0
Chromosome	4246250	embA	Rv3794	1006R	synonymous	1.0
Chromosome	4246319	embA	Rv3794	1029P	synonymous	1.0
Chromosome	4246325	embA	Rv3794	1031L	synonymous	1.0
Chromosome	4246330	embA	Rv3794	1033T>1033I	missense	1.0
Chromosome	4246349	embA	Rv3794	1039T	synonymous	0.666666666667
Chromosome	4246869	embB	Rv3795	119S>119N	missense	0.969696969697
Chromosome	4246874	embB	Rv3795	121Q>121K	missense	0.970588235294
Chromosome	4246882	embB	Rv3795	123V	synonymous	0.971428571429
Chromosome	4246886	embB	Rv3795	125V>125I	missense	0.971428571429
Chromosome	4247389	embB	Rv3795	292V	synonymous	1.0
Chromosome	4247398	embB	Rv3795	295A	synonymous	1.0
Chromosome	4247401	embB	Rv3795	296N	synonymous	1.0
Chromosome	4247407	embB	Rv3795	298S	synonymous	1.0
Chromosome	4247426	embB	Rv3795	305G>305Q	missense	1.0
Chromosome	4247434	embB	Rv3795	307A	synonymous	1.0
Chromosome	4247437	embB	Rv3795	308R	synonymous	1.0
Chromosome	4247440	embB	Rv3795	309V	synonymous	1.0
Chromosome	4247449	embB	Rv3795	312H	synonymous	0.869565217391
Chromosome	4247455	embB	Rv3795	314G	synonymous	1.0
Chromosome	4247462	embB	Rv3795	317S>317A	missense	0.122448979592
Chromosome	4247470	embB	Rv3795	319Y	synonymous	1.0
Chromosome	4247481	embB	Rv3795	323F>323Y	missense	0.111111111111
Chromosome	4247491	embB	Rv3795	326P	synonymous	1.0
Chromosome	4247491	embB	Rv3795	978G>C	intergenic	1.0
Chromosome	4247497	embB	Rv3795	328D	synonymous	1.0
Chromosome	4247511	embB	Rv3795	333Y>333F	missense	0.924528301887
Chromosome	4247527	embB	Rv3795	338A	synonymous	1.0
Chromosome	4247536	embB	Rv3795	341T	synonymous	1.0
Chromosome	4247554	embB	Rv3795	347S	synonymous	1.0
Chromosome	4247555	embB	Rv3795	348L>348I	missense	1.0
Chromosome	4247566	embB	Rv3795	351R	synonymous	0.971428571429
Chromosome	4247572	embB	Rv3795	353P	synonymous	1.0
Chromosome	4247578	embB	Rv3795	355L>355LIC	inframe_insertion	0.970588235294
Chromosome	4247581	embB	Rv3795	356AAG>358A	inframe_deletion	0.970588235294
Chromosome	4247590	embB	Rv3795	359L	synonymous	1.0
Chromosome	4247629	embB	Rv3795	372R	synonymous	1.0
Chromosome	4247638	embB	Rv3795	375P	synonymous	1.0
Chromosome	4247695	embB	Rv3795	394A	synonymous	1.0
Chromosome	4247716	embB	Rv3795	401G	synonymous	0.410256410256
Chromosome	4247968	embB	Rv3795	485A	synonymous	1.0
Chromosome	4247977	embB	Rv3795	488V	synonymous	1.0
Chromosome	4247992	embB	Rv3795	493V	synonymous	1.0
Chromosome	4248001	embB	Rv3795	496D	synonymous	1.0
Chromosome	4248007	embB	Rv3795	498T	synonymous	1.0
Chromosome	4248011	embB	Rv3795	500S>500A	missense	1.0
Chromosome	4248016	embB	Rv3795	501T	synonymous	0.965517241379
Chromosome	4248020	embB	Rv3795	503L	synonymous	1.0
Chromosome	4248025	embB	Rv3795	504E	synonymous	1.0
Chromosome	4248035	embB	Rv3795	508V>508I	missense	1.0
Chromosome	4248040	embB	Rv3795	509R	synonymous	1.0
Chromosome	4248041	embB	Rv3795	510A>510T	missense	1.0
Chromosome	4248044	embB	Rv3795	511K>511A	missense	1.0
Chromosome	4248052	embB	Rv3795	513G	synonymous	1.0
Chromosome	4248055	embB	Rv3795	514P	synonymous	1.0
Chromosome	4248063	embB	Rv3795	517A>517E	missense	1.0
Chromosome	4248070	embB	Rv3795	519Y	synonymous	1.0
Chromosome	4248085	embB	Rv3795	524R	synonymous	1.0
Chromosome	4248088	embB	Rv3795	525Y	synonymous	1.0
Chromosome	4248097	embB	Rv3795	528L	synonymous	1.0
Chromosome	4248112	embB	Rv3795	533V	synonymous	1.0
Chromosome	4248118	embB	Rv3795	535G	synonymous	1.0
Chromosome	4248130	embB	Rv3795	539R	synonymous	1.0
Chromosome	4248133	embB	Rv3795	540R	synonymous	1.0
Chromosome	4248142	embB	Rv3795	543F	synonymous	1.0
Chromosome	4248143	embB	Rv3795	544L>544I	missense	1.0
Chromosome	4248157	embB	Rv3795	548L	synonymous	0.971830985915
Chromosome	4248158	embB	Rv3795	549C>549S	missense	1.0
Chromosome	4248167	embB	Rv3795	552T>552A	missense	1.0
Chromosome	4248170	embB	Rv3795	553A>553S	missense	1.0
Chromosome	4248173	embB	Rv3795	554V>554L	missense	0.986301369863
Chromosome	4248199	embB	Rv3795	562R	synonymous	1.0
Chromosome	4248200	embB	Rv3795	563I>563V	missense	1.0
Chromosome	4248206	embB	Rv3795	565S>565G	missense	1.0
Chromosome	4248220	embB	Rv3795	569G	synonymous	1.0
Chromosome	4248225	embB	Rv3795	571A>571V	missense	1.0
Chromosome	4248233	embB	Rv3795	574L	synonymous	1.0
Chromosome	4248242	embB	Rv3795	577V>577I	missense	1.0
Chromosome	4248252	embB	Rv3795	580G>580A	missense	0.985915492958
Chromosome	4248256	embB	Rv3795	581T	synonymous	1.0
Chromosome	4248264	embB	Rv3795	584F>584C	missense	0.946666666667
Chromosome	4248277	embB	Rv3795	588T	synonymous	1.0
Chromosome	4248304	embB	Rv3795	597G	synonymous	0.933333333333
Chromosome	4248319	embB	Rv3795	602V	synonymous	0.980769230769
Chromosome	4248322	embB	Rv3795	603G	synonymous	1.0
Chromosome	4248457	embB	Rv3795	648Y	synonymous	0.635514018692
Chromosome	4248460	embB	Rv3795	649V	synonymous	0.601769911504
Chromosome	4248472	embB	Rv3795	653G	synonymous	0.591304347826
Chromosome	4248642	embB	Rv3795	710V>710A	missense	1.0
Chromosome	4248649	embB	Rv3795	712G	synonymous	1.0
Chromosome	4248657	embB	Rv3795	715A>715V	missense	1.0
Chromosome	4248757	embB	Rv3795	748G	synonymous	1.0
Chromosome	4249648	embB	Rv3795	1045R	synonymous	1.0
Chromosome	4249651	embB	Rv3795	1046A	synonymous	1.0
Chromosome	4249661	embB	Rv3795	1050A>1050P	missense	1.0
Chromosome	4249666	embB	Rv3795	1051T	synonymous	1.0
Chromosome	4249686	embB	Rv3795	1058A>1058G	missense	0.947368421053
Chromosome	4249693	embB	Rv3795	1060D	synonymous	1.0
Chromosome	4326574	ethA	Rv3854c	300D	synonymous	0.875
Chromosome	4326587	ethA	Rv3854c	296V>296A	missense	0.875
Chromosome	4326591	ethA	Rv3854c	295L	synonymous	1.0
Chromosome	4326597	ethA	Rv3854c	293L>293V	missense	1.0
Chromosome	4326603	ethA	Rv3854c	291Q>291E	missense	0.194444444444
Chromosome	4326620	ethA	Rv3854c	285H>285R	missense	1.0
Chromosome	4326627	ethA	Rv3854c	283G>283S	missense	1.0
Chromosome	4326850	ethA	Rv3854c	208S	synonymous	0.626506024096
Chromosome	4326868	ethA	Rv3854c	202V	synonymous	0.35
Chromosome	4327318	ethA	Rv3854c	52G	synonymous	1.0
Chromosome	4327324	ethA	Rv3854c	50Y	synonymous	1.0
Chromosome	4327327	ethA	Rv3854c	49R	synonymous	1.0
Chromosome	4327335	ethA	Rv3854c	47L	synonymous	1.0
Chromosome	4327336	ethA	Rv3854c	46D	synonymous	1.0
Chromosome	4327396	ethA	Rv3854c	26R	synonymous	1.0
Chromosome	4327405	ethA	Rv3854c	23L	synonymous	1.0
Chromosome	4327419	ethA	Rv3854c	19A>19T	missense	1.0
Chromosome	4327425	ethA	Rv3854c	17V>17I	missense	1.0
Chromosome	4327426	ethA	Rv3854c	16G	synonymous	1.0
Chromosome	4327435	ethA	Rv3854c	13G	synonymous	1.0
Chromosome	4327438	ethA	Rv3854c	12A	synonymous	1.0
Chromosome	4327444	ethA	Rv3854c	10V	synonymous	1.0
Chromosome	4327462	ethA	Rv3854c	4H	synonymous	1.0
Chromosome	4327680	ethR	Rv3855	44D	synonymous	1.0
Chromosome	4327683	ethR	Rv3855	45I	synonymous	1.0
Chromosome	4327692	ethR	Rv3855	48D	synonymous	1.0
Chromosome	4327695	ethR	Rv3855	49D	synonymous	1.0
Chromosome	4327704	ethR	Rv3855	52K	synonymous	1.0
Chromosome	4327713	ethR	Rv3855	55G	synonymous	1.0
Chromosome	4327719	ethR	Rv3855	57S	synonymous	1.0
Chromosome	4327720	ethR	Rv3855	58R	synonymous	1.0
Chromosome	4327740	ethR	Rv3855	64Y	synonymous	1.0
Chromosome	4327746	ethR	Rv3855	66P	synonymous	1.0
Chromosome	4327749	ethR	Rv3855	67S	synonymous	1.0
