# Supplementary material for: The whole-genome sequencing in predicting Mycobacterium tuberculosis drug susceptibility and resistance in Papua, Indonesia
Source: BMC Genomics. 2021 Nov 22;22:844. doi: 10.1186/s12864-021-08139-3 (PMC8607662; doi:10.1186/s12864-021-08139-3)
Supplement: Supplementary file 1 — Additional file 1. [file 12864_2021_8139_MOESM1_ESM.zip › TBS155__hana_miseq_1_consensus.txt]

>TBS155
--------------------------------------------------------------------------------------------------------------------------------------------------------------------------------------------------------------------------------------------------------------------------------------------------------------------------------------------------------------------------------------------------------------------------------------------------------------------------------------------------------------------CCTCAACCGGCGCTACACCTTCGACACGTTCGTCATCGGCGCGTCGAACCGCTTCGCCCACGCCGCCACGCTGGCCATCGCCGAGGCGCCCGCCCGCGCCTACAACCCGTTGTTCATCTGGGGTGAATCAGGCCTCGGAAAGACGCATCTGCTGCATGCCGCGGGAAATTATGCGCAACGTCTCTTCCCGGGCATGCGGGTGAAGTACGTCTCCACCGAGGAATTCACCAACGACTTCATCAACTCGCTGCGTGACGACCGCAAGGCCTCGTTCAAACGCAGTTACCGCGACATCGACATCCTGCTCGTCGACGACATCCAGTTCATCGAGGGCAAGGAAGGTATCCAGGAAGAGTTCTTCCATACCTTCAACACGCTGCACAACGCGAACAAGCAGATCGTCATCTCCTCGGACCGGCCGCCCAAGCAGCTGGCCACCCTCGAGGATCGGCTGAGGACCCGTTTCGAGTGGGGCCTGATCACCGATGTGCAGCCGCCCGAGTTGGAGACACGTATCGCGATTCTGCGTAAGAAAGCGCAGATGGATCGCCTCGACGTGCCCGATGACGTGCTCGAGCTCATCGCCAGCAGCATCGAGCGCAACATCCGCGAGCTCGAGGGTGCATTGATCCGGGTGACGGCCTTCGCCTCACTCAACAAGACCCGGATCGACAAGGCACTGGCCGAAGTCGTGTTGCGCGATCTGATCGCCGACGCCACCACGATGCAGATCAGCACCGCGGCGATCATGGCGGCCACCGCGGAGTACTTCGAGACCACGGTCGAGGAGCTGCGCGGCCCCGGCAAGACCCGGGCGCTGGCGCAGTCCCGCCAGATCGCCATGTACCTGTGTCGCGAGCTCACCGATCTGTCCCTGCCGAAGATCGGCCAGGCGTTCGGGCGCGATCACACCACTGTCATGTACGCGGAGAAGAAGATCCGGGGCGAGATGGCCGAGCGACGTGAAGTCTTCGACCACGTCAAGGAACTCACCACTCGCATCCGCCAGCGCGCCAAGCGCT-----------------------------------------------------------------------------------------------------------------------------------------------------------------------------------------------------------------------------------------------------------------------------------------------------------------------------------------------------------------------------------------------------------------------------------------------------------------------------------------------------------------------GACTCATCGAGAGGTGGGAGGGCGCAATGGACGCGGCTACGGCAAGAGTTGGCCTCACCGTCTTGACGTTTCGTTTGCTACGAGAGTCTTCCGCCGATGCAGCGTCGTGGGTGCCTACAAATCTGCCACCCAGGCCCGCGCTGCCGGTGCTCTCCGGCGTGTTGTTGACCGCCTCGGACCACGGTCTGACGATTTCCGGGTTCGAGTACGCGGTTTCCGCCGCGGCGCAGGTTGGCGCGGAAATGGTTTCTCCTGGAAGCGATTTAGTGTCGGGCCGAT---------------------------------------------------------------------------------------------------------------------------------------------------------------------------------------------------------------------------------------------------------------------------------------------------------------------------------------------------------------------------------------------------------------------------------------------------------------------------------------------GGAACGGCAAGCGCAGCACCACGCGGTTGCTCGACGCCGAGTTCCCGAAGTTCCG----------------------------------------------------------------------------------------------------------------------------------------------------------------------------------------------------------------------------------------------------------------------------------------------------------------------------------------------------------------------------------------------GATTACGTCTATCTGTTGATGCCGGTTCG-----------------------------------------------------------------------------------------------------------------------------------------------------------------------------------------------------------------------------------------------------------------------------------------------------------------------AAAGCGCGATTGAAAAGATGATAGGTCAGAAGTGCGCGTGATGTGGTAAGAGTGGTTCGAGCTGTGTTGTTTGCGCGAGAGGATATGGGGTTGGTGCGTGGGGCTCCAGCTGAGCGGCGGCGCTATCTGGATGATCTGGCGATCGTGCGGAGGACTGCGAACGCTGCGGTACGAGCCGAATATGAGAGGGTGTTGCG------------------------------------------------------------------------TGAGGTATGAGACAGTGGTTTGGCGGAGCACGGGGCTGCGCTGGTGGCTGCGCGCATCGATTTGGTTAACTAGTTGGCATGGGAAGTGAAGAAGGCATCGCAGCGGTTGGCGCCGGACTCGGGATCGGAGTCTATCGGTCATCAGGCCAGAATGGCTGTAACCGGAACGAGCGAGAAGTCAGATCCGGATCGGCAATTGTTAGC------------------------------------------------------------------------------------------------------------------------------------------------------------------------------------------------------------------------------------------------------------------------------------------------------------------------------------------------------------------------------------------------------------------------------------------------------------------------------------------------------------------------------------------------------------------------------------------GCCGGACGGCGCCGCAGCTGGTCGGGTCCGGG--------------------------------------------------------------------------------------------------------------------------------------------------------------------------------------------------------------------------TGCAGGCCCAGCTTCTGGCC---------------------------------------------------------------------------------------------------------------------------------------------------------------------------------------------------------------------------------------------------------------------------------------------------------------------------------------------------------------------------------------------------------------------------------------------------TGGAGGCCGTCCGTAAACGCCCGGGCATGTACATCGGTTCCACCGGTGAACGGGGTCTGCACCACCTGATCTGGGAGGTCGTGGACAACGCGGTCGACGAGGCCATGGCCGG----------------------------------GATGGCGGTGTCGAGGTCGCCGACGACGGCCGCGGAATTCCGGTCGCCACCCACGCCACCGGTATTCCGACCGTCGACGTCGTGATGACACAACTACATGCCGGCGGCAAGTTCGACTCGGACGCGTATGCGATATCTGGTGGTCTGCACGGTGTGGGTGTGTCGGTGGTCAACGCGCTCTCCACCCGGCTCGAAGTCGAGATCAAGCGCGACGGGTACGAGTGGTCTCAGGTTTATGAGAAGTCGGAACCCCTGGGCCTCAAGCAAGGGGCGCCGACCAAGAAGACGGGGTCAACGGTGCGGTTCTGGGCCGATCCGGATGTCTTCGAGACCACTGTCTACGACTTCGAGACCATCGCCCGCCGGTTGCAGGAGATGGCGTTCCTCAACAAGGGCCTGACCATCGAGCTGACCGATGAG------------------------------------------------------------------------------------------------------------------------------------GGCCTGGTCGACTTCGTCAAGCACATCAACCGGACCAAG--------------------------------CGGCAAGGGCCCCGGGCACGAAGTCGAGATCGCCATGCAGTGGAACGGCGGTTACTCCGAGTCGGTGCACACCTTCGCCAACACCATCAACACCCACGAAGGCGGAACTCACGAAGAGGGTTTCCGCGCGGCGTTGACGAGCGTGGTGAACCGCTACGCCAAAGAGAAGAAGCTTCTCAAGGACAAGGATCCCAACCTCACCGGTGAGGACATCCGCGAGGGTCTGGCCGCGGTGATCTCGGTGAAGGTCAGCGAACCGCAGTTCGAGGGTCAGACGAAGACGAAACTCGGTAACACCGAGGTCAAGTCGTTCGTCCAGAAGATCTGCAACGA-----------------------------------------------------------------------------------------------------------TGGTGCGCCGCAAGAGTGCCACCGACATCGGCGGTCTGCCCGGCAAGCTGGCCGACTGCCGCTCCACCGATCCGAGCAAGTCCGAGCTGTACGTGGTGGAGGGTGACTCGGCAGGCGGCTCGGCCAAGAGCGGCCGCGACTCGATGTTCCAGGCGATCCTGCCGCTGCGAGGCAAGATCATCAACGTCGAAAAGGCCCGCATCGACCGGGTTTTGAAGAACACCGAAGTCCAGGCCATCATCACCGCGCTGGGTACCGGCATCCACGACGAGTTCGACATCACCAAGCTGCGTTATCACAAGATCGTGCTGATGGCCGACGCGGACGTGGACGGCCAGCACATCTCCACGCTGCTGCTCACGCTGCTGTTCCGGTTCATGAAGCCGCTCATCGAACACGGCCACGTGTTCCTGGCCCAGCCGCCGCTGTACAAACTGAAATGGCAGCGCAGGGAACCGGAGTTCGCCTACTCCGACCGGGAGCGCGACGGCCTGCTCGAGGCGGG--------------------------------ACGGTATCCAGCGGTACAAGGGTCTCGGCGAGATGGATGCCAAGGAACTGTGGGAAACCACCATGGATCCGTCAGTGCGGGTATTGCGTCAAGTGACGCTTGACGATGCTGCTGCGGCCGACGAGCTGTTCTCCATCCTGATGGGCGAGGACGTCGAAGCCCGACGCAGCTTCATCACCCGTAACGCCAAAGACGTTCGGTTCCTGGA-----------------------------------------------------------------------------GACCGTATCGAACCGGTCGACATCCAGCAGGAGATGCAGCGCAGCTACATCGATTACGCCATGAGCGTCATCGTGGGCCGCGCGCTGCCGGAGGTACGCGACGGCCTCAAGCCCGTGCACCGCCGCGTGCTCTACGCGATGTACGACTCCGGCTTCCGCCCCGACCGCAGCCACGCCAAGTCGGCCCGCTCGGTGGCCGAGACGATGGGTAACTACCACCCGCACGGTGACTCGTCGATCTACGACACCCTGGTCCGGATGGCCCAGCCGTGGTCACTGCGCTATCCGCTGGTCGACGGACAGGGCAACTTCGGTTCGCCGGGTAACGATCCGCCAGCCGCCATGCGTTACACCGAGGCGCGGCTGACTCCCCTGGCGATGGAGATGCTGCGCGAAATCGACGAGGAGACAGTCGATTTCATCCCGAACTACGACGGTCGGGTGCAGGAGCCCACGGTTCTGCCGAGCCGGTTCCCCAACCTGCTGGCCAACGGTTCGGGCGGTATCGCCGTCGGCATGGCCACCAACATCCCGCCGCACAACCTGCGGGAGCTGGCCGAGGCCGTGTACTGGGCGCTGGAGAACCACGACGCCGACGAAGAGGACACCCTGGCCGCGGTCATGGGGCGGGTTAAAGGCCCGGACTTCCCGACCGCCGGACTGATCGTCGGATCCCAGGGCACCGCTGATGCCTACAAAACTGGCCGCGGCTCCATTCGAATGCGCGGAGTTGTTGAGGTAGAAGAGGATTCCCGCGGTCGTACCTCGCTGGTGATCACCGAACTGCCCTACCAGGTCAACCACGACAACTTCATCACCTCGATCGCCGAGCAGGTCCGCGACGGCAAGCTGGGCGGCATCTCCAACATCGAAGACCAGTCCAGTGACCGGGTCGGTCTGCGAATCGTGGTGGAGCTCAAGCGCGATGCCGTGGCCAAGGTGGTGCTGAACAACCTCTACAAGCACACCCAGCTGCAAACCAGCTTCGGGGCCAACATGCTGTCGATCGTCGACGGCGTACCGCGCACCCTGCGTCTGGACCAGCTGATCCGGCTGTACGTGGACCATCAGCTCGATGTCATCGTGCGGCGCACCCGTTACCGGTTGCGCAAGGCCAATGAACGGGCCCACATCCTGCGTGGTCTGGTCAAAGCGCTCGACGCGCTCGACGAGGTGATCGCGTTGATCCGGGCGTCGCAGACCGTCGAGATCGCCCGGGCCGGCCTGATCGAGTTGCTCGACATCGACGAGATCCAGGCCCAAGCCATCCTGGACATGCAGCTGCGCCGGCTGGCTGCCCTGGAACGACAGAAAATCGTCGACGATCTGGCCAAGATCGAAGCCGAGATCGCCGATCTCGAGGACATTCTGGCCAAGCCTGAGCGCCAACGTGCCATCGTGCGCGACGAACTCGCCGAAATCGTCGAGAAATACGGCGACGATCGTCGGACCCGGATCGTCCCGGCCGACGGTGAGGTGAGCGACGAGGACCTGATCGCGCGTGAGGACGTCGTCGTCACGATCACCGAGACCGGGTATGCCAAGCGCACCAAGACCGACCTGTACCGCAGCCAGAAGCGCGGCGGCAAGGGCGTGCAGGGCGCCGGACTCAAGGCCGACGACATCGTCGCGCACTTCTTCGTCTGCTCGACCCACGACTGGATCCTGTTCTTCACCACGCAGGGCCGGGTGTACCGGGCAAAGGCCTACGAGTTGCCGGAGGCCTCGCGCACCGCGCGCGGTCAGCACGTGGCGAATCTGCTGGCCTTCCAGCCGGAGGAACGCATCGCGCAGGTCATCCAGATCAAGAGCTACGAGGATGCGCCGTACCTGGTGCTCGCCACCCGCAACGGCCTGGTGAAGAAGTCCAAGCTGGTCGACTTCGACTCCAACCGCTCCGGCGGCATCGTGGCCATCAACCTGCGCGACGGCGACGAACTGGTCGGTGCGGTGCTCTGCTCGGCCGACGACGACCTGCTTCTGGTGAGCGCCAACGGCCAGTCGATCCGCTTCTCCGCAACCGACGAGGCGCTGCGTCCGATGGGCCGGGCCACCTCGGGTGTGCAGGGTATGCGGTTCAACGAGGACGACCGGCTGCTGTCGCTGAACGT-------------------------------------------------------------------------------------------------------------------------------------------------------------------------GAGCTGTACGCCATCACCTCCGGTGGCGGCGTCATCCGGACCGCCGCACGTCAGGTTCGCAAGGCTGGACGTCAGACCAAGGGCGTTCGCTTGATGAACCTGGGCGAGGGCGACACACTGATTGCGATTGCGCGCAACGCCGA------------------------------------------------------------------------------------------------------------------------------------------------------------------------------------------------------------------------------------------------------------------------------------------------------------------------------------------------------------------------------------------------------------------------------------------------------------------------------------------------------------------------------------------------------------------------------------------------------------------------------------------------------------------------------------------------------------------------------------------------------------------------------------------------------TTGTCGGTGGTGCTGTTCTTCGTGTGGATGATCGCGGTGGCGTTCCTGTACCTGGTGCTCGGCGCCATGGGCGTGTGGAGCAAGCTCAACAGCAATGTCGGCGACCTGTTGAAC------------------------------------------------------------------------------------------------------ACCATCGGTGCCTTCATCTACAACCTGACCACCGATCTGGTCGGCGG----------------------------------------------------------------------------------------CGGGCCTATAGCTCAGGCGGTTAGAGCGCTTCGCTGATAACGAAGAGGTCGGAGGTTCGAGTCCTCCTAGGCCCACGAC-------------------------------------------------------------------------------------------------------------------------------------------------GAGGGGCCTTAGCTCAGTTGGTAGAGCGCTGCCTTTGCAAGGCAGATGTCAGGAGTTCGAATCTCCTAGGCTCCACAA-------------------------------------------------------------------------------------------------------------------------------------------------------------------------------------------------------------------------------------------------------------------------------------------------------------------------------------------------------------------------------------------------------------------------------------------------------------------------------------------------------------------------------------------------------------------------------------------------------------------------------------------------------------------------------------------------------------------------------------------------------------------------------------------------------------------------------------------------------------------------------------------------------------------------------------------------------------------------------------------------------------------------------------------CCAGTTCGACCCCGAGTTCGAGGAG-------------------------------------------------------------------------------------------------------------------------------------------------------------------------------------------------CGGGGGCGCCGCGGGCGGGTTTGTGGTCCGGGCACCGGGTGGGGGCC------------------------------------------------------------------TTGCACACCAACCGCGGCGACATCAAGATCGCACTGTTCGGAAACCACGCTCCCAAGACCGTGGCCAACTTCGTCGGCTTGGCGCAGGGCACCAAGGACTACACCACCCAGAACGCTTCGGGCGGCACGTCCGGTCCGTTCTACGACGGCGTCATCTTCCACCGGGTTATCGACGGTTTCATGATCCAGGGCGGCGACCCGACCGGCACCGGCCGCGGCGACGCGGGCTACAAGTTCGCCGACGAGTTCCACCCCGAGCTCCAGTTCGACAAGCCCTACCTGCTGGCCATGGCCAATGCCGGACCGGGCACCAACGGCTCGCAGTTCTTCATCACGGTCGGCCCGACGCCGCACCTCAACCGGCGCCACACGATCTTCGGTGAGGT-------------------------------------------------------------------------------------------------------------------------------------------------------------------------------------------------------------------------------------------------------------------GTAAGCGCATCGAGCACCTCGAGCGGGTCGGTTCCCAGATCC------------------------------------------------------------------------------------------------------------------------------------------------------------------------------------------------------------------------------------------------------------------------------------------------------------------------------------------------------------------------------------------------------------------------------------------------------------------------------------------------------------------------------GCCAGCGCATCGTGAGCAACAGCCCGGTGATCATGAAGGCAAAGGCGACCGCGTAGTTC--------------------------------------------------------------------------------------------CAGCATGAGACCGATGAACAGCGCGACGAACCACACACTCGACGGTCCGGCTTTCACCTTGACCGGAGTCCGGCTCACCTGCTTGATGGTGAAATCGTTCTTCTTACGGACTTTGGACTTGGGCAT---------------------------------------------------------------------------------------------------------------------------------------------------------------------------------------------------------TTGCTGCTGGCCGCCACGCACGGGGTCTCCGGCGGTGACGAGATTCGCCGCAGCGA-------------------------------------------------------------------------------------------------------------------------------------------------------------------------------------------CCGGGCCTGGTGGTCACCCTCAACGACGCCCAACGCGACGCCCAGGGCCGCTTCCCGCGTGACGCCTCCCCCGACGACCTGGTGGTACACCAGCAGGACATCCAGGCGGTCCTCAACGCGCTGTGGAGTGCCGGGGCCGAAGGAATCCAGATGCAGGACCAACGCATCATCGCGACGTCCGCGCCGCGCTGCGTCGGCAACACCCTGCTGCTGAACGGCCGCACCTACAGCCCGCCCTACGTCATCACCGCGATCGGCGATGCCCCGGCCATGCAGGCCGCGCTGGCGGCGGCTCCGCTGGTCACCCTCTACAAGCAGTACGTGGTGCGTTTCGGACTCG--------------------------------------------------------------------------------------------------------------------------------------------------GTCGTCGACAACTATGACAGCTTCGTGTTCAACCTGGTCCAGTATCTGGGCCAGCTCGG----------------------------------------------------------------------------GTCCTGCTCAGTCCCGATCCGGGTACCCCGGAGCGCGCGGGCGCGTCGGTGAGTATCGTGCACGCGTGTGCGGCAGCAC-----------------------------------GCCATCGGCGTCGCGTTCGGCGGCACCGTCGACCGTGCACCCGAGCTGCTGCACGGCAAGACCAGC-----------------------------------------------------------------------------------------------------------------------------------------------------------------GCTGCCCATCCATGGCGTCCAGTTCCACCCGGAGTCGATCCTGACCCAGGGCGGACACCGCATGCTGGCCAACTGGCTC-------------------------------------------------------------------------------------------------------------------------------------------------------------------------------------------------------------------------------------------------------------------------------------------------------------------------------------------------------------------------------------------------------------------------------------------------------------GTAGACGTTGAGGTTCTTTTGCGCTACGGCGACGGTCTGGCCCGCGACATCCGGAATGACTCTGGTCGCCGGTCGAGAGACAAAGATTTAGTTGAACACATTGGTGCTGGCCGAAGTCTGGTTGGCTGGCG-----------------------------------------------------------------------------------------------------------------------------------------------------------------------------------------------------------------------------------------------------------------------------------------------------------------------------------------------------------------------------------------------------------------------------------------------------------------------------------------------------------------------------------------------------------------------------------------------------------------------------CGCATCTCGGCGGCTGTCTGATAGCGGTTGTCCGGATTCTTGGCCAGGGCCTTGAGCACCACGGCGTC-----------------------------------------------------------------------------------------------------------------------------GCACACAGCCCAGCGAGTAGACGTCGGAACGGGCATCGACGGTCTCACCACGGGCCTGTTCGGGCGACAGGTACTGGGCGGTGCCGATCACCGCGGCCGTCTGGGTGACGCTGTTGCCGGTATCGGCCAGGGCCCGGGCGATGCCGAAGTCCATCACCTTCACAGCGTTGTTCTTGCTGATCATGATGTTGGCGGGCTTGACGTCACGGTGCACGATGCCGTGCTGGTGGCTGAAGTTCAGCGCCTGGCAGGCGTCGGCGATGATCTCGATGGCCCGGCGCGGCGGGATCGGACCCTCGCCGTGCACGATGTCGCGCAGCGTCACACCGTCGACGTACTCCATGACGATGTAGGGCAGCGGACCGTTGGGTGTCTCCGCCTCACCGGTGTCGTAGACCGCCACGATGGCGGGGTGGTTCAGCGCGGCCGCGTTCTGCGCCTCGCGGCGGAAACGCAGATAGAAGCTGGGGTCGCGGGCCAGGTCGGCGCGCAGGACCTTGACCGCGACATCGCGGTGCAACCGCGTATCGCGTGCCAGGTGGACTTCGGACATGCC------------------------------------------------------------------------------------------------------------------------------------------------------------------------------------------------------------------------------------------------------------------------------------------------------------------------------------------------------------------------------------------------------------------------------------------------------------------------------------------------------------------------------------CGGCGGCCGGCGCGCACCGC----------------------------------------------GGGTTCTTCACCAGGGTGATCTCGATCAGTTCGCGCACGTTGGGCGGCAGATCGGCGGGCAGCGGCGGAGGGGTCTCCTTGATGTGCTTCATCGCGACCGTAAGCGCGCCGTCGCCGGTGAACGGGCGCTTGCCCGAGACCGATTCGTAGCCGACGACTCCCAGCGAATAGACGTCGCTGGCGGCGGTCGCGTCATGGCCCAGGGCCTGCTCGGGCGCGATGTACTGGGCGGTGCCCATCACCATGCCGGTCTGGGTGACCGGCGCGGCGTCGACGGCCTTGGCGATACCGAAGTCGGTCAGCTTCACCTGGCCGGTCGGGGTGATCAGGATGTTGCCCGGTTTGACGTCGCGGTGCACCAGGCCCGCGGTGTGCGCGACCTGCAGTGCGCGTCCGGTCTGCTCGAGCATGTCCAGGGCGTGCCGCAGCGACAACCGGCCGGTGCGCTTGAGCACCGAGTTCAACGGCTCGCCGTTGATCAGCTCCATCACCAGGTAGGCGGTGCGACCCTCGCCGTCCAGCTCGGTCTCGCCATAGTCGTACACACTGGCGATGCCCGGATGGTTGAGCATGGCCACCGTGCGGGCCTCGGCCCGGAACCGCTCGACGAACTCGGCATCGGTCGAGAACTCAGCCTTGAGCACCTTCACCGCGACCCGACGGCCCAGCCGGGAGTCGACGGCCTCCCAGACCTGACCCATGCCGCCTGTGGCGATCAGCCGCTGCAACCGGTACCTGCCGGACAGCGTGACTCCAACGCGAGGGCTCATGG-----------------------------CCCGCCCGATCGGTGCCGC---------------------------------------------------------------------------------------------------------------------------------------TTCGGCGGTGCCCGTCTTG---------------------------------------------------------------------------------------------------------------------------------------------------------------------------------------------------------------------------------------------------------------------------------------------------------------------------------------------------------------------------------------------------------------------------------------------------------------------------------------------------------------------------------------------------------------------------------------------------------------------------------------------------------------------------------------------------------------------------------------------------------------------------------------------------------------------------------------------------------------------------------GGGTTGATCGTCGTCTCGACATTGCCGCCGCGGGGATCCCGGCCGGTGAAGAAATCGGCCAATCGACGGCCGAACAGGCGCTCGTCGGAGCCGTTGAGGATGGTGTCCTCGGCCCGCTCGAGGCCGGTGCTCGAGTAGCCCAGCGAGTAGAACCCGGTGACCGGGGCATACACCTCGGGGTCGGGATAGACGCGCAGGAACCGGAACCGGCCGTCGGTGGCCACCGAATACGCCAGCAGTTGGCCGCCCGCGGTGATCTGGCCGCGCTGGCGCGAGTACTCGTCGAGCAGCACTCTCTGGTTGCG-------------------------------------------------------------------------------------------------------------------------------------------------------------------------------------------------CGTGCGAGATCCGCACCAGGATGGCGAGCAGGATGTAGTTGGCCAGCAGCGAAGAACCGCCGTAGGACATCCACGGGGTGGTCAGGCCGGTCAGCGGGATCAGCTTGGTGACACCGCCCACGACGATGAACAGCTGGATGGCCAGGGTGGCGGCCAGGCCGGCGGCGAGCAGCTTGCCGAAGCTGTCACGG---------------------------------------------------------------------ACCAACCCGAGCTCTTCGCCGATCGCGGCGATGATGAAATCGGTGGCGGCGGCGGGCACCGTGCCGGGTTGTCCGTTGCCAAGCCCGGTGCCGAAAATACCGCCGGTGGCGAAGCTGAACAGCGACTGCACCATCTGGTAGCCGGCGCCGTCAGGATCGGCGAACGGGTCGAGCCAGGTCT--------------------------------------------------------------------------------------------------------------------------------------------------------------TCGAAGACCATCACGCCCACCGAG---------------------------------------------------------------TGCTTGCCCGCACTGGTGAACAGGCCGCGTTTGGCCACCAGCACGGCGGCGAAGAAGATCAGCAGCAGAATCTTCGAGAACTCCGCGGGCTGAATCGAGAAGCCGGGGAACTGGATCCAGATCTTGGCACCGTACTGCTC----------------------------------------------------------------------------------------------------------------------------------CCCACCAGCGTCCACATCATCTGCTGGTT---------------------------------------------------------------------------------------------------------------------------------------------------------------------------------------------------------------------------------------------------------------------------------------------------------------------------------------------------------------------------------------------------------------------------------------------------------------------------------------------------------------------------------------------------------------------------------------------------------------------------------------------------------------------------------------------------------------------------------------------------------------------------------------------------------------------------------------------------------------------------------------------------------------------------------ACGTAGTAGTTGTTGCGGATGATC---------------------------------------------------------------------------------------------------------------------------------------------------------------------------------------TGGTCGTCGTCCCCGGACACCGCGCCGGCCAGGATCGGCTGGGTCTGCCCGTAGTCGTAGTCGACCACGTCGGCAACCACCACGGTCACGTTGTCCGGCCCGCCGCCGCGCAATGCCAGCTCGATCAGCCGGTCGGCGCTCTCGGCGACGTCCTCGATCTGCAGCGCCTCGTGGATGGTCTCCTGGCTGACCGGATCGGACAGACCGTCCGAGCAGAGCAGGTAGCGATCGCCGGCCTTGGCCTCGCGCATGATCAGCGTCGGCTCGACCTCGTGGCCCGTCAGCGCCCGCATGATCAGCGACCGCTGCGGGTGGCTGTGCGCCTCCTCGGCGGTGATCCGGCCTTCGTCGACGAGCGTCTGGACGAAGGTGTCGTCCTTGGTGATCTGGGTGAGCTCACCGTCGCGCAGCAGGTAGCCGCGGGAATCACCGATGTGGAGCAGGCCGAGCCGGTTGCCGGCGAACAGGATCGCGGTGAGCGTGGTGCCCATGCCCTCGAGATCCGGATC----------------------------------------------------AGCTTGCCCAGCAGGTCGCCGCCGGGCTCGTCGTCGTCGAGATGTGCCAGCGCGGCGATGACCAACTGTGAGGCCACCTCGCCTGCGGCGTGGCCGCCCATGCCGTCGGCCAGCGCGAGCAACCGGGCCCCGGCGTACACCGAGTCCTCGTTGTTGGCGCGAACCAGCCCGCGATCACTGCGCGC----------------------------------------------------------------------------------------------------------------------GCGTCACGGACGCAACTCGATTACCGTCTTACCGATTCGTACCGGTGTTCCGATCGAAACCCTTACCGCTGTTGTCACCTTCGCCCTGTCAAGGTATGTGCCGTTGGTCGATCCTAGGTCCTCGACGTACCACTCCGAACCTCGTGGCGAGAGCCGGGCGTGGCGCGTCGAAGCGTAATCATCGGTGAGCACCAGGGTGGAGTCGTCGGCGCGGCCGATCAGCACGGG----------------------------------------------------------------------------------------------------------------------------------------------------------------------------------------------------------------------CGCGTCAGTTGCAGCACTAACCCCTGCATCTGACGTCCTCTCCGT-----------------------------------------------------------------------------------------------------------TCAGTGCACGCGCACGATGATCTCGGAATGGCCCAGCCGGATCACATCGCCGTCGGCCAACTGCCATTCCTGCACCGGTGCGTTGTTCACCGTGGTGCCGTTGGTGGAGTTGAGGTCTGACAGCAACGCGACCTGGCCGTCCCACCGGATCTCCAGATGCCGGCGTGATACCCCGGTGTCGGGCAGGCGGAACTGGGCGTCCTGGCCGCGACCGATCACGTTGGCGCCTTCGCGCAGCTGGTAGGTACGGCCGCTGCCGTCGTCAAGCTGAAGCGT------------------------------------------------------------------------------------------------------------------------------------------------------------------------------------------------------------------------------------------------------------------------------------------------------------------------------------------------------------------------------------------------------------------------------------------------------------------------------------------------------------------------------------------------------------------------------------------------------------------------------------------------------------------------------------------------------------------------------------------------------------------CGGGCCACCACGCGGATCC---------------------------------------------------------------------------------------------------------------------------------------------------------------------------------------------GCGCGGAACTGTCCGGTGTGCAAGTTCGGTGATTGTTCGAATCTAACGACCACATCACCATACGTTTGCCACCCCTGATC------------------------------------------------------------------------------------------------------------------------------------------------------------------------------------------------------------------------------------------------------------------------------------------------------------------------------------------------------------------------------------------------------------------------------------------------------------------------------------------------CGGGCGAGTGGCGGAATGGCAGACGCGCTGGCTTCAGGTGCCAGTGTCCTTCGGGACGTGGGGGTTCAAGTCCCCCTTCGCCCACAG---------------------------------------------------------------------------------------------------------------------------------------------GGTCGCGGCCGCAGCCGGGG--------------------------------------------------------------------------------------------------------------------------------------------------------------------------------------------------------------------------------------------------------------------------------------------------------------------------------------------------------------------------------------------------------------------------------------------------------------------------------------------------------------------------------------------------------------------------------------------------------------------------------------------------------------------------------------------------------------------------------------------------------------------------------------------------------------------------------------------------------------------------------------------------------------------------------------------------------------------------------------------------------------------------------------------------------------------------------------------------------------------------------------------------------------------------------------------------------------------------------------------------------------------------------------------------------------------------------------------------------------------------------------------------CCGGCCCATACGCCGTACTCCACCCGATGCTCGCCCGCGTCTTGCACACAGCGGCGCTGCTGTGGGAGCGGGCACCGGCGCAGGCATTGGATCCGCGCTTGGGTGGCCGACCGCTCATAGGCGCGTGCCTTAGCGGCGCCGTCGCTGCCGTCGTCATCGGGGTACCCGAACCATAGTTCCGGGTCGGTTGCGCAGGGGTGTGCCATGTGCCGGCCTCCTTGTTGAAGGAAACATAGGCAAAAGCGTATATGTCTGTGGCGGGCTCTGCAAGAGAATCGCGATAAAAACGTATATACATAAGGGGTGGCCGCGGCCGAGTCGTATCCGGGTAGTATCCGGCTTATGGCCGGAGCGTGCGGTGAGCCGTGAGTCGGCCGGCACGGCCATTCGCGCACTTCGCGAGTCGCGTGACTGGTCCCGCGCGGACCTGGACGCCGACACTGGCGTAAGCACCATGGGCCTGAGCTATCTGCAGCGCGGTGCCCCCAAGCCACACAAAAGCACCGTCCACAAGGTCGAAAATGGCCTCGGCCTGCCGCCTGGCACCTAATCGCGGCTGTTGGTCGCCGCTGATCCCGATGCGGAGCTGGCCCGACTGATCGCCGCACAGCCGTCCAACCCGACGGCTGTCCGCCGCGCCGGTACGGTCGTCGTGGACCGCCACAGCGATACCGACGTGCTGGAGGGCTACGCCGAAGCACAGCTCGATGCCATCAAATCCGTCATCGACCGATTGCCTGCGACGACCTCCAACGAATACGAGACGTATATTCTCTCTGTG--------------------------------------------------------------------------------------------------------------------CCGCGGCGCGCTACTGGAGC---------------------------------------------------------------------------------------------------------------------------------------------------------------------------------------------------------------------------------------------------------------------------------------------------------------------------------------------------------------------------------------------------------------------------------------------------------------------------------------------------------------------------------------------------------------------------------------------------------------------------------------------------------------------------------------------------------------------------------------------------------------------------------------------------------------------GTTCGAGTGTTGCGGTTTGGTGCAGTGCACCTACGCCCAGGCGGGTGTTCACCTGGATCGCACCAACTATCACCAGATCAACGAGGGCAACCCGGTGCCCCGCTCCCAGGTCCGGCCGGCCGATATGGTCTTCCCGGACCTCGCGAACGTGCTGCTGGAGATCGGCAACAATCTTGTCGTCGAGCCGCCGCATGCGGGCCCGTGGGTTCGGGTCAGCTCGCTGGGCAACAACTTGCAGATTCGGCGACCGCTGAGTGGCAGATAATCGCGCAATC-------------------------------------------------------------------------------------------------------------------------------------------------------------------------------------------------------------------------------------------------------------------------------------------------------------------------------------------------------------------------------------------------------------------------------------------------------------------------------------------------------------------------------------------------------------------------------------------------------------------------------------------------------------------------------------------------------------------------------------------------------------------------------------------------------------------------------------------------------------------------------------------------------------------------------------------------------------------------------------------------------------------------------------------------------------------------------------------------------------------------------------------------------------------------------------------------------------------------------------------------------------------------------------------------------------------------------------------------------------------------------------------------------------------------------------------------------------------------------------------------------------------------------------------------------------------------------------------------------------------------------------------------------------------------CCCAGCTCGCCGCGGCGATCAAGGCGGCGGCCAGCGGCACACCGATCG-------------------GGGAATTGCCATCCCGCTACCGGGTACCGCGGTCGCCAACCCAGTCTACCCCGCCCGGTTCTCAGCGGGAGGCGTAGGTGTGTTCACGGCCACGCCCTTGCCCTTGGCACTAGCAAAGCTGTTCGTGACGGCCAGAGACAACACATCTCAGCCGGGCGAGGGCCAAACTTTCTAGGCTGGATACATCCAGCGGCGACCGAGACCGCGCCGGCGAGAACAGAAGCACCGACACCAACCAGG----------------------------------------------------------------------------------------------------------------------------------------------------------------------------------------------------------------------------------------------------------------------------------------------------------------------------------------------------------------------------------------------------------------------------------------------------------------------------------------------------------------------------------------------------------------------------------------------------------------------------------------------------------------------------------------------------------------------------------------------------------------------------------------------------------------------------------------------------------------------------------------------------------------------------------------------------------------------------------------------------------------------------------------------------------------------------------------------------------------------------------------------------------------------------------------------------------------------------------------------------------------------------------------------------------------------------------------------------------------------------------------------------------------------------------GGCCTGTACGGATTGGCCGGTTGCCGCCGCCGAGGATGACGAAGCCCGACTGCAGCGCCTCCTGGCGTTCGTGGCTCGTCAGGAGCCACGGCTGAACTGGGCGGTCGGCGTTCACGCGGACGGCACGACGGTCCTGGTCACCGACGTCGCCCATGGTTGGATACCTCCGGGCATCGCCCTTCCCGAAGGCGTGCGATTGTTGGCACCGGCGCGACGCGCCGGCAGAGCCCCCGAGTTGGTCGGTATCACGACGTGTTGCAAGACGTACACCCCCGGTGACTCGCTGCGTCGGGCGGTCGATTCAACCG---------------------------------------------------------------------------------------------------------------------CGGCGGCCGGCAACGGCGCCG--------------------------------------------------------------------------------------------------------------------------------------------------------------------------------------------------------------------------------------------------------------------------------------------------------------------------------------------------------------------------------------------------------------------------------------------------------------------------------------------------------------------------------------------------------------------------------------------------------------------------------------------------------------------------------------------------------------------------------------------------GACCCCGAAGCCGCGATGCGAATCAGATGGGTCCACCCGAATCGGTCACACGAGCCACCCATCAACCCGGAAGAGCCGGGTGGGGCCGGAAGCATCCGAGGCACCGCTTGCCTGACATAAAAGCGTAACCGCCCCGCCATTGTCGCTGTGATGGACATGCCCCAGCCATTTGTCGGCCAGCTATACAGCGAACGTCAATTTTTCGTGAATCAGCCTGAGGCTATGGATAATTCACGGCGGCACGTCCTACTCTTAGCGGCGCCATGCGACCCAATGCGCGTGCGATGCTGCGTTGGGTGCATTGTGGTGCCG-------------------------------------------------------------------------------------GCTGAGTCGATTCGACTTTGCACCCCGTGACTCTGTTCCCACCGCCACCTTCGGTGGTGGATGCGCTTTCAGGTCCACCAATAGGCTAGCTGTTTTCGAGCGGTGTATTTGCGTGGGGGGTGAATGTGGATACGGACAATGACAGGCCCACGCTGGCGAGGGTTTACCGCAGCCTGCGGGACATTTGTCCGGACAGCTGGAATCTTCCGGGCGGTCGGATGCCCACTGGCTTGGGCTATGACTTTCTGCGCCCTGTCGAGGACTCGGGGATCAACGACCTGAAGCACTATTACTT----------------------------------------------------------------------------------------------------------------------------------------------------------------------------------------------------------------------------------------------------------------------------------------------------------------------------------------------------------------------------------------------------------------------------------------------------------------------------------------------------------------------------------------------------------------------------------------------------------------------------------------------------------------------------------------------------------------------------------------------------------------------------------------------------------------------------------------------------------------------------------------------------------------------------------------------------------------------------------------------------------------------------------------------------------------------------------------------------------------------------------------------------------------------------------------------------------------------------------------------------------------------------------------------------------------------------------------------------------------------------------------------------------------------------------------------------------------------------------------------------------CACCGCAGCCTGTTCGACG----------------------------------------------------------------------------------------------------------------------------------------------CCTGGCCACCATCGCCGAG---------------------------------------------------------------------------------------------------------------------------------------------------------------------------------------------------------------------------------------------------------------------------------------------------------------------------------------------------------------------------------------------------------------------------------------------------------------------------------------------------------------------------------------------------------GACCTCGACCGGGCCTTGCACGTGTTTGCCGGCCTTGCCGAGGACCTGACCCCGCAAGGAGCCGCGCTATGAAAGAGGCCATCAACGCCACCATCCAACGGATCTTGCGAACCGACCGCGGCATCACCGCGAACCAGGTACTCGTCGACGACCTGGGTTTTGACTCGCTCAAGCTGTTCCAGTTGATCACCGAGCTAGAAGACGAATTCGACATCGCCATCTCTTTCCGCGACGCACAGAACATCAAAAC--------------------------------------------------------------------------------GACCGACGACGCCGATCTT---------------------------------CGCGGCGACCTCGCCGAGC---------------------------------------------------------------------------------------------------------CCGCGGCCGCCGCCGACGGC-------------------------------------------------------------------------------------------------------------------------------------------------------------------------------------------------------------------------------------------------------------------------------------------------------------------------------------------------------------------------------------------------------------------------------------------------------------------------------------------------------------------------------------------------------------------------------------------------------------------------------------------------------------------------------------------------------------------------------------------------------------------------------------------------------------------------------CGTGGGCTCACAATTCCAGCACGGCGATGTCATGGGCAGCTGGCTGCCCTTGCAC--------------------------------------------------------------------------------------------------------------------------------------------------------------------------------------------CGGCGCCGACATCGAAGGC------------------------------------------------------------------------------------------------------------------------------------------------------------------------------------------------------------------------------------------------------------------------------------------------------------------------------------------------------------------------------------------------------------------------------------------------------------------------------------------------------------------------------------------------------------------------------------------------------------------------------------------------------------------------------------------------------------------------------------------------------------------------------------------------------------------------------------------------------------------------------------------------------------------------------------------------------------------------------------------------------------------------------------------------------------------------------------------------------------------------------------------------------------------------------------------------------------------------------------------------------------------------------------------------------------------------------------------------------------------------------------------------------------------------------------------------------------------------------------------------------------------------------------------------------------------------------------------------------------------------------------------------------------------------------------------------------------------------------------------------------------------------------------------------------------------------------------------------------------------------------------------------------------------------------------------------------------------------------------------------TCCTGCACGGCGAACACGGGCCCGCGCAGGGCATCCTCGACGTCCATCTGCATCGCCGA-----------------------------------------------------------------GGACCAGCAGCCCGGCGGCCGCGA-----------------------------------------------------------------------------------------------------------------------------------------------------------------------------------------------------------------------------------------------------------------------------------------------------------------------------------------------------------------------------------------------------------------------------------------------------------------------------------------------------------------------------------------------------------------------------------------------------------------------------------------------------------------------------------------------------------------------------------------------------------------------------------------------------------------------------------------------------------------------------------------------------------------------------------------------------------------------------------------------------------------------------------------------------------CGGTCCACCCCGTGCCGCC------------------------------------------------------------------------------------------------------------------------------------------------------------------------------------------------ATCTACATCGTCGAGCACAACGCAGGCGGAACTCTCGGTGTGGTGCTGAACCGCCCCAGCGAGACGGCCGTCTACAACGTGCTGCCGCAGTGGGCCAAGCTCGCCACCAAGCCCAAGACGATGTTCATCGGCGGGCCGGTGAAGCGGGACTCGGCGTTGTGCCTGGCG-------------------------------------------------------------------------------------------------------------TCGAAGGGGTGCGGATATTCGCCGGATACTCCGGCTGGACCATCGGCCAGCTCGATGGCGAGATCGAACGTGATGACTGGATTGTGTTGTCGGCGTTGCCATCTGACGTGTTGGTGGGGCCGAGAGCCGACCTGGGG-------------------------------------------------------------------------------------------------------------------------------------------------------------------------------------------------------------------------------------------------------------------------------------------------------------------------------------------------------------------------------------------------------------------------------------------------------------------------------------------------------------------------------------------------------------------------------------------------------------------------------------------------------------------------------------------------------------------------------------------------------------------------------------------------------------------------------------------------------------------------------------------------------------------------------------------------------------------------------------------------------------------------------------------------------------------------------------------------------------------------------------------------------------------------------------------------------------------------------------------------------------------------------------------------------------------------------------------------------------------------------------------------------------------------------------------------GACTGGGGCAGGGATAGGAGGCGGTGGCAGCAGGGGATCCGCTGAGGCCTTCCCGGCGGTGACCAGCACCACGCCGATGAAACCGGTGGCCATGCCGCCTGCGAAGACCCGCCAGGTGCGCGCGATCTGGATCATTTGCGTCGGTCCCTCCGAATGACCGGGCGACGGTGCCCGTCGTCGAGGCTGAATGTAACCAGCGCCCCATGGCAGTGCACAGGCTTGAAATGCAGCTGGAATGAACCTCTGATCGTGGTGCAACGGAACCGAGACCAACCCGTGGCCGGTAGCGCGGCCCCGGAGG---------------------------------------------------------------------------------------------------------------------------------------------------------------------------------------------------------------------------------------------------TTCGTCCAGGACATGTTCCCGTACCCCTCGGGTGAGGGTCTGCACGTCGGGCACCCGCTGGGCTACATCGCCACTGATGTCTACGCGCGCTACTACCGGATGACGGGCCGCAACGTGCTGCACGCGCTGGGCTTCGATGCGTTCGGTCTGCCTGCCGAGCAGTACGCGGTCCAGACCGGGACGCACCCGCGCACCCGCACCGAGGCCAACATCGTCAACTTCCGCAGGCAGCTGGGTCGGCTGGGTCTGGGCCACGATTCGCGGCGCAGCTTCGCCACCACCGATGTGGACTTCTACAAGTGGACGCAGTGGATCTTCCTGAAGATCTACAACGCCTGGTTCGATACCGCGGCCAAGAAGGCCCGGCCGATCTCCGAGCTGGTCGCCGAATTCGAGTC----------------------------------------------------------------------------TACCGGTTGGTCTACCGCGCCGATTCGATGGTGAACTGGTGCCCCGGACTGGGCACGGTGCTGGCCAATGAAGAAGTCACTTCTGACGGCCGTAGCGACCGCGGCAATTTCCCGGTGTTCCGGAAGCGGCTGCGGCAGTGGATGATGCGCATCACGGCCTACTCCGACCGGCTGCTCGACGATCTCGAAGTGCTGGACTGGCCGGACAAGGTCAAGTCCATGCAGCGCAACTGGATCGGCCGTTCGACGGGTGCGGTGGCGCTGTTCTCGGCGAGAGCGGCCAGCGATGACGGGTTCGAAGTCGACATCGAGGTGTTCACCACGCGGCCCGACACCTTGTTCGGCGCCACCTACCTGGTGTTGGCCCCCGAGCACGATCTGGTCGACGAGTTGGTCGCCGCGTCC-----------------------------------------------------------------------------------------------------------------------------------------------------------------------------GGTGCCGGTCTTCATCGCCGACTACGTGCTGGCCGGATACGGCACCGGCGCCATCATGGCGGTGCCCGGTGGCGACCAGCGAGACTGGGACTTCGCT---------------------------------------------------------------------------------------------------------------------------------------------------------------------------------------------------------------CGGCAGCGGTACTGGGGTGAGCCGTTCCCGATCGTCTA--------------------------------------------------------------TCCCGGACTACTCGCCGGTGTCCTTCGATCCCGACGA-----------------------------------------------------------------------------------CCTACACCCGCGACACCAACGTGATGCCGCAGTGGGCGGGCAGCTCCTGGTACGAGCTGCGTTACACCGACCCGCACAATTCAGAAGAGTTGTGCGCCAAGGAGAACGAGGCCTACTGGATGGGCCCGCGCCCCGCCGAGCACGGCCCGAACGATCCGGGTGGCGTCGATCTCTACGTCGGTGGCGTGGAGCACGCGGTGCTGCACCTGCTGTACTCCCGGTTCTGGCACAAGGT---------------------------------------------------------------------------------------------------------------------------------------------------------------------------------CCAGGAGTTCGGCAAGATCGGCAAGAGCCTGAAGAACTCCGTCTCACCGGACGAGATCTGCGACGAGTACGGTGCGGACACCCTGCGGGTCTACGAGATGTCGATGGGGCCGCTGGAGGCGTCGCGGCCGTGGGCGACCAAGGATGTCGTCGGTGCGCACCGCTTCCTGCAGCGGGTGTGGCGCGTGGTGGTCGATGAGTCCACCGG-----------------------------------------------------TGCACCGCACGATCGCCGGCGTGACCGAAGACTATGCGGCACTTCGCAACAACACCGCGGCCGCCAAGCTGATCGAGTACACCAACCACCTCACCAAG--------------------------------------------------------------------------------------------------GGGCAACACCACCTCGTTG-------------------------------------------------------------------------------------------------------------------------------------------------------------------CATTCTTGGCTGGTGCCACCCCGCGCAAGCTTATCGTGGTCGCCGGCCGGCTGGTCAATCTCGTCATCTCGGTCGGGTCGGCGGT-------------------------------------------------------------------------------------------------------------------------------------------------------------------------------------TCCTGAGGGTTTCCAAGTCGGAGCGGGGAAGTTGGCTGAGCACCGCGGCCAGAGCCGCGCGCCGGTTGGCCAGTGACTCACCGTGAACCGCCCGCCCTTGCGGCGTGATGTCTACCAACACCGCCCGCAAGTCGGACGGGTCTCGCGAGCGTTTCACCAGTCCAATCTTCTCGAGCCGCCGGATCGCCACGGTGGTGGTGGGAGTTCGCACCCGTTCGTGAGCGGCCAGGTCGGTCATCCGGATGGGACCTTGATCGAGCAGGGTGACCAGGATCGACAGTTGCGCCAGCGTTAGGTCGCCGGCTGCAGCCCCGTTGGGATCCCCGCGGCGCAGCATTGAAATCAGCTTGGAC--------------------------------------------------------------------------------------------------------------------------------------------------------------------------------------------------------------------------------------------------------------------------------------------------------------------------------------------------------------------------------------------------------------------------------------------------------------------------------------------------------------------------------------------------------------------------------------------------------------------------------------------------------CGGATGGTGGCATGCAGCCGCGGTCCGGCGTACTCGTCGTTGA----------------------------------------------------------------------------------------------------------------------------------------------------------------------------------------------------------------------------------------------------------------------------------------------------------------------------------------------------------------------------------------------------------------------------------------------------------------------------------------------------------------------------------------------------------------------------------------------------------------------------------------------------------------------------------------------------------------------------------------------------------------------------------------------------------------------------------------------------------------------------------------------------------------------------------------------AGCCGCCAGGTCGTCGAGG--------------------------------------------------------------------------------------------------------------------------------------------------------------------------------------------------------------------------------------------------------------------------------------------------------------------------------------------------------------------------------------------------------------------------------------------------------------------------------------------------------------------------------------------------------------------------------------------------------------------------------------------------------------------------------------------------------------------------------GTTGTGAAAGACGCCGCGGCGCAACGACT----------------------------------------------------------------------------------------------------CTCGGCGGTCAGCTCGGCG--------------------------------------------------------------------------------------------------------------------------------------------------------------------------------------------------------------------------------------CGCCAGCGCCGGCACCCCGAGGCCGAGGATCACGGTGTCCCAGGTGTGGGCGTTCTGCCCACCGCCGTGCAG-------------------------CCCCAGCGCAGCGCGCTGATGGCTCCCGCTTGGACCCGCTCGACTTCAGGCAGTGGACCATTGACACCGGCCTGCTCAGCGTTCTCAGCCAGCAGGGCAAACTCGTCCAGTCCGGTCAGTTCGTCGTCAGATAGCACGCAGCGGACGTTACCCGCGTTTGACTCTGCGGATACCAGGCAATTGTGCGAGTGGCCCGCGTGGTGAGCGCAGAGTCAACGCTAACCGATGATGAACTCTTCGAGTTGCGCGCGCGCGATGTCGTCGGGCAGCTGCTTGGGCGGGCTCTTCATCAGGTAGGCCGACGCCGGGATCACCGGTCCGCCGATGCCGCGGTCCTTGGCGATCTTGGCGGCGCGCACCGCGTCGATGATCACGCCGGCCGAGTTCGGCGAGTCCCACACCTCGAGCTTGTACTCCAGGTTCAGCGGGACGTCACCGAAGGCGCGGCCCTCCAGGCGCACGTACGCCCACTTGCGGTCGTCGAGCCACGCGACGTGGTCGGACGGGCCGATGTGCACGTCCTTGGTCTTGAACTCGCGCTTCAGATTCGAAGTGACGGCCTGGGTCTTGGAGACCTTCTTGGACTCCAGGCGCGAGCGCTCCAGCATGTTCAGGAAGTCCATGTTGCCGCCGACGTTGAGCTGGTAGGTGCGGTCCAGCGTGACGCCGCGGTCTTCGAACAGCTTGGCCATCACGCGGTGGGTGATGGTCGCGCCGACCTGGCTCTTGATGTCGTCGCCGACGATCGGGACACCGGCGTCGGCGAACTTCTTGGCCCACACCGGGTCGGAGGCGATGAACACGGGCAGGGCGTTGACGAACGCCACGCCCGCGTCGATGGCGCACTGGGCGTAGAACTTGTCGGCCTCTTCGGAGCCGACCGGGAGGTAGGAGACCAGCACGTCGACCTTGGCGTCCTTGAGCGCCTTAACCACGTCGACAGGCTCGAAGTCGGAAACCTCGATGGTGTCGGCGTAGTACTTGCCGATGCCGTCCAGGGTCGGGCCGCGCTGCACCGTCACGTTGGTCGGCGGCACGTCGGCGATCTTGATGGTGTTGTTCTCGGAGGCGAAGATGGCCTCGGACAGGTCGAAGCCGACCTTCTTGGCGTCGACGTCGAACGCGGCCACGAACTTGACGTCACGCACGTGGTACGGGCCGAACTTCACGTGCATCAAGCCCGGCACGGACGCGTTCTCATCGGCGTTGTGGTAGTACTGCACGCCCTGGACCAGGGACGATGCGCAGTTACCGACGCCGACGATGGCGAC---------CGTCGACGCCTCCGGCGCCG------------------------------------------------------------------------------------------------------------------GTTCGGCCGCGATCAGCTCGTTGAGCCATTTGACTTCTCGTTCACTGGACTCGAGGCCCAGTTGGTGCAGCTGACGGGTGTAGCGGTCGAATGAGCTGCTGGCCCGCGCCACGGCTTCACGCAGACCTTCCCGGCGTTCCTCCACCTGACGGCGCCGGCCCTCCAGAATCCGCATCCTGGCCTCGGCCGGGGTGCGGTTGAAGAAGGCGAGGTGGACACCAAACCCGTCGTCGGAGAAGTTCTGTG-------------------------------------------------------------------------------------------------------------------------------------------------------------------------------------------------------CTTGCGCAGCTCGTAGCCGTGCATGGGTGACTCGAGCAAGAGGCCCAGGACTGCGAGCTCGAGCATC---------------------------------------------------------------------------------------------------------------------------------------------------------------------------------------------------------------------GTCCTTGACCGGTTCGACGATCAGGTACATGCTTTTGACGTCGGATTGTTTGAGGCCGAGGGTTTCCGGGGCGCCGCGCATGATACCCACAGCGGTCTTCGCATCGAATTTGCTCAGGTCAACCACGGACACGTCGGCAATGATATTGGCGGAACTGGTCGCATCGCCCCAGCCGCCGCGGTAGGTAGACGCCAGGACTCGGCGGTCGTCAGCCGGGTCGACGCGATCGAGCGACGCATACTCCGGGTAGATCACCAGCCGGTAGCCCATGGTGTCGCCGAACCGCTTGCGGGTCTGCTCCAGCAGGCCGGTGAGCCCGCCGAGGGCATGCAGCTGCCTGGGCGGGGTCAGCAC------------------------------------------------------AGAGCGGGTGTTGCCGTAC--------------------------------------------------------------------------------------------------------------------------------------------------------------------------------------------------------------------CTCGCCGTCACGCAGGGCG---------------------------------------------------------------------------------------------------------------------------------------------------------------------------------------------------CGTACTCTGGTCATCGTGCGATTGCAGAGACAGGTGGTGGACTACGCGCTTCGGCGGCGGTCCCTGCTGGCTGAGGTCTATTCGGGGCGCACCGGCGTCTCGGAGGTCTGTGATGCCAACCCGTACCTGCTGCGCGCGGCAAAGTTTCACGGCAAGCAAAGCCCGGCCATCTGCCCGATCTGCCGCAAACAACAGCTCACACTGGTGTCGTGGGTGTTCGGCGAGCACCTCGGTGCGGTATCAGGGTCGGCGCTCACCGCCGACGAACTGCTCCTGCTGGCAACCCGGTTCTCCGAGTTCGCAGTCCATGTGGTTGAGGTATGCCGCACCTGCAGTTGGAATCATCTGGTCAAGTCATATGTCCTGGGCGCCGCACGTCCGGCACGCCCCCCT-----------------------------CAACGGGGCCCGGACGGCCAGTGAATAGCGACGGGCGTCACCATCAGTCGTCCAGCGGCGCGCCGCGCGGGCCGGCGAATCCCGGCCAGCGTGGTCAGGTTCCACCCGACGACAGACTGACCGCGATCCTCCCGCCGGTGACCGATGACCGATCGGCTCCGCACGCGGACTCCATCGAGGCGGTCAAGGCCGCGCTCGACGGCGCGCCGCCGATGCCCCCGCCGCGCGACCCGCTCGAGGAGGTCACGGCCGCGTTGGCCGCCCCGCCCGGTAAACCGCCGCGGGGGGATCAGCTTGGTGG-------------------------------------------------------------------------------------------------------------------------------------------------------------------------------------------------------------------GGTGACATCCGGACCAATCAGGTGTCGACGATCTTGGCCAGCGACGGCAGCGAGATCGCCAAGATCGTGCCGCCCGAAGGCAACCGGGTCGACGTC---------------------------------------------------------------------------------------------------------ATCAAGAACAACTTGGTCGGCGGCGATCTGCAGGGCGGCTCGACCATCACCCAGCAGTACGTCAAGAACGCGCTCGTCGG----------------------------------------------------------------------------TGGTCCAAAGACGCTGTGATGCAGGCGTATCTGAACATGATCTATTTCGGTCGTGGCTCCTACGGGATCGCGGCTGCGGCCAAGGCCTACTTCGACAAGCCCGTCGAGCAGCTCAACGTCGCCGAAGGCGCGCTGATGGCCGCCCTGATCCAGCGGCCGTCGACACTGGACCCCGCCGTGGATCCGGAAGGCGC---TGCCCGCTGGAATTGGGTGCTCGACGGCATGGT-------------------------------------------------------------------------------------------------------------------------------------------------------------------------------------------------------------------------------------------------------------------------------------------------------------------------------------------------------------------------------------------TCGTCGTTCAAGGTGTTCGCTCTGGTCGCCGCCCTGCAACAGGGCATCGGCCTGGGCTACCAGGTCGACAGTGGGCCGCTCACGGTGAACGGCATCAAGATCAGCAACGTCGAAGGTGAGGGGTGCGGCACCTGCTCCATCGCCGAGGCGCTCAAGCGGTCGCTGAACACCAGCTACTACCGGCTCATGCTCAAGCT--------------------------------------------------------GTTTCCCGGGCGTGGAGCACACGCTGTCCGAGGACGGCAAGGGCGGCCCGCCGAACAACGGTGTGGTGCTGGGCCAGTACCAGTCCCGGGTGATCGACATGGCTTCGGCCTATGCCACG---------------------------------------------------------------------------------------------------------CAGCGCATCGACAAGGCCGTGGCCGACAACGTCACTTCGGCGATGCAGCCGATCGCAGGTTCTTCGCGTGGCCACAACCTAGCGGGTGGGCGTGATTCGGCGGCCAAGACCGGCACTACGCAATTTGGTGACACCACCGCGAACAAAGACGCCTGGATGGTCGGCTACACGCCGTCGTTGTCTACGGCTGTGTGGGTGGGCACCGTCAAGGGTGACGAGCCACTGGTAACCGCTTCGGGTGCAGCGATTTACGGCTCGGGCCTGCCATCGGACATCTGGAAATCCACCATGGACGGTGCGCTGAAGGGCACGGACAACGAGTCGTTCCCGAAGCCGACCGAGATCGGTGGCTATGCCGGTGTGCCGCCGCCGCCGCCGCCGCC------------------------------------------------------------------------------------------------------------------------------------------------------------------------------------------------------------------------------------------------------------------------------------------GGCCGGCATGCGTTGATCGGCCGCTCTCGGTTCATGACCCCACTGCGGGTGATGTTCGTGATCGCGGTGGTGTTCCTGGC----------------------------------------------------------CAGCGGGTGGCCAACTGGGA--------------------------------------------------------------------------------------------------------------------------------------------------------------------------------------------------------------------------------------------------------------------TCGCCGAGGTGGTGATGTTCTTCAACATCTCTGCGTTCGGTTTGGCGCTGGCCTGGCTGGCGACCATCTGGGCCACCTCTCGAATGGCCGGCCGGCGGGTCTGGGACGCGGCGCTGGTGGCGGGCTCACCGATCGTGATCTTCCAGGTGTTCACCAACTTCGACGCGCT----------------------------------------------------------------------------------------------------------------------------------------------------------------------------------------------------------------------------------TTCCCGCGCGGATGGTCAGAGTTCTTCCGGCTCAACACCCGTCGCGGCGACGACATGGACTCGCTGTACAACGTGGTGAAGTCGTTCAGCGACTGGC-----------------------------------------------------------------------------------------------------------------------------------------------------------------TTCCTGTTGACCAACAAGGTGTGGAGCCCGCAGTTCTCGTTGTGGCTGGTGCCGCTGGCCGTGTTGGCGTTGCCGCATCGGCGAATCCTGTTGGCGTGGATGACGATCGATGCCCTGGTGTGGGTGCCGCGCATGCTCTATCTATAC------------------CTGCCCGAGCAGTGGTTCACCACCACCGTGTTGCT----------------------------------------------------------------------------------------------------------------------------------------------------------------------------------------------------------------------------------------------------------------------------------------------------------------------------------------------------------------------------------------------------------------------CCGGCCCGATGTGGTGATC--------------------------------------------------------------------------------------------CTCGGTGTGCACCGGCGGG-----------------------------------------------------------------------------------------------------------------------------------------------------------------------------------------------------------------------------------------------------------------------------------------------------------------------------------------------------------------------------------------------------------------------------------------------------------------------------------------GTTGCCGACGCAGGCGACCCTCCTGCCACGGATCCGCCGTGGCCGTACACGACCATAGGAGGTGATGAGGTTCTAATGCGTCCATACGAAATCATGGTCATTCTCGACCCCACACTTGACGAGCGCACCGTAGCTCCCTCGCTGGAGACGTTCCTGAACGTCGTCCGCAAGGACGGCGGCAGTGTCGACAAGGTCGACATCTGGGGCCGTCGCCGGCTGGCCTACGAGATCGCCAAGCACGCCGAGGGCATCTACGCCGTCGTCGACGTCAAGGCTGAACCGGCCACCGTGTCCGAGCTCGACCGTCAGCTCAACCTGAACGAGTCCGTGCTGCGGACCAAGGTGATGCGGACCGACAAGCACTAATCTGCCTGCCCGGCGCTGGCTGTTCGCTGTCGGTCCTGTTACGTAGGCTCGGCGAAGACGAACACGACCAGCCGCCGAACCCAGGCGGACGCAGGAGGAAATCGTGGCTGGTGACACCACCATCACAGTTGTCGGAAACCTGACTGCTGACCCGGAACTGCGTTTCACTCCGTCCGGCGCAGCCGTCGCCAACTTCACCGTTGCTTCGACGCCGCGAATGTTCGACCGGCAGAGCAACGAGTGGAAGGACGGCGAGGCGCTGTTCCTGCGGTGCAACATCTGGCGTGAGGCTGCCGAGAACGTGGCCGAGAGCCTCACTCGGGGTTCGCGGGTGATTGTCACCGGTCGGCTCAAGCAACGTTCCTTCGAAACCCGCGAGGGTGAGAAGCGCACCGTTGTCGAGGTCGAGGTCGACGAGATCGGTCCGTCCCTGCGCTACGCCACGGCCAAGGTCAACAAGGCCAGCCGTAGCGGCGG------------------------------------------------------------------------------------------------------------------------------------------------------------------ATGGCCAAGTCCACAAAGCGACGGCCGGCACCGGAAAAGCCGGTCAAGACTCGTAAGTGCGTGTTCTGCTCCAAGAAGG-GTAAGGGATCGACTACAAGGACACTGCGCTGCTGCGCACCTACATCAGCGAGCGCGGCAAGATCCGTGCCCGTCGGGTGACCGGCAACTGCGTCCAGCACCAGCGCGATGTCGCCATCGCGGTCAAGAATGCCCGCGAGGTGGCTCTGCTGCCCTTTACGTCTTCGGTGCGGTAGCGCCGAATGTCCAACGGAGAGTGCAAAATACCATGAAGCTCATTCTCACGGCCGATGTCGATCACCTCGGGTCCATCGGCGACACTGTCGAGGTAAAGGACGGCTACGGCCGTAACTACCTGCTGCCCCGCGGCCTGGCCATCGTGGCCTCCCGCGGAGCCCAGA----------------------------------------------------------------------------------------------------------------------------------------------------------------------------------------------------------------------------GCTGCCCAAGGCGCACATCAAGGCCGTGGGCACGCAT----------------------------------------------------TCGTGGCGCAGAGCTAAGGCGAGCTGAGGCCACAACAGTTTGCGCATGCCGGTGGTGACCGCGGGCGGCCGCCGCCGGGGCTTCGCCATGCCCTGGGTGTCCACCGCACGGTCCGGTGCGGTGATGCTGGCGAACTATTCGGCCGGCGTTTGCGGGCGGGTGTCTTCACCGGGCCTTAACGTCAGGAAAATGTGTCTGAAAGCCAACACGCCCGGCGCGGTAACCTGGCTCGACACGCCGAAGAGATTCTTGTCCACACAAACGTCGTCGCGTGGTATGGCCGTTAACAGCAGTGATGTCG----------------TCCACGGGTTCTCCACACCCCGCTCAACACAGACGTCGACGCATATGCACATGCGATGCACAGCTCCATAAACAGTGGCCCCTTCGACTACTTGCCAGCAACGTCTAGCGTATTCCCGGCGCTAGGCGATGTGAGTGACTCGGGCGGTGGTGTCGGTGCGGCGACGTACGCTCTGGATAGGTTGTCGAATATGCGTTCGGGTGCTTGTGTCGGAGGAGGTGAGAGCCCATGGCGGTCGTTGATGACCTAGCGCCCGGCATGGACTCCTCACCGCCCAGCGAAGATTACGGC------------------CTCGCCGCCGAGCAGTCCGTGCTGGGCGG-----TGTTGAGCAAGGACGCGATCGCCGACGTCCTCGAGCGGTTGCGCCCCGGCGACTTCTATCGCCCGGCCCACCAGAACGTCTACGACGCCATCTTGGACCTGTACGGGCGGGGAGAACCTGCCGATGCCGTCACCGTCGCCGCCGAGCTCGACCGTCGCGGGTTGCTGCGCCGCATCGGCGGTGCACCCTACCTGCACACCTTGATCCAAACCGTGCCCACGGCAGCCAACGCCGGCTACTACGCGAGCATCGTCGCCGACAAGGCCGTGCTGCGGCGCCTGGTTGAGGCCGGCACCCGGGTGGTGCAGTACGGCTACGCCGGCGCCGACGGCGCGGACGTCACCGATGTGGTGGACCGGGCTCAGGCCGAGATCTACGACGTGACCGAGCGGCGCGCCTCCGAGGACTTCGTGGCGCTCGAAGACCTGCTGCAGCCCACCATGGACGAGATCGACGCGATCGCGTCCAGGGGCGGCATCGCGCGCGGTGTGCCGACCGGCTTCACCGAGTTCGACGAGATCACCAACGGCCTGCACCCGGGGCAGATGATCATCGTGGCGGCAGGCGAGGGCGGGGGAAACTCCACCCTCGGCCTGGACTTCATGCGGTCCTGCTCGATCAAGCACCGGATGGCCAGCATCATCTTCTCCCTGGAGATGAGCAAGTCCGAGATCGTGATGCGGCTGCTATCGGCCGAGGCGAAAATCAAACTGGCCGATATGCGTTCGGGTCGCATGAGCGATGACGACTGGACCAAGCTGGCCCGCCGGATGAGTGAGATCAGCGAGGCGCCGCTCTATATCGACGACTCGCCGAACCTGACCATGATGGAGATTCGCGCCAAGGG-----------------------------------------------------------------------------------------------------------------------------------------------------------TCGCGATCAGTCAGCTGAACCGTGGTCCCGAGCAGCGCACCGA---------------------------------------------------------------------------------------------------------------------------------------------------------CATGGTGGCGCGGCCGATGACCAACGTGTTC---------------------------------------------------------------------------------------------------------------------------------------------------------------------------------------------------------------------------------------------------------------------------------------------------------------------------------------------------------------------------------------------------------------------------------------------------------------------------------------------------------------------------------------------------------------------------------------------------------------------------------------------------------------------------------------------------------------------------------------------------------------------------------------------------ATGCTGCGTCAGCTCAAAG-------------------------------------------------------------------------------------------------------------------------------------------------------------------------------------------------------------------------------------------------------------------------------------------------------------------------------------------------------------------------------------------------------------------------------------------------------------------------------------------------------------------------------------------------------------------------------------------------------------------------------------------------------------------------------------------------------------------------------------------------------------------------------------------------------------------------------------------------------------------------------------------------------------------------------------------------------------------------------------------------------------------------------------------------------------------------------------------------CTGACGTGGTGCGCCAGCGACGGCAA----------------------------------------------------------------------------------------------------------------------------------------------------------------------------------------------------------------------------------------------------------------------------------------------------------------------------------------GGCTGACACAGAAGCGCTGATCAACACCGTCAACTGTGTCGGTGTCATGGGCAAGGGCATTGCGCTGCAATACAAGCGCCGTTACCCGGATATGTTCGCCGCGTACCAGAAAGCGTGCAAGCGCGGTGACGTCGCGATCGGGAAGATGTTCGTCTACGAGACTGGACAGCTCGAAGGGCCGAAATACATCATCAATTTCCCCACCAAAAAGCACTGGCGCTCGCCGTCACAACTGTCCTACATCGACGACGGACTGATCGATCTCATCCGCGTCATCCGTGAACTCAACATTGCTTCTGTGGCAGTTCCCCCGCTGGGGGTGGGCAACGGAGGTCTGGATTGGGAAGATGTCGAGCAACGGCTCGTATCAGCATTCCAGCAGCTGCCCGACGTTGACGCCGTGATCTACCCCCCATCAGGTGG----------------------------------------------------------------------------------------------------------------------------------------------CAGAAGCTGATGTACTTCGCCAAC----------------------------------------------------------------------------------------------------------------------------------------------------------------------------------------------------------------------------------------------------------------------------------------------------------------------------------------------------------------------------------------------------------------------------------------------------------------------------------------------------------------------------------------------------------------------------------------------------------GTGGGCCGGTAAACCACGTTTGCATCCACTGGTGCCAAAACGAGCCGTCGGGGTACTTCTCGCCGTCGCACACGGCCAAGTCGCCAAAACCCCATCGGCCACCCGGGCAATAG---------------------------------------------------------------------------------------------------------------------------------------------------------------------------------------------------------------------------------------------------------------------------------------------------------------------------------------------------------------------------------------------------------------------------------------------------------------------------------------------------------------------------------------------------------------------------------------------------------------------------------------------------------------------------------------------------------------------------------------------------------------------------------------------------------------------------------CGCTGTACGGCATCCCGCATCGCGACTGCGGCAGCTACGC-----------------------------------------------------------------------------------TCATCCTCGAACCCGATGCGCTCGCCATGGCCGACTGCCTGTCGGGTGATCAGCGCGAGGAGCGCTACAACCTGATGAGCTACGCCGTCGACACGCTGACCCG-------------------------------------------------------------------------------------------------------------------------------------------------------------------------------------------------TACGTCATCGACACCTCGCGCAACGGCGCCGGACC--------------------ACTGGTGCAACCCCAGCGGCCGGGCCCTCGGCGC-----------------------------------------------------------------------------------------------------------------TTAGCCCGTACGCCATCGATCTGGCCCACAACGCCTGCCAGTCGATCCCTCACGCTCAGACCGGC-------------------------------------------------------------------------------------------------------------------------------------------------------------------------------------------------------------------------------------------------------------------------------------------------------------------------------------------------------------------------------------------------------------------------------------------------------------------------TGGACGTCCAGAAGGCGATGGAATTCGCTGCGGCGCACAACCTCAAGGTCGCGCCACGCGGCGGTGGCCACTCCTATGTGGGCGCGTCGACAGCCAACGGC---------------------------------------------------------------GTCACGGTGACGCCCGCGACCGGTCTGTACGC----------------------------------ATCCCTACCGGCACCTGCCCGACGGTGGGCGCCGCGGGGCACGCCCTGGGCGGCGGGCTGGGCGCCAATTCCCGGCACGCCGGCCTGCTCTGTGACCAATTGACGTCGGCGTCGGTGGTGCTGCCCAGCGGCCATGCGGTCACCGCGTCCGCCACCGACCACCCCGACCTGTTCTGGGCGTTGCGCGGTGGCGGTGGCGGCAACTTCGGCGTGACAACCTCGCTGACCTTCGCGACGTTCCCCAGCGGGGACCTCGACGTCGTGAACCTCAATTTCCCACCGCAGCCGTTCGCGCAGGTCCTACTCGGTTGGCAGAACTGGCTGCGCACCGCCGACCGCAGCAGTTGGGCACTGGCCGACACCATCACCGATCCGCAGGGCGCGCACTGCCGCATCCTGGCGACCTGCCCGGCCGGGTCGGGCGGCAGCGTGGCGGCCGCCATCGTTCCGGCCGTCGGAACGCAACCGGCCGGCACCGCAAACCACACGTTCAACTCTCTGGACCTGGTCAGATCTCTGGCCGCCGAGAATCTCAATCCGTCGCCGCTCGGATACGTCGGCGGATCCGATGTCTTCCCGACCATCACCCCGGCCGCAGCCCAGGGGATCGCCGC---------------------------------------------------CGCCCTCGACGGCGCGCTCGCCA--------------------------------------------------------------------------------------------------------------------------------------------GGCGGCTATGTGAACTATCT-----------------------------------------------------------------------------------------------------------------------------------------------------------------------------------------------------------------------------------------------------------------------------------------------------------------------------------------------------------------------------------------------------------------------------------------------------------------------------------------------------------------------------------------------------------------------------------------------------------------------------------------------------------------------------------------------------------------------------------------------------------------------------------------------------------------------------------------------------------------------------------------------------------------------------------------------------------------------------------------------------------------------------------------------------------------------------------------------------------------------------------------------------------------------------------------------------------------------------------------------------------------------------------------------------------------------------------------------------------------------------------------------------------------------------------------------------------------------------------------------------------------------------------------------------------------------------------------------------------------------------------------------------------------------------------------------------------------------------------------------------------------------------------------------------------------------------------------------------------------------------------------------------------------------------------------------------------------------------------------------------------------------------------------------------------------------------------------------------------------------------------------------------------------------------------------------------------------------CCCCTATCCGGTGGTGGTGAACGGGCGGATCGTCTGGATCGTCGACGCCTACACCACCTTGGACACCTATGCGTACGCCCAACGCAGCTCGCTCGAGGGACCGGTGACCAGCCCGACCGGCATTGTGCGGCAAGGCAAGCAGGTGTCGTACGTGCGTAACTCCGTCAAGGCAACCGTGGACGCCTACGACGGAACCGTAACGCTGTTTCAGTTCGATCGAGACGACCGGGTGCTGCGGACCTGGATGCGTGCCTTTCCGGGAACCGGCAAGTCCGAAGACGAGATTCGCGACGAGT-------------------------------------------------------------GTATCATGTCGACGAACCGCGAGAGTTCTTCACCACCAACGCCTTCTGGTCGGTGCCCAGCGACCCGACCAACGACGCTAACGCCACTCAACCGCCGTTCTACGTCCTCGTCGGCGACCAGCAGAGCGCCCAGCCGTCCTTCCGGTTGGCGTCGGCGATGGGTGGCTACAACCGCGAATTCCTCTCCGCGTACATCTCGGCGCACTCGGATCCGGCGAACTACGGCAAGCTGACCGTGCTGGAGTTACCCACCGAAAACCTGACCCAAGGCCCGCAACAAATTCAGAACTCGAGGATCTC------------------------------------------------------------------------------------------------------------------------------------------------------------------------------------------------------------------------------------------------------------------------------------------------------------TGATGCCGCCAGCGCGCCAC--------------------------------------------------------------------------------------------------------------------------------------------------------------------------------------------------------------------------------------------------------------------------------------------------------------------------------------------------------------------------------------------------------------------------------------------------------------------------------------------------------------------------------------------------------------------------------------------------------------------------------------------------------------------------------------------------------------------------------------------------------------------------------------------------------------------------------------------------------------------------------------------------------------------------------------------------------------------------------CGTCTTGCTGGGGCGCATCACCGC----------------------------------------------------------------------------------------------------------------------------------------------TCCTCGGTCTGCTCGGCCAGCGCCTGCGCCCAGTACAGCGCGAGGTAGAACTGGCTGCCACGGTTGTCCAGCTCACCGGTCTTGCGTGACGG-------------------------------------------------------------------------------------------------------------------------------------------------------------------------ACGTGCTTGGGCGCCGAACCACCCGCACCGGTCTCGTACAGCCCGCCACCGGCCATCAGCGGCACGATCGAGAGCATCTTGGCGCTGGTGCCCAACTCCAGGATCGGGAACAGGTCGGTCAGGTAGTCGCGCAGGATGTTGCCGGTCACCGAGATGGTGTCCTGTCCACGGA--------------------------------------------------------------------------------------------------------------------------------------------------------------------------CGGGTGACTGCCAGCTTGACCCAGTCCCGGATCGGGGCGTCCTTGACGATCGGCATCCGCCAGATGTCGCCCTCTTCGACCTCCTCGATCAGCAGCACCTCCCCCGAATCGATGTCGACAATCTTGGCGACACCGGCCTGCGGGATCTCAAACGTCTTGTCGTGGCTGCCGTACTCCTCGGCCTTCTGCGCCATCAGACCGACGTTGGGCACCGTGCCCATGGTGGTCGGATCGAACTGGCCGTGCGTCTTACAGAAGTTGATCACTTCCTGGTACATCCGGGAGAACGTCGACTCCGGGTTGACGGCCTTGGTGTCCTTGGTGCGGCCGTCGGCGCCGTACATCTTGCCGCCGAGACGGATCATCGCCGGCATCGACGCGTCGACGATGACGTCGCTGGGTGAGTGGAAGTTCGAGATGCCCTTGGCCGAATCCACCATGGCGAGCTCGGGCCGGTGCTCGTGGCAGCGGTGCAGGTCTTCGATGATCTCCTCGCGCTGCGAGGCCGGCAGTGCCTCGATCTTGCTGTAGAGATCCGAGAGACCGTTGTTGACGTTGACACCGAGCTCGTCGAAGAGCTTCTGGTGCTTGGCGAAGGCGTCCTTGTAGAACACCTTGACGGCGTGGCCGAACACGATCGGGTGGCTGACCTTCATCATGGTCGCCTTGACGTGCAGCGAGAACATCACGCCGGTCTTG------------------------------------------------------------------------------------------------------------------------------------------------------------------------------------------------------------------------TGGGTGCGGGAGGCCTGCGACCACTCGCCCATGCTGTGCGGGTGCTTGCGCGCGTACTCCTTGACCGCCTTGGGGGCGCGGCGGTCCGAGTTACCTTCGCGCAGAACGGGGTTCACCGCGCTGCC----------------------------------------------------------------------------------------------------------------AGCTGCGGGACCGAGGCGCTGATGTTCGGCAGCTTGATGATGTTGGTCTCCGGCAGCTGGGTCAGACGGCCCAGCTCGCCGAGGTTGTCCGGGACCTTCTGGTCCTCGGTGAGGTAGTCGCCGAATTCGGCCAGGATGCGGGCCGCCACCGAGATGTCACTGGTCTGGATATCGATACCCGCCGGTTCCGCGAAGGCCCGGATGATCGGCAGGAAGGAGTACGTCGCAAGTAGCGGCGCCTCGTCGGTCAGCGTGTAGATGATGGTCGGCTGCTGGGC----------------------------------------------------------------------------------------------------------------------------------------------------------------------------------------------------------------------------------------------------------------------------------------------------------------------------------------------------------------------------------------------------------------------------------------AACAGCGCGTCGCCGGGATGC---------------------------------------------CGCTCGGCGATCACGGCCTGGAACAACGCTTCCTTGGTCGGGAAATGCCGGTAGACGGTCCCGGCTCCGACGCCGGCCCGCCGCGCGATCTCGTCGATGGGCACGGACAGGCCCTCGGCCGCAAACGTTTCGTAGGCGACCTCCAATACGCGTGCCCGGTTACGGGCCGCGTCGGCACGCACCCGCCGGTCAGTAGGAGCCAAGTCGTACCTCCGAAAGCCTTGACAAATCGGGGCGCACGTTCCGTATAGTTCGGCTAAGCGGAGCGCTCGCCCCGCTTAGTCAAAGCATAGCGAGGAGCCCTCATGACCAAATGGACTGCCGCCGACATTCCTGACCAGACCGGCCGGACCGCCGTCATCACGGGGGCCAACACCGGACTTGGATTCGAGACCGCCGCAGCGCTTGCCGCCCATGGTGCACACGTGGTGCTGGCTGTGCGCAACCTCGACAAGGGCAAGCAGGCGGCGGCACGCATCACCGAG--------------------------------------------------------------------------------------------------CATCGACCTGCTGATCAACAACGCCGGGGTGATGTATCCCCCCAAGCAGACCACCGTCGACGGCTTCGAGTTGCAGTTCGGCACCAACCACCTCGGCCACTTCGCCCTGACCGGCCTG-------------------------------------------------GCAGCGTCGGCCATCGCATACGTGCCGCAATCCATTTCGCCGACCTCCAGTGGGAACGCCGGTACAGGCGGGTCGACGCCTACGGCCAGTCCAAGCTCGCCAATCTGTTGTTCACCTATGAACTGCAGCGTCGGTTAGCAC-------------------------------------------------------------------------------------------------------------------------------------------------------------------------------------------------------------------------------------------------------------------------------------------------------------------------------------------------------------------------------------------------------------------------------------------------------------------------------------------------------------------------------------------------------------------------------------------------------------------------------------------------------------------------------------------------------------------------------------------------------------------------------------------------------------------------------------------------------------------------------------------------------------------------------------------------------------------------------------------------------------------------------------------------------------------------------------------------------------------------------------------------------------------------------------------------------------------------------------------------------------------------------------------------------------------------------------------------CCGACAAATAAGTCTCGGTGGCCACGACGTCGCCTTGGGGGCCCGCTGCCATGAACGCCTCTCCGTTGTGCTGCGTTTGCAGACCGATGTCGGTATCCCGCTCGATATCACGCTCTGTCAGCGGCACCGG----------------------------------------------------------------------------------------------------------------------------------------------------------------------------ATCGCCTCGAGGTCATCCAG---------------------------------------------------------------------------------------------------------------------------------------------------------------------------------------------------------------------------------------------------------------------------------------------------------------------------------------------------------------------------------------------------------------------------------------------------------------------------------------------------------------------------------------------------TGGCGCTGCGCGAATTCAG----------------------------------------------------------------------------------------GATCTTCTTGGCGATGGCCG-------------------------------------------CTTGTGGGTGGTGGTCGTGGTGACGTGGGCGTGCGGCACCGGG------------------------------------------------ACCATGAGCACGGCGTCGACTTCGTCGGCGATGGCGCGGAAGCGGGCGAAATCCAGCTGGCGTGGGTACGCCGACCAGCCGGCGATGATCATTTTGGGCCGGTGTGTGCGCGCTGCCTCGGCGACGGCATCCATGTCGACC-----------------CACCTCGTAGGCGGTGGCG----------------------------------------------------------------------------------------------------------------------------------------------------------------------------------------------------------------------------------------------------------------------------------------------------------------------------------------------------------------------------------------------------------------------------------------------------------------CTCGGGGGCGGTCAAGGGTGTTCCCGGAGGAATCGGCTGCCCGGCCAAATGGGCATCCGGCCGCCGCGACATCGTTTCGGCCACGGCGAGGTCGCCAACAGTTCGATCGTGCGGTTCAGACAAGGGCCTACTCCGGTTTCGACGAGGCCGGATCGCGCCGGGCTGGTTGCGCCCTCCCCGCTCTGTCCTGAAACCTGAGAGTCTGCTGCGTCGCATCATGGCGCCGCTCTACACCTTCGGTCAGGCACGGTCGGTGCGACCGTCCCTGTCTCCAGAGTTGCCTCGGCGGTGTGGTGCTTGG-------------------------------------------------------------------------------------------------------------------------------------------------------------------------------------------------------------------------------------------------------------------------------------------------------------------------------------------------------------------------------------------------------------------------------------------------------------------------------------------------------------------------------------------------------------------------------------------------------------------------------------------------------------------------------------------------------------------------------------------------------GACCTGATGGACCGGGTGCGTCACCGGATCAAAGACAAGCGGGTGTTGCGGCTGGTGAACTGGCAGCGCATTCGGCATCGCTGGAATTGGACCGACGTCCGCCGCTGGCTCACCGACCCCACCGGGCGGTGGCACCCCATCAGCGCGGACGGGATCACCCTGTTTAACCCCGCCGCGGTGCCCATTCGGCGATACCGCTATCGGGGCAACACGATCCCCACTCCCTGGACTCAGGCTGTCTGAACCACCCCATCGGCAGATTCCGTGAAGAGCCAGATACGGTGAAAGTCGCACGTCCGCTCCGAAGGGCGGACACGGGAAGCAGACCCGAAGAAACGCGGGCACCGCAGCCATGGACGACC-----------------------------------------------------------------------------------------------------------------------------------------------------------------------------------------------------------------------------------------------------------------------------------------------------------------------------------------------------------------------------------------------------------------------------------------------------------------------------------------------------------------------------------------------------------------------------------------------------------------------------------------------------------------------------------------------------------------------------------------------------------------------------------------------------------------------------------------------------------------------------------------------------------------------------------------------------------------------------------------------------------------------------------------------------------------------GTCGCGGTGCTGATCGTCGGCTCGGTGATCTACCTGTCGGCTCT--------------------------------------------------------------------------------------------------------------------------------------------------------------------------------------------------------------------------------------------------------------------------------------------------------------------------------------------------------------------------------------------------------------------------------------------------------------------------------------------------------------------------------------------------CTACCGGCGCGACACCGTCGGCATCGTGTTCCAGGCCTTCAACCTGGTGCCCAGCCTGACCGCCCTGGAAAACGTGATGGTGCCGC-----------------------------------------------------------------------------------------------------CTGAGCGGCGGTCAGCAGCAGCGCGTCGCGGTGGCGCGGGCGATCGCCCTGGACCCGCCGCTGATCCTGGCTGACGAGCCGACCGCTCATCTGGATTTCATCCAGGTAGAAGAAGTGCTGCGG--------------------------------------------------------------------------------------------------------------------------------------------------------------------------------------------------------------------------------------------------------------------------------------------------------------------------------------------------------------------------------------------------------------------------------------------------------------------------------CTGCCGGGGCAGCGGTGGCGGTTCACACCGCGTGCGCGTTTGGAGGTCCCTGAGCGATGGGCGATCTGAGCATTAGCCAGGTGTCGGCGCGTCCGGGACGGATCGGGATTCGCGCTAGGCAAATGTTCGACGGATACCGGTTTCAGCGTGGT-CCGTGCTGGTCGTGGTCGAGGATGGTCGGATCAGCGCGGTCGATTTTGCTGGCTCCGCCTGCCCCGATATGAACCTGGTTGATCTGGGTGAATCGACTTTGTTGCCGGGTCTGGTGGATGCGCATGCGCATTTGTGCTGGGACCCCGAC-----------------------------------------------------------GCACGCCGCGGCCGCGTTGCGCT---------------------------------------------------------------------------------------------------------------------------------------------------------------------------------------------------------------------------GGATCAAGGTGATGGCCACG-------------------------------------------------------------------------------------------------------------------------------------------------------------------------------------------------------------------------------------------------------------------------------------------------------------------------------------------------------------------------------------------------------------------------------------------------------------------------------------------------------------GTGGGCTCGGCCACCGCAAGGGTCGCATCGCGCCGGGCTACGACGCTGATCTGCTGGCTGTTGCGGCAGGTGTGGACCATGACCCCGCCGGACTCTGCGACGTCAAAGCCGTCTGGCGCAGCGGAACCCAGGTACCGCTACAAGCATCCGCTGTGGGCTACAACACCCCGTCATAACCCCGTCATAAAATGCAGGACAGCATCTTCAATCTGTTGACCGAGGAACAGCTTCGGGGTCGCAACACGCTCAAGTGGAACTATTTCGGGCCCGATGTAGTGCCACTGTGGCTGGCGGAGATGGACTTTCCCACCGCACCGGCTGTGCTCGACGGGGTGCGGGCGTGCGTCGACAACGAGGAGTTCGGCTACCCGCCGTTGGGCGAGGACAGCCTGCCGAGGGCGACGGCCGATTGGTGCCGACAACGCTACGGTTGGTGCCCCCGACCGGACTGGGTCCGCGTCGTGCCGGATGTCCTGAAGGGGATGGAAGTCGTCGTCGAATTCCTTACCCGGCCGGAGAGTCCGGTCGCGTTGCCGGTTCCGGCTTACATGCCGTTTTTCGACGTCCTGCACGTCACCGGCCGCCAACGAGTGGAAGTCCCAATGGTGCAGCAAGACTCGGGACGCTACCTGCTGGACCTGGACGCTCTGCAGGCCGCGTTCGTCCGCGGTGCCGGATCGGTGATTATCTGCAATCCGAATAACCCACTGGGTACGGCGTTCACCGAAGCCGAGCTACGTGCGATTGTGGATATCGCGGACCGACACGGCGAGCGGGTGCTAGCGGATGTGATATGCGCACCGCTGGTCTCAGGATCGTGCCATGTCGCCGCCGGATCAGTGTCGGAG------------------------------------------------------------------------------------------------------------------------------------------------------------------------------------------------------------------------------------------------------------------------------------------------------------------------------------------------------------------------------------------------------------------------------------------------------------------------------------------------ATCGCGGCCGCCCTGCGCGCCA--------------------------------------------------------------------------------------------------------------------------------------------------------------------------------------------------------------------------------------------------------------------------------------------------------------------------------------------------------------------------------------------------------------------ACAGCGGGCATTCTAAGTCCCGCGGGCCACAAAAGGCAGTGCCGCGGAACTTCTTGGCCCAAACGGGCACCCGGCTACGTGCGCACCGCGACCGTCGACAACTGGTCGGCGAGCCGGTCCGGGGAATCCACCATCGAGA---------------------------------------------------------------------------CGAAGAACAGGTCGTCGGCCGACCATGCGATGAGTGTCGGCCTGTCGAATTCCGGCAGCCGGGCGGCCACGCCGGTGGTGACCTCGGTGCGCAGCGATAGCGAGAGCTGACGCAGGTCTTCGGCGATGGCCGGGTTGGATAGCGCCGGACGAACCCAGGCCCGGGTGGGATGGTCGATGTTGTGGTGCGACAAACCGGCATACGCGCGGTTACGCGCGGCCGGTGCCCGCATCACCTGGATCGCGGCCCGGAACAGGGTGGCCGATTTCGCGCCCAGGATCACCGGCTTGAGGATGGGCGGCGGAAAGTGTTCGAACGCATCGCAACTGGTCAGGACCAGGGCACCGAGCCGTTC---------GACCGCGACGAGCTGGGTG------CCGCCGGTGTCGTTGCCGACCAGCACGACGTC------------------------------GACGATGCCGGCAACCCCGC--------------------------------------------------------------------------------------------------------------------TGACCGCCCATCATGTAGCCGTGGACGAAGACGACCGGCCTGCC-----------------------------------------------------------------------------------------------------GTAACTTACCAACAGGGTGTATGGAAAACAAGAGACGTACCCAGGAAGAGCGCTCCGCGGCCACCCGTGAGGCGTTGATC-----------------------------------------GGTGGGAACGCCCGAGATCGCCACCGCCGCGGGGGTGACCCGCGGCGCGATGTACCACCAATTCGCCGACA-----------------------------------------------------------------------------------------ACGCCGGCCGACGCGATCCGGGCCGCGGTCGACGCCTGGCTGGAGGTGTCCGGTGACCCCGAGGTGCGGCAGCTGATCCTGCTCGACGCGCCGAGCGTGCTCGGCTGGGCAGGTTTCCGTGATGTCGCGCAGCGCTACAGCCTCGGTATGACCGAACAACTGCTGGCCGAGGCGATCAAGGCCGGCCAGCTCGCCAAGCAGCCGGTGCGGGCGCTGGCGCACGTGCTGATCGGTGCGCTCGACGAGGCGGCCATGGCCATCGCCACCGCCGA---------------------------------------------------------------------------------------------------------------------------------------------------------------------------------------CAGGTCGCGGTCCCGGTGG--------------------------------------------------------------------------------------------------------------------------------------------------------------------------------------------------------------------------------------------------------------------------------------------------------------------------------------------------------------------------------------------------------------------------------------------------------------------------------------------------------------------------------------------------------------------------------------------------------------------------------------------------------------------------------------------------------------------------------------------------------------------------------------------------------------------------------------------------------------------------------------------------------------------------------------------------------------------------------------------------------------------------------------------------------------------------------------------------------------------------------------------------------------------------------------------------------------------------------------------------------------------------------------------------------------------------------------------------------------------------------------------------------------------------------------------------------------------------------------------------------------------------------------------------------------------------------------------------------------GCCGGGCCGCCGGTGCCGC-------------------------------------------------------------------------------------------------------CGGCCGCGGCCAGCTGCTCT------------------------------------------------------------------------------------------------------------------------------------------------------------------------------------------------------------------------------------------------------------------------------------------------------------------------------------------------------------------------------------------------------------------------------------------------------------------------------------------------------------------------------------------------------------------------------------------------------------------------------------------------AGTCCGAACCGCTGTACAAGCTCAAGGCGGAGTTCTTCAAAACCCTTGCGCATCCGGCGCGGATCAGGCTTTTGGAGCTGCTGGTCGAGCGGGACCGTTCGGTCGGTGAGTTGCTGTCCTCGGACGTCGGCCTGGAGTCGTCGAACCTGTCCCAGCAGCTGGGTGTGCTACGCCGGGCGGGTGTTGTCGCGGCACGTCGTGACGGCAACGCGATGATCTATTCGATTGCCGCACCCGATATCGCCGAGCTGCTGGCGGTGGCACGCAATGTGCTGGCCAGAGTGCTCAGCGACCGGGTGGG---------------CCGCGCCGGCGGCTCGGCC--------------------------------------------------------------------------------------------------------------------------------------------------------------------------------------------------------------------------------------------------------------------------------------------------------------------------------------------------------------------------------------------------------------------------------------------------------------------------------------------------------------------------------------------------------------------------------------------------------------------------------------------------------------------------------------------------------------------------------------------------------------------------------------------------------------------GGGCTCGGTGACGACGTTTCTGCTGGCGTGGGAGCTGATGGCGATCGCGTCGCTGATCCTGGTGCTCTCCGAGCACGCCCGCCCGCAGGTCCGCTCGGCGGGCCTGTGGTACGCCGTGATGACTCAGCTGGGATTCATCGCAATCCTGGTCGGGCTGGTGGTGTTGGCGGCGGCCGGGGGTTCCGACCGGTTCGCCGGCCTCGGGGCAGTCTGCGACGGGGTCCGCGCCGCCGTATTTATGCTCACGCTGGTCGGGTTTGGTTCGAAGGCGGGCCTGGTGCCACTGCACGCCTGGCTGCCGCGGGCCCACCCGGAGGCGCCGAGCCCGGTGTCGGCGTTGATGAGCGCGGCGATGGTCAACCTGGGCATCTACGGCATCGTCCGTTTCGATCTGCAGCTGCTGGGGCCGGGCCCACGCTGGTGGGGGCTTGCGCTGCTGGCCGTGGGCGGCACGTCCGCGCTGTATGGGGTGCTGCAGGCTTCGGTGGCCGCCGATCTCAAACGGCTGCTGGCCTATTCGACGACCGAGAACATGGGCCTGATCACGCTGGCGCTCGGTGCGGCAACACTTTTCGCGGATACCGGAGCCTACGGGCCGGCGTCGATCGCCGACGCCGCAGCGATGCTGCACATGATTGCGCACGCGGCGTTTAAGAGCCTCGCCTTCATGGCGGCC------------------ACCGGGCTGCGCGACCTGGACCTGCTCGGCTGGCTGGCCCGCCGAATGCCGGCGACCACCGTCTTTTTCGGGGTGGCCGCACTGGGCGCATGTGGTCTGCCGTTGGGCGCCGGGTTTGTCAGTGAGTGGCTGCTGGTCCAGTCGTTGATCCACGCTGCCCCCGGACACGACCCCATCGTGGCGCTGACGACACCGCTGGCGGTCGGCGTGGTCGCACTGGCCACCGGTCTGAGCGTGGCGGCGATGACCAAGGCCTTCGGGATCGGGTTTCTCGCGCGTCCCCGCTCCACCCAAGCCGAAG----------------------------------------------------------------------------------------------------------------------------------------------------------------------------------------------------------------------------------------------------------------------------------------------------------------------------------------------------------------------------------------------------------------------------GGTCACCCACACCGCCGAG----------------------------------------------------------------------------------------------------------------------------------------------------------------------------------------------------------------------------------------------------------------------------------------------------------CCGGGCCGGCGCCGGCCTG--------------------------------------------------------------------------------------------------------------------------------------------------------------------------------------------------------------------------------------------------------------------------------GATCACCATCGCCGCACTGG---------------------------TCGCGCTGTCCATCCCCGCCGGATCGGCGAATCTCGGTGCGCTGGTGGCGAGTACGATCGACCACCCGGGCCACGTGGTGTCGCTGGCCGGCGTACTGGCCTTGGTGGCGGTCGTGATTGTCATCGTCGCCGAGACCGGGCGGCTGCCGGTGGACGACCCGGCCACCGACCTGGAATTGACGATGGTGCACGAGGCCATGTGCCTCGAGTACGCAGGCCCGCGGCTGCCGCGGGACGAGTGGGCGGCGGGGATGCGGGTCAGGGTGCTGCTGGGGCTGCTGGCGAATCGGGTCCTGCCGTGGTGGATG------------------------------------------------------------------------------------------------------------------------------------------CTGGCCGGCCCGCTTCTGCTCGCCTTGCTCGCGGCCACCCCCGTCCACTCGTTCACGGTGGGGTCGTGAGGGGCCACCGCGCAGTCACGCCCACTTCCGGATTCTGGTCGCCTTCGACGCGGGTGGGCTGGTGTTCGCGTAGGTGCTGCTTGTCTGGCGCCGCGCCCTGCGGGCCATTGTGCGGCTGCTCGCCTGGCAGGCTGCTGCCCTGGCCGCGATCCCGCTACTGCGCGGCATCCGCGACAACGACCGTGCGCTGATCGCGGTGGGCATCGCCGTGTTGGCGCTGCGCGCGCTGGTGTTGCCCTGGCTGCTGGCCCGCGCGCTGGGCGCCGAAGCGGCCGCGCAGCGGGAGGCCACCCCGTTGGTCAACACCGCCAGCTCGCTGCTGATTACCGCCGGACTGACCCTCACCGCGTTCGCGATCACCCAGCC----------------------------ATCAACGCGGTGCCGGCCGCGCTCGCGGTGGTGCTGATCGCGG--------------------------------------------------------------------------------------------------------------------------------------------------------------------------------------------------------------------------------------------------------------------------------------------------------------------------------------------------------------------------------------------------------------------------------------------------------------------------------------------------------------------------------------------------------------------------------------------------------------------------------------------------------------------------------------------------------------------------------------------------------------------------------------------------------------------------------------------------------------------------------------------------------------------------------------------------------------------------------------------------------------------------------------------------------------------------------ACGCGGTCAGCGTGCCCACCTACATGCGCAACGGGCTACCCGTGGTTGGGTTAGAGACGCTTCTGGTCGCGGTGCTGATGCTGACCGTGACCGGCGAAGTAAAGAGGATGCTGGCAGACTCGTCGATGGAGAACATGGGACGGATCGCGATCGCCGCGGCCGCCGCCACGACATTGCCGATCGCCGCCCTGCTGCTGCACGTGAGATACCACGGGATCGGCAAGACCTTGCTTTTTCTGTCG--------------------------------------------------------------------------------------------------------------------------------------------------------------------------------------------------------------GCTGCTGATCGCCATCGGTG------------------------------------------------------------------------------------------------------------------TCTCGGCCGCCCTCGACATCACCGCGAGCCCACTCGCCGACCTGCTTGCCTTCGCAGCCATCAACCTGCTTCTACCCTCATGAGATCCAGCTGACTGCGCCACCCGCTATCCTAGCGTGGACTTATAACGACGGCCGAACAACTCTGCGCCCATTC-----------------------------------------------------------------------------------------------------------------------------------------------------------------------------------------------------------------------------------------------------------------------------------------------------------------------------------------------------------------------------------------------------------------------------------------------------------------------------------------------------------------------------------------------------------CGGCAGCGCACGCGGCCGCCCACAGGCTGGCGAGCGAAGACGCTCTCGGCATCGCGCCGACCAACGAACTCCACCGGCTGAGGGCCCTGATGGACGAACGCGAACGGCTCTACAACCCCGGCGGCGACCTCGGGGCCTTCGGGGACGACGTCGGCCACTCGGTGGCCACCGCTCACGCACAACGCA-------------------------------------------------------------------------------------------------------------------------------------------------------------------------------------------------------------------------------------------------------------------------------------------------------------------------------------------------------------------------------------------------------------------------------------------------------------CCCGGTGGGCGCGCCCAGCAGCGGTATCGGCATCGTCGAAGGCTGGCGCGGCACTATCGTGCACCGCGTCGAAATTGACGTCGATGGCCGCATCACCCGGGCGAAAGTCGTCGATCCGTCCTGGTTCAGCTGGCCCGCACTGCCGGTGGCGATGGCCGACACCATCGTCCCCGACTTCCCGTTGGCCAACAAAAGCTTCAACCAGTCCTACGC--------------------------------------------------------------------------------------------------------------------------------------------------------------------------------------------------------------------------------------------------------------------------------------------------------AAGGTGGCCGCGCCGGCGGC----------------------------------------------------------------------------------------------------------------------------------------------------------------------------------------------------------------------------------------------------------------------------------------------------------------------------------------------------------------------------------------------------------------------------------------------------------------------------------------------------------------------------------------------------------------------------------------------------------------------------------------------------------------------------------------------------------------------------------------------------------------CGACGTGCGCAGACACGGTTCGCCAACGCGCCGATCCGCTGGCTGCATGCCGACATCATGACGGCTGAGCTGCCCAACGCGGGCTTCGACGCCGTGGTCTCCAATGCCGCCCTGCACCACATCGAGGACACTCGGACGGCGCTGAGCCGGCTCGGCGGGCTGGTAACTCCCGGTGGGACGATGGCCGTGGTCACCTTCGTGACGCCCTCGCTGCGAAACGGCTTATGGCTCTTGACAAGCTGGGTTGCCTGCGGCATGGCCAATAGCGTCAAGGGCAAGTGGGTACATTCCGCTCCGATCA------------------------------------------------------------------------------------------------------------------------------------------------------------------------------------------------------------------------------------------------------------------------------------------------------------------------------------------------------------------------------------------------------------------------------------------------------------------------------------------------------------------------GCTCGGGGTCGAACGGCTAGTCCGGGCGTTGGTGTTGGCGCTGGCCGCGTGGGCGGTGTGGGAGTTTCGCGGTGCGCGGGGAGCTATCCAGGCGACCCTGGATAGGGACTTGCCGGTCCTGCGTGCGGCCGGATTCAAGGTCGATCAAATGACGGTGATCCACGCTCTGGAGAAAGCGTTGGCCGCCAAACCGTCGACGTTGGCCCTGATCACGGGCATGCTGGCGGCATACGCAGTGCTGCAGGC---------------------------------------------------------------------------------------------------------CATCACGACGACTCGGGTGGTGACCTGCAGCATCAAGGTCGCGGCGGTTGCCTACCTGATGATGTCTAAGCGGTTGAGAGGTGTGCGAGGCGGGAGCAAGGCTTATGAGGTCGATCGGCGCGGCGAGCAGCTGCTCGACCTCGAGCGCGCCGCGATGCTCACCTTACCAGCCAAAATCCCACCTGTGCGGGGCCTGCGGGTTGTGTCAAAGGTCACCAGCGCCTTTTTCGCACTGTTTACTCCGGCGCGGCGTGCCCGTAAAGCCGCCCGGGTGAACTTGGATCAGGTGGCGCAATGTCGCCGGACCGACGAAGGACCGACGCTGTGTCAACACTGCCAACCTGGGTAAGCCAGAGCT---------------------------------------------------------------------------------------------------------------------------------------------------------------------------------------------------------------------------------------------------------------------------------------------------------------------------------------------------------------------------------------------------------------------------------------------------------------------------------------------------------------------------------------------------------------------------------------------------------------------------------------------------------------------------------------------------------------------------------------------------------------------------------------------------------------------------------------------------------------------------------------------------------------------------------------------------------------------------------------GGCGGCCAGTTCGGCCCGC-------------------------------------------------------------------------------------------------------------------------------------------------------------------------------------------------------------------GCGGATACAACTCAGAATCAGCGGGATGTCGTGCTCTGCGTGCGCCCACCGTGTGGAATCGACCCTCAACAAGCTGCCGAGTGTTCGTGC---------------------------------CGACACCAGCGAGGCGGTC-------------------------------------------------------------------------------------------------------------------------------------------------------TGGCCGATCTGTCGGTGATGTTTGCCGTCGTTCCCGACACCCGGTTCACCGGGTGGCAGTGGGTGCTCACCGCGCTGGC--------------------------------------------------------------------------------------------------------CGGCCGCCACGATCTGGTCG------------------------------------------------TGGCAGGCGCTGCTCGGCAGCGATGCGATCTATCTCGAGGTCGCCGCGGGCGTAACGGTTTTCGTGCT----------------------------------------------------------------------------------------------------------------------------------------------------------------------------------------------------------------------------------------------------AAACCGACCCGGTTGCGTCCGGTGGGGCAGGTCATCGGCGGCACCACCGTGCTTGACGGCCGGCTGATCGTCGAGGCCGCCGCAGTCGGGCCCGACACCAAGTTCGCCGGGATGGTGCGCCTGGTGGAGCAGGCGCAGGCACAGAAGGCCGACGCGCAACGACTCGCCGACCGCATCGCCTCGGTGTTTGTTCCCGCTGTGTTGGTTATCGCGGCACTAACCGCAGCCGGATGGCTAATCGCCGGGGGACAACCCGACCGTGCCGTCTCGGCCGCACTCGCCGTGCTTGTCATCGCCTGCCCTTGCGCATTGGGTCTGGCGACACCGACCGCGATGATGGTGGCCTC-GGTCGCGGTGCCCAGCTCGG----------------------------------------GCGGTGGACGCCGTCGTCTTCGACAAGACCGGCACGCTGAC--------------------------------------------------------------------------------------------------------------------------------------------------------------------------------------------------------------------------------------------------------------------------------------------------------------------------------------------------------------------------------------------TGGCCGCCCTGGCCGATCG-------------------------------------------------------------------------------------------------------------------------------------------GGACATGTCGTCGCCATGGTCGGTGACGGGATCAACGACGGTCCCGCCTTGGCCTGCGCGGACCTGGGCCTGGCGATCGGCCGGGGCACCGATGTGGCGATCGGTGCGGCCGACATCATCTTGGTCCGTGACAATCTCGAC---------------------------------------------------------------------------------------------------------------------------------------------------------------------------AACAGCTTGCGGTTGCGCAA---------------------------------------------------------------------------------------------------------------------------------------------------------------------------------------------------------------------------------------------------------------------------------------------------------------------------------------------------------------------------------------------------------------------------------GGCCAAACCCCTGCACGGTGCCCAGGGCGATCTGCGCGATGCCCACGCACAGCAACGCCCAACGTCGCGAGGTCATCGGTGAATGTTGCCGCCGCGGCGCCCGGCGGATCCCGAGGCGCCCAACAGGCGGGACAACCGGGCGGGACTCGGCGAGCCGACGCAGATCACAAGCCTGGCTGGCCACCTGGGTAAACCATGCGCGACAGGCGCTGCACGCGCCCAGGTGTTCATCGACTCTCGCCGAGGGCACCGGTGCGCGCTCGCCGTCTAGTCGTGCCGATAGCGCTGAGCGCGCGACCT-------------------------------------------------GGGCTCGGACCACATCGCCGCGGGCACACCCCTGCAGCCTTGCAAAACGGTTGATGCGTGGTGGTTAAAGCTCCCGGCCGTTGTGGCTTGTGCGAGCACGGTGGCCCGGGTGGTGCGTGAGCGCCGTGGGGCTCGCGTTCAGGGGTCAATCGGGTTTGTCGTCGTCGTCTTGGTTGTGGAGGAATCGTTCGGGGTGGTGGAAGGTGTTGGTGCGGGGTTGGCCGTGGTCGAGGTGGGGTGGTGGTAGCCATTCGGTGTGGCCGTGGGTGTTGTTGTGGGTGGTCCAGCCTTTTTCGGCGAGTCGGTTGTCGGGGCCGCAGGCCAGGGTCAGCTCGGTGATGTCGGTGCGTCCGGTGCTGGTCCAGGCGGTGACGTGGTGGGCTTGGCTGTGGTAGGCCGGTGCGTCACAGCCGGGT--------------------------------------------------------------------------------------------------------------------------------------------------------------------------------------------------------------------------------------CAGGGTCGTGGTGACCACGATCGAGACGGGTAGCCCGTTGTG--------------------------------------------------CGTCGTGGTTGCGTTGGGCCTGGGTTCGGGTGTCACGGTCG---------------------------------------------------------------------------------------------------------------------------------------------------------------------------CCGCGTTTGCGGGCCCGTTCGGTGTCG------------------------------------------------------------------------------------------------------------------------------ACCGCCGCGGGCAGGTGGGCGAAAA----------------------------------------------------------------------------------------------------------------------------------------------------------------------------------------------------------------------------------------------------------------------------------------------------------------------------------------------------------------------------------------------------------------------------------------------------------------------------------------------------------------------------------------------------------------------------------------------------------------------------------------------------------------------------------------------------------------------------------------------------------------------------------------------------------------------------------------------------------------------------------------------------------------------------------------------------------------------------------------------------------------------------------------------------------------------------------------------------------------------------CAGGCCGTCGCCGATGCGG-------------------------------------------------------------------------------------------------------------------------------------------------------------------------------------------------------------------------------------------GTATCCCTATTACGCCTCGTACGGCCTGCTCCTGCTTCCGTTCCTCACTCCCACCTTGAGCGCGTTGACCGCCCTAAGCGCGCTGATCCATTTGCTGAACCTGCCCCCGGCTGGACTGCTTCCTATCGCCGCAGCGCTCGGTCCCGGCGACCAATGGGGCGCAAACTTGGCTGTGGCTGTCACGCCGGCCACGGCGGCCGTGCCCGGCGGAAGCCCGCCCACCAGCAACCCCGCGCCCGCCGCTCCCAGCTCGAACTCGGTTGGCAGCGCTTCGGCTGCACCCGGCATCAGCTATGCCGTGCCCGGCCTGGCGCCACCCGGGGTTAGCTCTGGCCCTAAAGCCGGCACCAAATCACCTGACACCGCCGCCGACACCCTTGCAACCGCGGGCGCAGCACGACCGGGCCTCGCCCGAGCCCAC----------------------------------------------------------------------------------------------------------------------------------------------------------------------------------------------------------------------------------------------------------------AAAAATGACCAAGGAGACAAGAACAGATGACGCTCAAGGTAAAAAGCGAGGCACTCCGGGCGCACGTAACAAGAATCGATACCAAGAATCTGGACGATATAACCACCGACGAGAGCCGAGATATCGTTTACACGAACAAGCCCGTTGTGCTAAAAGACGTCCATCCGTCTCC--------------------------------------------------------------------------------------------------------------------------------------------------------------------------------------------------------------------------------------------------------------------------------------------------------------------------------------------------------------------------------------------------------------------------------------------------------------------------------------------------------------------------------------------------------------------------------------------------------------------------------------------------------------------------------------------------------------------------------------------------------------------------------------------------------------------------------------------------------------------------------------------------------------------------------------------------------------------------------------------------------------------------------------------------------------------------------------------------------------------------------------------------------------------------------------------------------------------------------------------------------------------------------------------------AGCGGCCCTCAACATTCCGTAATCCAATGGGAGGAAAGAAGTTTCAAGCTATGCCTCAGTTGCCATCTACCGTACTGGACCGGGTCTTCGAGCAGGCACGGCAGCAGCCGGAAGCAATCGCCTTGCGTCGCTGCGACGGCACTAGCGCACGGCGGTACCGGGAACTCGTCGCCGAAGTTGGTGGCCTTGCCGCGGATTTGCGTGCCCAGTCGGTTAGCCGGGGTTCTAGGGTGCTGGTCATGTCCGACAACGGGCCCGAGACGTACCTTTCGGTACTGGCGTGTGCAAAGCTCGGGGCGATCGCCCTCATGGCCGACGGCAATCTTCCGATCGCAGCCATCG--------------------------------------------------------------------------------------------------------------------------------------------------------------------------------------------------CCGCTGGCGATGATCTTCACCAGCGGCACCAC---------------------------------------------------------------------------------------TTGGGTGGTCGGCGAGACCACATACTCGCCGTTGCCCGCGACGCACATCGGCGGACTGTGGTGGATTCTCAACTGCCTGATGCAGGGCGGGTTGTGCATCACCGGCGGTGAGAA-----------------------------------------------------------------------------------------------------------CGGTTCCCTCGCTGCGCCT-------------------------------------------------------------------------------------------------------------------------------------------------------------------------------------------------------------------------------------------------------------------------------------------------------------------------------------------GACGGATGGGTGAACACCGGTGACCT----------------GACGGATTCTTCTACATCAGGGGAAGGTCGTCAGAGATGATCATCTCGGGAGGCGTCAACGTTGCTCCGGACGAGGTCGACCGGATCGCCGAAGGTGTCGCCGGCGTCCACGAGGCGGCGTGCTACGAGATTCCCGACGCCGAGTTCGGTGCGCTGGTGGGCCTGGCCGTGG----------------------------------------------------------------------------CGAGCCGATGGCCCGGCCGTCGACAAT--------------------------------------------------------------------------------------------------------------------------------------------------------------------------------------------------------------------------------------------------------------------------------------------------------------------------------------------------------------------------------------------------------------------------------------------------------------------------------------------------------------------------------------------------------------------------------------------------------------------------------------------------------------------------------------------------------------------------------------------------------------------------------------------------------------------------------------------------------------------------------------------------------------------------------------------------------------------------------------------------------------------------------------------------------------------------------------------------------------------------------------------CCCTCCTGGTGCACGCGGTGGACAACCGGTTCGG----------------------------------------------------------------------------------------------------GACCGAGGCTATGTCAAGGCGGCAAGGCGCCGCTGGCTGCGCGAAGAGCAGTACCGCAGAATGTATCTGGCGATCAATCGGAC---------------------------------------------------------------------------------------------------------------------------------------------------------------------------------------------------------------------------------------------------------------------------------------------------------------------------------------------------------------------------------------------------------------------------------CCCGTGGGTCGCGTGGTTGGTGCAACGCGGCGCCGCACCGGGTGATGTTCTGGTGTTCACCGACGACGACACCGACAAGACCATTGACCTGCTCATCGCGTGTCACCTTGCGGGTTGCGGGTACAGCGTCTGCGACACCGCTGACGAAATTTCCGTGCGGACCAATGCGATTACCGAGCACGGCGATGGCATCTTGGTGACAGTGGTCGACGTGGCCGCCACCCAGCTGGCGGTTGTCGGCCATGACGAGCTGCGGAAGGTCGTTGACGAGCGCGTCACACAGGTGACACACGACGCACTGCTGGCCACCAAGACCGCCTACATCATGCCGACCTCGGGAACTACCGGACAACCCAAGCTGGTGCGAATCTCACACGGCTCGCTCGCGGTTTTCTGTGATGCGATCAGCCGCGCCTACGGTTGGGGAGCCCACGAGACCGT---------------------------------------------------------------------------------------------------------------------------------------------------------------------------------------------------------------------------------------------------CGGCGGTGAAGCCATCCACTGTAGCGCCGTGGACAATTGGCTTGAATCGGCTGCTTCACAAGGGATCTCGCTGCTTTGGAGCTATGGTCCAACAGAAGCCACGGTCGTCGCCACCTTCTTGCCGATCGTTTGCGACCAGACCACCATGGACGGCGCACTGCTCAGGCTCGGCCGGCCGATCCTACCGAACACGGCGTTCCTCGCGTTCGGTGAAGTCGTCATTGTCGGGGATTTAGTCGCCGACGGCTACCTCGGGATCGACGGACACAGCTTCGGCACGGCGACGGCCGCTGACGGTTCCCGACGCCGTGCCTTTGCCACTGGCGACCGGGTGACCGTCGACGCCGAAGGATTTCCGATCTTCTCCGGACGCAAAGTCGCCGTCGTCAAGATCTCCAGCAGGCGTGTCGATCTCCCTGAGGTAACCAGGCCCATCGCCGAATACCCCCCGCCGTCAGATGTCACCGTCCGGTTGCACAGC----------------------------------------------------------------------------------------------------------------------------------------------------------------------------------------------------------------------------------------------------------------------------------------------------------------------------------------------------------------------------------------------------------------------------------------------------------------------------------------------------------------------------------------------------------------------------CGATCTACAACATGGCGGTGGCGTTGCGGCTG------------------------------------------------------------------------------------------------------------------------------------------------------------------------------------------------------------------------TTCGATTTGGCAACCGAGAT------------------------------------------------------------ACACCACATCGCTGCCGACGGCTGGTCGGTGGCCCCGCTG---------------------------------------------------------------TTGCCGGTGCAGTATGTCGATTACACGTTGTGGCAGCGGGA--------------------------------------------------------------------------------------------------------------------------------------------------------------------------------------------------------AGCACAATGCGACCAGCTTCATGGTGGTA----------------------------------------------------------------------------------------------------TGGTGGGGTTCTTTGTCAACACGTTGGTGTTGCGGGTCGACCTGACCGGTGATC-------------------------------------------------------------------------------------------------------------CCTGAGCCATCACCCATTGATCCAGGTGATGTTGGCCTGGCAG--------------------------------------------------------CGACACCCGCACCGCCCGC---------------------------------------------------------------------------------------------------------------------------------------GTGTTGGTGGCGGTGGCCG--------------------------------------------------------------------------------------------------------------------------------------------------------------------------------------------------------------------------------------------------------------------------------------------------------------------------------------------GGGGCGGCGTATCTGCCGATCGATCCGGCGCATCCT--------------------------------------------------------------------------------------------------------------------------------------------------------------------------------------------------------------------------------------------------------------------------------GGCGGGGCAGGTGTGGACGCAGTGTCATTC---------------CTCGGTGTGGGAGATCTGGGCCGCGTTGCT-------------------------------------------------------------------------------------------------------------------------------------GGCTTGGAGTCTGCGGCGTTGGTGGTGGCCGGTGAGGC-------------GTGGTGGATCGGTGGGCGCCGGGGCGGGTGATGAT--------------------------------------------------------------------------------------------------------------------------------------------------------------------------------------------------------------------------------------------------------------GGGCACGGATGTATCGCACCGGGGATCTGGTGTGTTGGGGCGCCGA----------------------------GACGACCAGGTCAAGATCCGCGGGTATCGCATCGAG---------------------------------------------------------------------------------------------GTCGGGTATGCCACCGAAATTGCCCCCGGGGCAGTGGACCCGGCCGGGCTGCGGGCGCAACTAGCCCAGCGATTGCCCGGTTACCTGGTGCCAGCCGCGGTGGTAGTGATCGATGCGCTTCCGTTGACGGTCAACGGCAAACTTGATCATCGTGCGTTGCCGGCACCGGAATACGGTGATACCAACGGATATCGCGCTCCGGCCGGGCCGGTTGAGAAGACCGTGGCCGGCATCTTTGCCCGGGTGCTTGGGCTTGAGCGGGTCGGCGTCGACGACTCGTTCTTCGATCTGGGTGGCGATTCGCTGGCGGCAATGCGGGTTATCGCCGCGATCAACACCACCCTAAACGCCGATCTGCCGGTGCGCGCGTTGCTGCACGCGTCGTCGACGAGAGGTTTAAGCCAGCTGTTGGGGCGAGATGCCCGACCGACCAGCGATCCGCGCTTGGTGTCTGTGCACGGCGACAACCCCACCGAGGTGCATGCCAGCGACCTCACGCTGGACCGGTTCATCGACGCCGACACGCTGGCCACCGCCGTCAACCTGCCGGGCCCGAGCCC------------------------------------------------------------------GCTGCGGCGGCTGGACGTCGA-----------------------------------------------------------------------------------------------------------------------------------------------------------------------------------------------------------------------------CCGCGGCGATGGTCAACGCG-----------------------------------GGGCACCGCCGAGCTGATC------------------------------------------------------------------------------------------------------------------------------------------------------TACGGCAACAGCAAGTGGGCGGGCGAGGTTTTGCTGCGCGAGGCCAACGATCTGTGCGGGCTGCCGGTCGCGGTGTTCCGCTGCGACATGATCCTGGCCGACACC---------------------------------------------------------------------------------------------------------------------------------------------------------------------------------------------------------------------------------------------------------------------------------------------------------------------------------------------------------------------------------------------------------------------------------------------------------------------------------------------------------------------------------------------------------------------------------------------------------------------------------------------------------------------------------------------------------------------------------------------------------------------------------------------------------------------------------------------------------------------------------------------------------------------------------------------------------------------------------------------------------------------TCGCTGGCCGGTGCGCTGTGTCTGGGCGCGCTGATCCACGTGGTCATGACGGCCAAACCCGAGCCGGATGGCTTAATCGACGCCGCGGCGTTCCGGATTCACCTGCTGGCAGAACGTGTTTCAGGTCTCTGGTTGGGGCTAGCCGCGACCATGGTGGTCATTCAGGCCGCCCACGATACTGGAGTGGGGCCCACGAGACT----------------------------------------------------------------GCGGCGATCTGCGCGCTGGTG--------------------------------------------------------------------------------------------------------------------------------------------------GTTCGCGGTCGCGTTCGCCA---------------------------------------------------------------------------------------------------------------------TTCTCTTCATCCCGGGCTGGGCGGTCGATTCGGATTTTGCCCGCCTTGGTCTGCTTGCGGGGGTAATCCTTACGTCGGTGTGGTTGTTTGACTGCTGGCGGCTGTTGGTCAGGCCGCCACATGCGGGCCGTCGCCGCGGTGGTGGCTCCGGTGCCGCACTGGCCATGATGGCCGCCATGGCTTCGATAGCTGCCATGGCCGTTATGACCGCGCCGCGATTTCTCACCCACGCGTTCACGGCTTGGGATGTCTTCCTCGGCTATGAACTGCCGCAACCGCCGACCATAGCCCGGGTGCTCAC-------------------------------------------------------------------------------------------------------------------------------------------------------------------------------------TCGGCCATGTTCAGCGTGCACATGGGTGAACACATGGCGCTGAACATGTTCGTCCCGGT-------------------------------------------------------------------------------------------------------------------------TTCCTGTCGCACCCGGTGACGGCATTCGTCCTCTT-------------------------------------------------------TATCACTGGGGCCACGAGTTCATG---------------------------------------------------------------------------------------------GGGCTGTTGTTCGCCGTGATGCCCTTCCACGCCTTCTTCGGCATCGC------------------------------------------------------------------------------------------------------------------------------------------------------------------------------------------------------------------------------------------------------------------------------------------------------------------------------------------------------------------------------------------------------------------------------------------------------------------------------------------------------------------------------------------------------------------AAATGACGACACCGCCATCGCCGCACCGGCGATCAACGGGTTCAGCAGACCCGCTGCGGCGATCGGGATGGCCGCGATGTTGTACCCGAACGCCCAGATCATGTTGACCCGGATGGTCCGCATCGTGGCGCGGGCCAAGCCCAGTGCCTGCGGCAC--------------------------------------------GCGCGACGTCGGTGCCACG--CGATCGCCAAC---------------------GCGGGACCGTCGTTGATCCCGTCACCGACCATGGCGACGGT----------------------------------------------------------------------------------------------------------------------------------------------------------------------------------------------------------GTCAGGGCTGCGCGGACGACACCGTGGACCGACACAAAAACGACAGTCTCGCCTCGGGATTCGCCGTCCAGGCGCGCGGACACCAGAGCCGCGTCGTGGCAGGGCGTGGTCCGGGTAATCCAGGATGGGTTGCCGACCTCAACGTGATGGCCGCCGACTTCCCCCGATACACCGCAGCCC-----------------------------------------------------------------------------------------------------------------------------------------------------------------------------------------CGTGCCGGTCTTGTCGAACACCACGGTGTCGA---------------------------------------------------------------------------------------------------------------------------------------------------------------------------------------------------------------------------------------------------------------------------------------------------------------------------------------------------------------------------------------------------------------------------------------------------------------------------------------------------------------------------------------------------------------------------CGGGCAGCAGCACCGCCAC--------------------------------------TGCCGGCCTTGGACTTGGC----------------------------------------------------------------------------------------------------------------------------------------------------GCGGTGGCGGCCACGATCC--------------------------------------------------------------TGCAACGGCCATGCGGCCCAGGTCACAACCGGAGCGGCCAGGGCCGTCAATACTTAGCCACAGCCGGGAACCCTGGCGCTGGGGACGATCGCGAACAACGTCGACAGGTCAGCCAGCGGCACGAACAACACCGCCGCTACTAGC-------------------------------------------------------------------------------------------------------------------------------------------------------------------------------------------------------------------------------------------------------------------GCCGGATCCGCCGCACCGAC-------------------------------------------------------------------------------------------------------------------------------------------------------------------------------------------------------------------------------------------------------------------------------------------------------------------------------------------------------------------------------------------------------------------------------------------------------------------------------------------------------------------------------------------------------------------------------------------------------------------------------------------------------------------------------------------------------------------------------------------------------------------------------------------------------------------------------------------------------------------------------------------------------------------------------------------------------------------------------------------------------------------------------------------------------------------------------------------------------------------------------------------------------------------------------------------------------------------------------------TTGGCGGCCGCGGTGTTGT---------------------------------------------------------------------------------------------------------------------------------------------------------------------------------------------------------------------------------------------------------------------------------------------------------------------------------------------------------------------------------------------------------------------------------------------------------------------------------------------------------------CTCGTGGGCTGTCGGCGGATCACGGGATCGTTATGCCGGTTCTTGCGAGTGACATAGGTTGACATACGTATAACCGGTCCCTGCGGTCGAACACGGCTTGACAATTGGACGAATCTCGTTGCGCGCCATCAGTTGTGCTCACAGG--------------------------------------------------------------------------------------------------------------------------------------------------------------------------------------------------------------------------------------------------------------------------------------------------------------------------------------------------------------------------------------------------------------------------------------------------------------------------------------------------------------------------------------------------------------------------------------------------------------------CGACGACCTGCTGGTGCTG------------------------------------------------------------------------------------------------------------------------------------------------------------------------------------------------------------------------GAACTGCCCGACGGACGCACCGTCGCCCAGGTGGTCGTCGGCCAGGCCGAGTTCGCCGACCTTCTGGTGCTG---------------------------------------------------------------------------CGCGTCGAGCTGGCGCTGGC---------------------------------------------------------------------------------------------------------------------------------------------------------------------------------------------------------------------------------------------------------------------------------------GGCGGCGATGGCGGCCTCG-------------------------------------------------------------------------------------------------------CCGATCCGACCGACATCGTCA---------------------------------------------------------------------------------------------------------------------------------------------------------------------------------------------------------------------------------------------------------------------------------------------------------------------------------------------------------------------------------------------------------------------------------------------------------------------------------------------------------------------------------------------------------------------------------------------------------------------------------------------------------------------------------------------------------------------------------------------------------------------------------------TCGGCGTCGTCGGGTTCGG-----------------------------------------------------------------------------------------------------------------------------------------------------------------------------------------------------------------------------------------------------------------------------------------------------------------------CGGATCGCCGCGGCGTCGTTGACGCCGTCGCCGACCATCGCG----------------------------------------------------------------------------------------------------------------------------------------------------------------------------------------------------------------------------------------------------------------------------------------------------------------------------------------------------------------------------------------------------------------------------------------------------------------------------------------------------------------------------------------------------------------CGATCGCGGCGGCGTCGCCGCGACTGGACTCACACGGGAGTTCGGAAGGCACCAGCCAGTCCGCAGAGCCGTGGCTAATAAGCGAAAGGGCCAGAGCCGTAGCCGCGGAGAGGATCGCCTCATCGGTGGCGTGCGCGTGCCCTTCCGCGTTATGGGGC-----------------------------------------------------------------------------------------------------------------------------GGTGAGTGTGCCGGTCTTGTCG----------------------------------------------------------------------------------------------------------------------------------------------------------------------------------------------------------------------------------------------------------------------------------------------------------------------------------------------------------------------------------------------------------------------------------------------------------------------------------------ATGACTCGTCGACCTCGAGGT---------------------------------------------------GGTCGATGACATCGCCGACTCGCAGCGACTTCGCCGACACCGTGGCCGTCCGGGTGGCGTGCCGGGCCGCCTCCAGTCGACGTCGGGTAGTCGCTACCGCCGGCACCACCACCCGGCGCACCAGCTGGTCCTGCTCGGCGAATAGCTCGGCGGCCGCCGCCTCGGCTCGCAATCGTTGTACCCCACCGGTGATCGCGTTGACCGTCATCACGCCCGCTACCAGTAG------------------------------------------------------------------------------------------------------------------------------------------------------------------------------------------------------------------------------------------------------------------------------------------------------------------------------------------------------------------------------------------------------------------------------------CAACAGCCCGGCCAAGGTGGTGCCACCTTGGGCGAGGTGTACCGCGGATTCACTGGCTGCCCGGGCCACCGGAAGCGCTGACAGGATCCGCACCGCCGCGGCCAGATCGGTGCCGGTGATTAGGTCGGCAGTCCATGGTGTTGCCCCGCGGGGATCGTCGAGAGCCACACCGACGTCAGCGATGGCCAACGCGGCCAACGTATCGGTGGATGCGAAGTCCCGGTGCACCGCGGTGATCAGCAATACCGGTCCGCGATCCGCGCGCAACTCACGCACCAACTTCAGCAACGGCGTGCCAGG------------------------------------------------------------------------------------------------------------------------------------------GCCCACGCATTGGCCATCGACCACCAGGTCGGCATGCTCGAGGCCCTGAGCCGGCGTTGCCGACGGCCCTTGAGCCGGAGCCCATCTCAAGCGGGCACCGGTAGCCGGCAATTCATTGGGGTCGGGTTCGGGTGCCTGCTCGCCATGGAGCAAGGCGTCGGCGACCTCGTAGACGCGGTCGTCGTCCCAGCCGGGTTCGTCTCCCTGTGCATGCAATACGGCGCGGTTGTCACCGCGCAGCGCTGCGCCGTCGATAACGACCACCCGCACCCGATCCAGGCGGCGCAACGCGCCGGGGTCGAGGACTAGTTGCCCGGTGTTGGCGAGCCC------------------------------------------------------------------------------------------------------------------------------------------------------------------------------------------------------------------------------------------------------------------------------------------------------------------------------------------------------------------------------------------------------------------------------------------------------------------------------------------------------------------------------------------------------------------------------------------------------------------------------------------------------------------------------------------------------------------------------------------------------------------------------------------------------------------------------------------------------------------------------------------------------------------------------------------------------------------------------------------------------------------------------------------------------------------------------------------------------------------------------------------------------------------------------------------------------------------------------------------------------------------------------------------------------------------------------------------------------------------------------------------------------------------------------------------------------------------------------------------------------------------------------------------------------------------------------------------------------------------------------------------------------------------------------------------------------------------------------------------------------------------------------------------------------------------------------------------------------------------------------------------------------------------------------------------------------------------------------------------------------------------------------------------------------------------------------------------------------------------------------------------------------------------------------------------------------------------GCGGCCGCTCCGACGACGG----------------------------------------------------------------------------------------------------------------------------------------------------------------------------------------------------------------------------------------------------------------------------------------------------------------------------------------------------------------------------------------------------------------------------------------------------------------------------------------------------------------------------------------------------------------------------------------------------------------------------------------------------------------------------------------------------------------------------------------CGGCGGGCTCGGTGGTGGCGGCGGCAATGGCCGGTTCATGGGCAACGGTGGGGTCGGCGGTGCCGGCGGCTACGGCGCTAGCGGAGACGGCGGAAACGCCGGCAACGGCGGCTTGGGCGGCGTGTTCGGCGATGGCGGGGCCGGTGGTACCGGCGGTCTGGGTGACGTTAACGGCGGGCTTGCCGGTTTTGGCGGTAACGCCGGGTTCGTCGGCAAC------------------------------------------------------------------------------------GGCAACGGCGGCCCCGGCGG-------------------------------------------------------------------------------------------------------------------------------------------------------------------------------GGCGGTGCAGGCGCGGGTGACGCTGCTGCATCGGCCGGTGGTAACGGTGGTAACGCCCGGTTGATCGGGAACGGCGGTGACGGTGGCCCGGGCATGGTCGGCGGGCCCGGCGGAGCTGGCGGCAGCGGCGGCACGATAT-----------------------------------------------------------------------------------------------------------------------------------------------------------------------------------------------------------------------------------------------------------------------------------------------------------------------------------------------------------------------------------------------------------------------------------------------------------------------------------------------------------------------------------------------------------------------------------------------------------------------------------------------------------------------------------------------------------------------------------------------------------------------------------------------------------------------------------------------------------------------------------------------------------------------------------------------------------------------------------------------------------------------------------------------------------------------------------------------------------------------------------------------------------------------------------------------------------------------------------------------------------------------------------------------------------------------------------------TTCATCGGCGTCGACGTCTTCTTTGTGCTCAGCGGATTCCTGATCACCTCGCTGTTGCTCGACGAG------------------------------------------------------------------------------------------------------------------------------------------------------------------------------------------------------ACCGACTACTTCAGCCAGGGCGCCACGCCCTCGCCGCTACAGCACACCTGGTCG---------------------------------------------------------------------------------------------------------------------------------------------------------------------------------------------------------------TACTTCGGCACCGATACCCGCGCGCAGGCCCTGCTGATCGGCGCGGCGGCTGCGGCGCTGCTGGTGCGGGATTGGCCATCGCTGAAC------------------------------------------------------------------------------------------------------------------------------------------------------------------------------------------------------------------------------------------------------------GGCGTCTATCTGTGGCACTGGCCGATCTTCCTGGTCCTCAAC--------------------------------------------------------GGTGGTGCTGGCCGGTGCG---------------------------------------------------------------------------------------------------------------------------------------------------------------------------------------------------------------------------------------------------------------------------------------------------------------------------------------------------------------------------------------------------------------------------------------------------------------------------------------------------------------------------------------------------------------------------------------------------------------------------------------------------------------------------------------------------------------------------------------------------------------------------------------------------------------------------------------------------------------------------------------------------------------------------------------------------------------------------------------------------------------------------------------------------------------------------------------------------------------------------------------------------------------------------------------------------------------------------------------------------------------------------------------------------------------------------------------------------------------------------------------------------------------------------------------------------------------------------------------------------------------------------------------------------------------------------------------CGGCCGAATATGGATTTGTTGACCCATCCGAGGTTCCGATTAATGAGCGGCGAGAACTTCGCCCGCTCCATCCGTATGGTGTTTCTAAGCCGGCCACCGACATGCTGGCGTATCAATATCACAAGTCTTACGGCATGCACACCGTCGTCGCTCGTATCTTCAATTGCACCGGGCCACGCAAAGTCGGAGATGCACTTTCCGATTTCGTCCGCCGTTGTACATGGTTGGAGCACCATCCGGAACAAAGTGCCATCCGGGTGGGAAATCTTAAGACGAAACGGACTATCGTGGACGTCCGCGATCTCAATCGGGCGTTGATGCTGATGCTGGATAAAGGCGAGGCCGGGGCTGACTACAATGTGGGAGGT------------------------------------------------------------------------------------------------------------------------------------------------------------------------------------------------------------------------------------------------------------------------------------------------------------------------------------------------------------------------------------------------------------------------------------------------------------------------------------------------------------------------------------------------------------------------------------------------------------------------------------------------------------------------------------------------------------------------------------------------------------------------------------------------------------------------------------------------------------------------------------------------------------------------------------------------------------------------------------------------------------------------------------------------------------------------------------------------------------------------------------------------------------------------------------------------------------------------------------------------------------------------------------------------------------------------------------------------------------------------------------------------GCCTCAGCGATCTTGAATTGGCACACAACGTCGCCGCTGCTGCCGGTGCATGTGCCAGTGTCCAGATAGGGGGCGCCAGTTCTGGCGGTGTCGCTGACGCGTCATTTGACTCGCTCTGGGAGTTCGCTGTCGCAGTCGGACATGCGCGGCGGGAGCGGGGCTAATGGCAATCTTGCGCGGGCGAGCGCCGTTGCGGCTCGGACTCGGCGGTGGCGGGACAGACGTGGAAC------------------------------------------------------------------------------------------------------------------------------------------------------------------------------------------------------------------------------------------------------------------------------------------------------------------------------------------------------------------------------------------------------------------------------------------------------------------------------------------------------------------------AGGTGATCGCCGAACTGGA--------------------------------------------------------------------------------------------------------------------------------------------------------------------------------------------------------------------------------------------------------------------------------------------------------------------------------------------------------------------------------------------------------------------------------------------------------------------------------------------------------------------------------------------------------------------------------------------------------------------------------------------------------------------------------------------------------------------------------------------------------------------------------------------------------------------------------------------------------------------------------------------------------------------------------------------------------------------------------------------------------------------------------------------------------------------------------------------------------------------------------------------------------------------------GCCCTACAACTGCGCACGCTCGCGGCCAGTGCCGCTAGCCGACCACCTCAATGGGATCACCAACGGTGACGGCGTCGAAGTACCATGCCGCGTTGTCCGGGCTGAGATTGATGCACCCGTGGCTGACGTTGGCGTAGCCCTGAGAGTTGACCGACCAGGGGGCCGAGTGCACGTACACGCCGCTCCAGGTAACACGAACCGCGTAGTGGGCGGTGA------ACCCGTCCGAGGAGGTCAGCGGAATGCCGATGGTACGCGAATCCATCACGACCGTGCGCTCCGTGGAG------------------------------------------------------------------------------------------------------------------------------------------------------------------------------------------------------------------------------------------------------------------------------------------------------------------------------------------------------------------------------------------------------------------------------------------------------------------------------------------------------------------------------------------------------------------------------------------------------------------------------------------------------------------------------------------------------------------------------------------------------------------------------------------------------------------------------------------------------------------------------------------------------------------------------------------------------------------------------------------------------------------------------------------------------------------------------------------------------------------------------------------------------------------------------------------------------------------------------------------------------------------------------------------------------------------------------------------------------------------------------------------------------TTGCTTTGCTGCTCGCACCGGTGGCAACCGGCAACTGGGCGTCCATCGTTCCGCACACCTGGCTATGGGCAATGCCAATGAGCGGGCCGACGGGCGGCGAGATCCGCGCGGTCGACTTGATCGATCCGGTGCTGAAAGCCCAGATCGCCCTGGCTACCAACGCCTTGTGTCCGGACTCTCCGGTTGCCCGAGCGCTCATAACATGCGCGCAGGCGCTGGCGCTGAACGAATTCCTTGACACGCAGCTGCGGGGGATCACCCGTCGCCGCTGATCGCGGGCGTGGCTGCGCTGGTAGTGTTCAGCTTCGCCAGGTGGCCGCTCTCCACCCCGTCTGCAGGGTCGCGTTCGCAGTCGATGAGTGACGGTCCGTTCGATGACAGTGCATCGGTCAGCGCCGACTCCAGTTCGGTTGGGGTGCTTACGTGATATCCTTTGCCGCCGAACGCCTCTGCGATCAGTTCGTGACGTGCATGAGCG-------------GCGCTGGGTCGTGTCGCCACACCGGGGCGGCCGACCTAAAGATCGTTGCCTCGTCGCCGCGGTAGACGCCGCCGTTGTTGAGGATGACGACGGTGACCGGGAGTCGGTATCGGCAGATGGTCTCGAACTCCATGCCGCTGAAGCCAAATGCGCTGTCGCCCTCGATCGCCACGACAGGTCGCCCGGTCTCGACGGCGGCCGCGATGGCGTAGCCCATGCCGATGCCCATCACGCCCCAGGTTCCGCTGTCGAGCCGGTGCCGCGGTAGGTGCATGTCGATGATGTTGCGGGCGAGGTCCAGCGCGTTGGCGCCTTCGTTGACCACATAGACATCCGGGTTGCGTTGCAGCACAGACCTAATGGCACCAAGCGCGTTGTAGAACCGCATCGGATGATGATCGTCGGCCAACCGCCGACGCATCTTGGCACTGTTGCGGGCCTTGCGGCCGGCGAGCTCGCCGGTCCACGCCGCCGAGCCCACG---------------------------------------------------CCGCCGGTCAGCGGTGCCAC-------------------------------------------------------------------------------------------------------------------------------------------------------------------------------------------------------------------------------------------------------------------------------------------------------------------------------------------------------------------------------------------------------------------------------------------------------------------------------------------------------------------------------------------------------------------------------------------------------------------------------------ACCATCGGCCGGCTGCTCGATCCGGAGATCTGGATCATCGGGAAGCAGTTCGTGGTGGCGTTCGCCAGCGCGGGCAGGCCGTTGAGAAAGCCGGGGCCGGACGTCGTCAGACACACGCCGGGCCGTGCGGTGAGGAACCCCGCGGCGGCCGCCGCATTGCCCGCTGATGCTTCGTGGCGGAAACCGATATAGCGGATCCCCGAGGCTTGGGCGGCGCGAGCCAGGTCGGTGATCGGGATGCCGACAACGCCGTAGATGGTGTCGACGCCGTTGGCTTTGAGGGCGTCCACCACCAGGTGGG----------------------------------------------------------------------------------------------------------------------------------------------------------------------------------------------------------------------------------------------------------------------------------------------------------------------------------------------------------------------------------------------------GCCCGGTGACCGGGTCGCG-------------------------------------------------------CGGATCTCGTCGTCGTGCCG-----------------------------------------------------------------------------------------------------------------------------------------------------------------------------------------------------------------------------------------------------------------CACCGGCGGGACGACCGGCATGCCGAA-----------------------------------------------------------------------------------------------------------------------------------------------------------------------------------------------------------------------------------------------------------------------------------------------------------------------------------------------------------------------------------------------------------------------------------------------------------------------------------------CCGTCGTGTCAACCGGTCTG-------------------------------------------------------------------------------------------------------------------------------------------------------------------------------------CCCTGTCGGCGGCCGGTGA----------------------------------------------------------------------------------------------------------------------------------------------------------------------------------------------------------------------------------------------------------------------------------------------------------------------------------------------------------------------------------------------------------------------------------------------------------------------------------------------------------------------------------------------------------------------------------------------------------------------------------------------------------------------------------------------------------------------------------------------------------------------------------------------------------------------------------------------------------------------------GAACTCGAAACCGGTGCCCTCCGGCAGCGGCTCGACCTCGATGTCGCAGACCGCATACTGCCCGTGCCCGCCGGACTGTTTGACGTGCCTGCCGTGTCCTTTCGCCTTGCCGCCGAGCGTTTCTCGCAGTGGTACCCGCAGCTCGA-----------------------------------------------------------GCCTCGCCCATGCACCACAGCACGATCTGGTGGGTCTCAGGATTCTGCTCGATGCGCAGGGTGGGATCTTCGGCGGCCAGCCGCTGCAACCCGACCGAGAGCTTGTCCTCGTCGGTCTTGGC----------------------------------------------------------------------------------GTGTCTCCGGTCTCGGCCCGGCTGAGCCGCCCGATGGCGCAGATGTCGCCGGCCACCACCGACGGGGCCGGGCGCTGCTGCTTGCCCAGCGGGAAAGACAAGAGTCCGATGCGCTCATCCTCGTCGTGGTCGGCG------------------------------------AAATGGCCCGACACATGCACGGTGGCGTCGGGCCTGATGGTGCCGGAGAAGACCCGGACCAAGCTGACCCTGCCGACGTAGGGATCTGACGTCGTCTTCACCACCTCGGCC-----------------------------------------------------------------------------------------------------------------------------------------------GCTGCACACCGGGATCACGGGGAAGAACGAGCCGCGGGCCACGGCCTTCTCCAGATCGGCGATCAACACCGCCTCGTCGATGTCCTCGCCGCCGAGGTAGCGCTCCATCAGCGTCTCGTCCTCGGACTCCTCGATGATGCC--------------------------------------------------------------------------------------------------------------------------------------------GCGGTAAGACCTTGTCGCCGAAGGCGTCTTGTGCCGCGGTCAGCGCTTCCCGGTAGTTCGCCCGGGCGTGATCCAGCTTGGTGATGACCACCGCGCGGGGCATGCCGACCTGGCTGCATTCCTGCCACAGGGACTTGGTCGGTTCGTCGACGCCCTCGTTGGCCGCGATCACGAACAGTGCGCAATCGGCGGCCCGCAACCCGGCCCGCAGCTCACCCACGAAGTCGGCGTACCCAGGGGTGTCGACGAGGTTGACCTTGATGCCGTCGTAAGCCAGCGAGGCGACCGCAACGCCCAACGATCGCTGTTGCCGGATCTCCGCCTCGTCGAAATCGCATACCGTCGTGCCCTCGGTGACCGAGCCC----------------------------------------------------------------------------------------------------------------------------------------------------------------------------------------------------------------------------------------------------------------------------------------------------------------------------------------------------------------------------------------------------------------------------------------------------------------------------------------------------------------------------------------------------------------------------------------------------------------CCGGTCGCCTCGGCCGGGCGCCTAGCGCAGAGCGCGAATACGATCGGCACCAGGTGAGGTGTGCCGACGGGCGTGCTGGTGGCCAGTCGTGCGACGGGGGACTGGGCAAACCTGAGCTTTGTGTCGAATTCCCCCACGGCGCCAGCTTATGCTCAGCTGCCGCCCAACGTCGCGCAGTCTGGACGGCCAGACGTCGCGGCCGTGACAGCGGACATCTCGGGC----------------------------------------------------------------------------------------------------------------------------------------------------------------------------------------------------------------------------------------------------------------------------------------------------------------------------------------------------------------------------------------------------------------------------------------------------------------------------------------------------------------------------------------------------------------------------------------------------------------------------------------------------------------------------------------------------------------------------------------------------------------------------------------------------------------------------------------------------------------------------------------------------------------------------------------------------------------------------------------------------------------------------------------------------------------------------------------------------------------------------------TTGGGGAGGTGTGTGATGTC---------------------------------------------------------------------------------------------------------------------------------------GTCGGCGGCGATCGCGGCG-----------------------------------------------------------------------------------------------------------------------------------------------------------------------------------------------------------------------------------------------------------------------------------------------------------------------------------------------------------------------------------------------------------------------------------------------------------------------------------------------------------------------------------------------------------------------------TGGCCTCGGCGGTGCCGGTG-------------------------------------------------------------------CGGCGGCGGCGCCGGCGGCGACGGGGGCCAGGG----------------------------------------------------------------------------------------------------------------------------------------------------------------------------------------------------------------------------------------------------------------------------------------------------------------------------GGCGGGTCCGGCGGCCACGGCGGA-----------------------------------------------------------------------------------------------------------------------------------------------------------------------------------------------------------------------------------------------------------------------------------------------------------------------------------------------------------------------TGGTGTAGAAACATCCTGCCGCCCGGACCCTCAAGCCTCGGACAATTTCTGATAGCTACCTCGACACAGGTGGTTACGGGATGAGCAATTCGCGCCGCCGCTCACTCATGTGGTCATGGTTGCTGAGCGTGCTGGCTGCCGTCGGGCTGGGCCTGGCTACGGCGCCGGCCCAGGCGGCCCCGCCGGCCTTGTCGCAGGACCGGTTCGCCGACTTCCCCGAGCTGCCCCCCGACCCGTCCGCGATGGTCACCCAAGTGGGGCCACACGGGGTCAACATCAAAACCAAACTGGGCTACAACAACGCCGTGGGCGCCGGGACCGGCATCGTCATCGATCCCAACGGTGTCGTGCTGACCAACAACCACGGGATCGCGGGCGCCACCGACTTCAATGCGTTCAGCGTCGGCTCCGGCCAAACCTACGGCGTCGATGTGGTCGGGTATGACCGCACCCAGGATGTCG---------------------------------------------------------------------------------------------------------------------------------------------------------------------------------------------------------------------------------------------------------------------------------------------------------------------------------------------------------------------------------------------------------------------------------------------------------------------------------------------------------------------------------------------------------------------------------------------------------------------------------------------------------------------------------------------------------------------------ACCACCCGCCGGCCGGCCA-------------------------------------------------------------GGCATCGTGGCAGCAATGAACGAGGCAGAACACAGAGTCGAGCACACGCCCGTGAAGGGCAGTCACGACGAAGGCGGTGTGGTCGAGCATCCGGGTGCCAAGGGCATGGGAAGCGGCGCCGCCCGGCCCGGCGATCCGAGCTGGTTCAAGCGGGCCGTGTTCTACGAGGTGCTGGTCCGGGCGTTCTTCGACGCCAGCGCGGAC---------------------------------CTCGACTACCTCAAGTGGCTGGGCGTGGACTGCCTCTGGCTGCCGCCCTTCTACGATTCGCCGCTGCGCGACGGCGGTTACGACATCCGCGACTTCTACAAGGTGCTACCCGAGTTCGGCACCGTGGAGGATTTCGTCACGCTGCTCGACGGTGCTCACCGCAGGGGCATCCGCGTCATCACGGATCTCGTGATGAACCACACCTCCGACTTTCACGCCTGGTTCCAGGAGTCGCGACACAACCCCGACGGTCCCTACGGCGACTTCTACGTCTGGAGTGACACCAGTGACCGTTACCCCGACGCGCGCATCATCTTCGTCGACACCGAGGAGTCGAACTGGACGTTCGACCCCGTCCGCCGCCAGTTCTATTGGCACCGCTTCTTTTCGCACCAGCCCGATCTGAACTACGAGAATCCGGCCGTGCAGGAAGCGATGATCGACGTCCTGCGGTTCTGGCTGGATCTCGGTATCGACGGCTTTCGGCTGGACGCGGTGCCTTATCTGTTCGAGCGGGAGGGCACAAATTGCGAGAACCTGCCCGAGACCCACGCCTTCCTCAAGCGCTGCCGCAAGGTGGTCGATGACGAGTTCCCCGGCCGCGTGCTGTTGGCCGAGGCCAACCAGTGGCCCGCCGATGTCGTGGAGTATTTCGGTGATCCGGCCACCGGGGGCGACGAATGCCACATGGCCTTCCATTTCCCTTTGATGCCGCGTATTTTCATGGCGGTCCGGCGGGAGTCGCGCTTCCCGATCTCGGAGATCCTGGCCCAGACACCGGCGATTCCGGACATGGCCCAATGGGGCATCTTCCTGCGCAACCACGATGAGCTGACGCTGGAGATGGTCACCGACGAAGAGCGTGACTACATGTATGCCGAGTACGCGAAGGACCCGCGGATGAAGGCCAATGTCGGGATCCGCCGGCGCCTGGCCCCGCTACTGGAAAACGATCGCAACCAGATCGAGCTGTTCACCGCCCTGCTGCTGTCCCTGCCCGGTTCTCCGGTGCTGTACTACGGCGACGAGATCGGCATGGGGGACATCATCTGGCTCGGCGACCGCGACAGTGTCCGCACCCCGATGCAGTGGACACCCGACCGCAACACCGGCTTCTCCAAGGCCAACCCGGGCCGGTTGTACCTGCCGCCGAACCAGGATGCGGTCTACGGCTATCAGTCGGTCAATGTCGAAGCGCAGCGGGACAGCTCGACGTCGCTGCTGAA--------------------------------------------------------------------TGGGCGGTTCCAACCCGTCGGTGCTGGCCTATGTGCGCCAGAT------CGAAGACGACGACGCCGTGCTCTGTGTGAACAACTTGTCGCGGTTCCCGCAGCCCATCGAACTG--------------------------------CGAGCTGACCGGGCACGTGC---------------------TGCCCTACCTGCTGACCTTGCCCGGGCACGGGTTCTACTGGTTC---------------------------------------------------------------GCGCCGGCGACGATGCACAGCGAAGCGATGAGGAGGAGCGGCGCCTATGACTCGCGCCAGCGACGATGCACAGCGAAGCGATGAGGAGGAGCGGCGCCTATGACTCGGTCGGACACGCTGGCAACCAAGCTGCCATGGTCCGATTGGCTTCCGCGGCAACGTTGGTATGCCGGACGCAACCGCGAGCTGGCCACGGTCAAGCCGGGCGTAGTCGTCGCCCTGCGACACAACCTCGACCTAGTCCTGGTCGACGTAACCTACACCGACGGTGCAACGGAGCGTTACCAGGTGCTCGGCGGAGGGGATTTTGAGCCGGCGTCCGAGTACGGCACGAAAGCCGCCATCGGCGTCGCCGACGATCGCACGGGATTCGATGCTCTCTACGAC----------------------------------------------------------------------------------------------------------------------------------------------------------------------------------------------------------------------------------------------------------------------------------------------------------------------------------------------------------------------------------------------------------------------------------------------------------------------------------------------------------------------------------------------------------------------------------------------------------------------------------------------------------------------------------------------------------------------------------------------------------------------------------------------------------------------------------------------------------------------------------------------------------------------------------------------------------------------------------------------------------------------------------------------------------------------------------------------------------------------------------------------------------------------------------------------------------------------------------------------------------------------------TTCACCCACTCGGCGGGGTACTTCGTCACGTTCATGACGGGCAA----------------------------------------------------------------------------------------------------------------------------------------------------------------------------------------------------------------------------------------CCAATCCTGTTCGTGGCCTTCGGCATCGGCGCCTTGAACACGTCGTTCGTCAAGGACGGCGAGGTATCGATCCCGCTGAGCTATGTGACCGGGACACTGGTGAAAATGGGCCAGGGCATCGAACGTCAC-----------------------------------------------------------------CGCCGCGGCCGGTGGCGCCATTAGTATGGTCGTCACCGGCCCCCAGCCGCTCGCGCTCGCGGCGGTAGTGTACGCTGCGACACCCGGCTATACCTACCTGCACGCTGACCGGCGCGGGCTGGTCGATCAACAGCGGCCCCAGCCGGGCACGCGGCTGCTGCGAGCGCTCAGGCGAGGCTGATTTGATTCGGCAACCTCCACCACCGCAACCAATCACGGGTCGAGTTAGCTTGGCTTCCAGTGGCGCTGGCGAAGGGGTGACCACGCCAACTTCACCCGGAAGGTCCGACCCAGTGCGGATGTTCCACACATCGGCAGCAGCGCTGGCCGTTGCGCTGCTGCCGATGCTGGCTTGCTGGCTCAGGCGGCCGGCGCAGCAGGGGCGGCCGGGGGTGTCGCGCCGTTGAGCACATGCTGGATATCGGCCTTCATGGCGACCAGCTGCTAGTTCCAGTAGGGCCACGAGTGTGTTCCGTTGGCCGGGAAGTTGAACACCCCGTTG----------------------------------------------------------------------------------------------------------TGCCGTTACCGCAGTACACCCAGATGCGGGTGTTGTTGGCGACCA--------------ACCATCGGGTCATTGCGCTTCCAGGCCGGGTCGGTCGACGGCCCCCACATACTCTCGGCGTTGTAGCCGCCGGCATCGTTCATCGCCAGCCCGATCAGCATCGGCCACCAGCCCTCGGACGGGTTCAGGAAGCCCGACA----------------GAACTGCTGCGGGTGATACGCGGCCAGGATCATCGCCGAGCTGCCCGACATCGA-------------------------------------------------------------------------AGGAAGGTCTCCCACTTGTAGGTGTAATCCTGACCGTTGCCCTTCGAAGGCTGGTACCAGTCGGTGTAGAAGCTCGACTGTCCGCCGACCGGCATGACCACCGACAGACCCGACTCGTAGAACCACTCGAATGCCGGGGTGTTGATGTCCCAGCCGTTGAAGTCGTCCTGAGCACGCAGGCCGTCGAGCAGGTACACCGCGTGCGGGCCACCGCCCTGGAACTGAATCTTGATGTCGCGGCCCATCGACGCCGACGGCACCTGCAG---------------------------------------------------------------------------------------------------------------------------------------------------------------------------------------------------------------------------------------------------------------------------------------------------------------------------------------------------------------------------------------------------------------------------------------------------------------------------------------------------------------------------------------------------------------------------------------------------------------------------------------------------------------------------------------------------------------------------------------------------------------------------------------------------------------------------------------------------------------------------------------------------------------------------------------------------------------------------------------------------------------------------------------------------------------------------------------------------------------------------GAACGGCATCTCGTTGGTGACCCCGAGTGCGCCGTGCAGGTGCATGGCCCGCTGCTCGACGTCAGGCAGCACCTGGGGCATCGCCACCTTGACCGCGGCGATGTCGCGGCCCATCTTTGGTTAGTCGCGGTGTGTGTCGAT-------------------------------------------------------------------------------------------------------------------------------------------------------------------------CGCATCGCGTGGTGGATCCGGCCGCCGCCCAGCCGCGTCTGGGCGATCACGAACGCCTGCCCCTCGCCGCC-------------------------------------------------------------------------------------------------------------------------------------------------------------------------------------------------------------------------------------------------------------------------------------------------------------------TGCGGCTCGGTCATCGAATAGCAGGAG---------------------------------------TTCTGCTCGTCGGTGCCGAA---------GATCTCCGCGTTGCCGGTGTCGGGTGCCTGACATCCGAACACGATCGGAGCCCACTGCGAGCGGCCGAGGATCTCGTTGAGCAGCGCCAACTTGAGCTGTCCGTAGCCCTGCCCACCCAGTTC----------------------------------------------------------------------------------------------------------------------------------------------------------------------------------------------------------------------------------------------------------------------------------------------------------------------------------------------------------------------------------------------------------------------------------------------------------------------------------------------------------------------------------------------CGGCGGCGCGGGCGGCCGC---------------------------------------------------------------------------------------------------------------------------------------------------------------------------------------------------------------------------------------------------------------------------------------------------------------------------------------------------------------------------------------------------------------------------------------------------CGCCTGAGCGACGGTGGCCGGATGGTAGCGGTATATGGGACAGGTCACCCCGG---------------------------------------------------------------------------------------------------------------------GGAAGCCAGCTTGCTCGGCG---TGGGGGTGCGCCACCAGCCGATCGGTGCGGAATTGTTCGTGGGACACGACGACACCCACCCCGCGGCTTGCCGGC-------------------------------------------------------------------------------------------------------------------------------------------------------------------------------------------------------------------------------------------------------------------------------------------------------------------------------------------------------------------------------------------------------------------GCGGGCATCGGCGGGGCGG-------------------------------------------------------------------------------------------------------CGCGGCGCTGGACGTGATGA---------------------------------------------------------------------------------------------------------------------------------------------------------------------------------------------------------------------------------------------------------------------------------------------------------------------------------------------------------------------------------------------------------------------------------------------------------------------------------------------------------------------------------------------------------GGCATAGGCTTGTCAGGCAATGATCGCTCTGCCCGCCTTGGAAGGTGTCGAACACCGGCACGTGGATGTGGCGGAAGACGTCAGGATCCACGCTGCGGACGCCGGGCCGGCCGATGATCCGGCGGTAATGCTGGTGCACGGCGTCCCGCAGAACTGGTCGGAGTGGCGCGACCTCATCGGCCCGCTGGCCGCCGACGGCAACCGGCTGCTGTGTCCCGACC------------------------------------------------------------------------------------------------------------------------------------------------------------------------------------------------------------------------------------------------------------------------------------------------------------------------------------------------------------------------------------------------------------------------------------------------------------------------------------------------------------------------------------------------------------------------------------------------------------------------------------------------------------------------------------------------------------------------------------------------------------------------------------------------------------------------------------------------------------------------------------------------------------------------------------------------------------------TCACGGATCCAACTCAACGT--------------------------------------------------------------------------------------------------------------------------------------------------GTTCCTTGCTGGCGAACCGGTCGTAGAACGTCCGCTTGGACGTGCGGGCGTGCCGGACGATGTCGGAGACGGTGGTGGCGCGATAACCCCGCTCACCGATCGAGGCGACCAGGCCGTCGAGCAACCGTAGCCGAAACGAGTCGGTCTCGACGACCAACGCGCCGGCGGCGACTGCTGTCAGCCGCGCCTCCTCTACCTATCCCTTGTCAGGTTTGGTACCAAAGAGTACCGTACTGGACAAGCCACGGTACACCACCGTACCACGCCCGTACGAGGGACGATAGTATCAACACCGCCATGA---------------------CGGCACCGCCGTTAGTCCGCCTTCCCCCGGCAGTCCGCGGGCCGAAGTGGTTCGAGCGATTGGCCTTCCTGGCGTCGCGGCGACGGTTGCTGGG-----------------------------------------------------------------------------------------------------------------------TGGGCAACATCCAGCCCAACTTGAGCCGCATCCTCGGCTCCGGGTCGGTGTTCGCCCTCGACG-----------------------------------CCGCCGTTCCACGGCAAGAGCATCAAGAACTACGAG---------------------------------------------------------------------------------------------------------------------------------------------GAGCTGCGCCGCATCATCCCGCCGTGGGTCACCCTGGGCTCGCG--------------------------------------------------------------------------------------------------------------------------------------------------------TGGCGCTGCTGCTGCGCAGCACCTACGAGGACGGTTCGGCCATGTCCCGCAAGGACATCGGTGACGAACTGCTGACTCTGCTGGCCGCCGGGCACGAAACCACGGCGTCCACCCTGGGCTGGGCATTCGAGCGAATCAGCCGGCA----------------------------------------------------------------------------------------------------------------------------------------------------------------------------------------------------------------------------------------------------------------------------------------------------------------------------------TTCGCCAACGTCGAGATGGATGTGGTACTGCGAACAGTGCTGCGGCACTTC--------------------------------------------------------------------------------------------------------------------------------------------------------------------------------------------------------GAAGTGGCACGTGTACCCGTTCGGGTAATGAACCAGGTAGTCCTGGTGCTCTGGTTCGGCCTCCCAGAAATCGCCGGCCGGCGTCACCTCCGTGACCACCTTTCCCGGCCACAGCCCCGAGGCGTCCACATCGGCGATGGTGTCCAGCGCGACGCGCTTCTGCTCGTCGTCGAGATAGAAGATCGCCGACCGGTAACTGGTGCCGACGTCGTTGCCCTGCCGGTCCTTGGTGGACGGATCGTGGATCTGGAAGAAGAACTCCAGCAGTGCGCGGTAGTCGGT----------------------------------------------------------------------------CCGCCGGTGTAACCCACCCGGGTGGAGATCACCCCGGGCTGCTTGCGGATCAGGTCCTGCATTCCCCAGAAGCAGCCGCCTGCCAGGATCGCT------------------------------------------------------------------------------------------------------------------------------------------------------------------------------------------------------------------------------------------------------------------------------------------------------------------GTTCCCGTCATTGTGGTCGGTGATCGACGAACCCACCGGACGCATCATCTGCGAACTCGACAACCCGATGCGCGACCCGGGCGACGGCACCATCATCAGCGCGACCAACATCTCGATCCTGACCTACGCAGGCGACGGCCTGTGGTCGCGTCAGGAAGACGTCTACAACCCGCTGCGGTTC------------------------------------------------------------------------------------------------------------AAGCTGGTCATCGGAGCCAACGGATTCCTGGGTTCGCACGTG------------------------------------------------------------------------------------------------------------CACGGCGACGTCTTCGACACCGCCACCGTGGCC---------------------------------------------------------------------------------------------------------------------------------------------------------------------------------------------------------------------------------AAGGTGACGCCGTACGTGCGCTCCCGGGTACAGGCCGAAGATCTCGTGCTGCAATACGCGCGCGACGCCGGGCTGCCCGCCGTCGCGATGTGCGTCTCCACCACCTACGGCAGCGGTGACTGGGGACGGACCCCGCACGGCGCGATCATCGCAGGCGCGGCTTTCGGCAAGCTGCCTTT--------------------------------------------------------------------------------------------------------------------------------------------------------------------------------------------------------------------------------------------------------------------------------------------------------------------------------------------------------------------------------------------------------------------------------------------------------------------------------------------------------------------------------------------------------------------------------------------------------------------------------------------------------------ATATTCCGTTGGACGACGTGGTACAGGATAGGCTGATCCGCACCGAGACCAGCACCTATTGCCCGTTCAAGGGTGAAGCCAGCTATTACAGCGTGACTACCGACGCCGGCGACATCGTCGACGACGTGATGTGGACGTACGAAAACCCTTATCCGGCGGTAGCGGCGATCGCGGGGCATGTCGCGTGCTATCCGGACAAAGCCGAAATCAGCATCTTCCCGGGGTAGCGCAGGCTACCGGGT-----------------------------------------------------------------------------------------------------------------------------------------------------------------------------------------------------------------------------------------------------------------------------------------------------------------------------------------------------------------------------------------------------------------------------------------------------------------------------------------------------------------------------------------------------------------------------------------------------------------------------------------------------------------------------------------------------------------------------------GGCCGTGGCCGCCGCGCAC-----------------------------------------------------------CGCGGTCATCGAGCAGCGGGT-----------------------------------------------------------------------------------TGCGGGTGCCGCCGTCGGCC------------------------------------------------------------GCTCGCGCGGTGGTGGGTTGCGCGCAGCGGGCGGCGTCGCTGGAGCGGCTGGTGTCGCTGCCCGCGGCTCGGGCGGCGGAGGCGCTGACATCGTTGCCTGGAGTCGGGGTATGGACCGCGGCCGAGAC--------------TCGGTGACGCCGACGCCGTGTCGGTCGGCGACTACCACATTCCGAAGATGATCGGCTGGACGCTTGTGGGCCGGCCGGTCGACGACGCCGGCATGCTCGAGCTGCTGGAGCCGATGCGCCCGCATCGCCACCGGGTGGTCCGCTTGCTCGAAGCCAGCGGCTTGGCGCGTGAGCCGCGCCGCGGGCCCCGGCTGCCGGTACAGAACATCCGGGCGCTGTAGGGGAGTTTGACGGGGATCTTGATCGGTCCGGCGCCCCGATTCCCGCCAGATCGGCTGCCGGCGCCGCTAAGCCGTTGTCG----------------------------------------------------------------------------------------------------------------------------------------------------------------------------------------------------------------------------------------------------------------------------------------------------------------------------------------------------------------------------------------------------------------------------------------------------------------------------------------------------------------------------------------------------------------------------------------------------------------------------------------------------------------------------------------------------------------------------------------------------------------------------------------------------------------------------------------------------------------------------------------------------------------------GGACAGGTTCAGCCGGCGGATCAGCAG---------------------------------------------------------------------------------------------------------------------------------------------------------------------------------------------------------------------------------------------------------------------------------------------------------------------------------------------------------------------------------------------------------------------------------------------------------------------------------------------------------------------------------------------------------------------------------------------------------------------------------------------------------------------------------------------------------------------------------------------------------------------------------------------------------------------------------------------------------------------------------------------------------------------------------------------------------------------------------------------------------------------------------------------------------------------------------------------------------------------------------------------------------------------------------------------------------------------------------------------------------------------------------------------------------------------------------------------------------------------------------------------------------------------------------------------------------------------------------------------------------------------------------------------------------------------------------------------------------------------------------------------------------------------------------------------------------------------------------------------------------------------------------------------CTGATCCGTGACGAGTTCGCC-------------------------------------------------------------------------------------------------------------ACTACCAGGCCGTGCGCACCCACTACTTCGA--------------------------------------------------------------------------------------------------------------------------------------------------------------------------------------------------------------------------------------------------------------------------------------------------------------------------------------------------------------------------------------------------------------------------------------------------------------------------------------------------------------------------------------------------------------------------------------------------------------------------------------------------------------------------------------------------------------------------------------------------------CCAGCGTCGGCGCCACCGCA---------------------------------------------------------------------------------------------------------------------------------------------------GCCATCGATGCCGAAACCG-------------------------------------------------------------------------------------------------------------------------------------------------------------------------------------------------------------------------------------------------------------------CGACCTGCGCCAGGACTGGCC------GCTGCGTGATGCCGGGTTT------------------GCGTGGTTGGCCGAGGGGCTGTTGATGTACCTACCGGCCGAGGCCCAGGACCGGCTGTTCACCCAGGTCGGCGCCGTGAGCGTGGCGGGCAGCCGGATCGCGGCCGAGACTGCGCCGGTGCACGGCGAAGAGCGGCGAGCAGAAATGCGGGCACGGTTCAAGAA----------------------------ACCATCGACGTGCAGGAACTGGTCTACCACGACCAGGATCGGGCGTCCGTTGCCGACTGGCTCACCGATCACGGTTGGCGGGCCCGATCCCAACGTGCGCCCGACGAGATGCGCCGCGTGGGTCGCTGGGTTGAGGGGGTGCCGATGGCGGACGACCCGACTGCGTTCGCCGAGTTTGTCACCGCAGAGCGGTTGTAGCGAGCGCATCCGACTGACCTTATATATCCGGATATATGGCTGGATCTTTTCTATTGCTGGTTCAACCGGGTGACTAGGATCGCCGTTATCACCGATGAGTG------------------------------------------------------------------------------------------------------------------------------------------------------------------------------------------------------------------------------------------------------------------------------------------------------------------------------------------------------------------------------------------------------------------------------------------------------------------------------------------------------------------------------------------------------------------------------------------------------------------------------------------------------------------------------------------------------------------------------------------------------------------------------------------GCACGAGCCCTGTGATCATCGCGCCCGATGCCGATGTAGATGTCGCTGCCAAGCGGATCGCCTGGATCAAACTGCTCAACGCCGTGCCGACATTCGTTGCACCCGACTATGTGCTGCCGGATGCCACCGTCCGCGACGAGCTGGCCTGCCGGATCACCGCGGTCCTCACTAAGCTCCGCTCCGGTGCGCCGCAGCGCAGGCGCATCGTCAACCAGCGTCAATTCGACCGGCTGCGTGGATACCAACCCGCAGCGAAAACCGACGCTGCAGCCGACGGCGGCGGGGTCGTCGTGGGCGGCGACTGTGACGCATCGAACCTGCGCATCCAACCCACCGTGGTCGTCGATCCCGAGCCGGAGGGGACGTTGATGAGCAACGAGATCGTCGGACGGCTGCTGCCGGTGGTCAGCGTCAAATCTCTGGACGACGGGATTCGCTTCGTGAACTCGCGGCCCAAGCCGCTATCGGCGTACCTGTTCACTAAGTCGCGTGCGGTTCGCGAGCGGGTGATCAGGGAGGTGCCGGCGGGCGGAATGATGG----------------------------------------------------------------------------------------------------------------------------------------------------------------------------------------------------------------------------------------------------------------------------------------------------------------------------------------------------------------------------------GAGGGCGCCAGCGTCGTCGTCAACGACCTGGGTGGCGCGCGCGACGGCACCGGCGC--------------------------------------------------------------------------------------------------------------------------------------------ACGGTGTCGTCAGCAACGCGGGCATCCTGCGCGACGGCACCTTCCACAAGATGACGTACGAGAACTGGGACGCGGTGCTCAAGGTGCACCTGTACGGCGGCTACAACGTCATCCGCGCCGCCTGGCCGCACTTCCGTGAGCAGAGCTTCGGCCGCGTCGTCGTGGCCACCTCCACCAGCGGTCTTTTCGGCAACTTCGGTCAGGCCAACTACGGCGCCGCCAAGCTCGGCCTCGTCGGCTTAATCAACACGCTGGCCCAGGAGGGCGCCAAGTACAACATC------------------------------------ATGACGCAGGACATCCTGCCGCCCGAGGTCTTCGAGAAGCTCACCCCTGAGTACGTCGCTCCCGTGGTGGCCTACCTGA---------------------------------------------------------------------------------------------------------------------------------GGTGGGGCGAGATCACCGATCTGTCCG--------------------------------------------------------------------------------------------------------------------------------ATCGACGTCCGCGCCGCCGGCGTCTGCTTTCCCGACCTGCTGTTG------------------------------------------------------------------------------------------------------------------------------------------------------------------------------------------------------------------------------------------------------------------------------------------ACCGTGCTGGTGCTCGGCTCGGCCGGCGG--------------------------------------------------------------------------------------------------------------------------------------------------------------------------------------------------------------------------------------------------------------------------------------------------------------------------------------------TCGGGTGGGGCGAGTATCCAAACGCGGTTCCCGGTTCGGCCGCCTTGTTCGCCTGGGGGCTAAACCAGCTGGTCTTTCTGGGGCTCAGACCGCCTCCGCCGCAACGCTATCCGTTGTCGGAAGCACAGGCCGCGTTGCAGAGTCTGGACGACGGCGGTGTGCTCGGAAAGGTTGTGCTCGAGCCCTAAGCGCATGCTCGCGATTCGGCGATACGGTGATGCTGTGACGGATCGGCGGGCCAACACGAGGAATTCGCACCCGC--------------------------------------------------------------------------------------------------------------------------------------------------------------------------------------------------------------------------------------------------------------------------------------------------------------------------------------------------------------------------------------------------CGGTTCCACGCTGCCGAAAAGGAAGACCTCGGCGTGTCTGCCCGAGGCACTAGGTCGCAAGGG-----------------------------------------------------------------------------------------------------------------------------------------------------------------------------------------------------------------------------------------------------------------------------------------------------------------------------------------------------------------------------------------------------------------------------------------------------------------------------------------------------------------------------------------------------------------------------------------------------------------------------------------------------------------GTGGCGGCGGTGGCGGCGG---------------------------------------------------------------------------------------------------------------------------------------------------------------------------------------------------------------------------------------------------------------------------------------------------------------------------------------------------------------------------------------------------------------------------------------------------------------------------------------------------------------------------------------------------------------------------------------------------------------------------------------------------------------------------------------------------------------------------------------------------------------------------------------------------------------------------------------------------------------------------------------------------------------------------------------------------------------------------------------------------------------------------------------------------------------------------------------------------------------CTCGGCATTGACAAATGCTTTTGCGGCCGCCGCCAACCTCTGGGTGAATTCGTTGTGAAACGCCGCAACCTGTGCGCTGATCGCCTGGAACTGCTGGCCGTACGCGCCGAACAGCGTGGCAAGGGCCGTGGACACTTCGTCCGCGGCAGCCGCCGCCAGGCCGGTTGTCGGGGCCGCGACGGCCGCCGTAGCCTGGTTGATCGCCGAGCCGATCCCGGCCAAATCGGTAGC------------------------------------------------------------------------------------------------------------------------------------------------------------------------------------------------------------------------------------------------------------------------------------------------------------------------------------------------------------------------------------------------------------------------------------------------------------------------------------------------------------------GGCCGGCGTCGGTGCGGCGGCCACCGCGGCCACC-----------------------------------------------------CAGCGCCTGCAGGTCGGCC----------------------------------------------------CCTGAGGCGGCACGTTCGG------------------------------------------------------------------------------------------------------------------------------------------------------------------------------------------------------------------------------------------------------------------------------------------------------------------------------------------------------------------------------------------------------------------------------------------------------------------------------------------------------------------------------------------------------------------------------------------------------------------------------------------------------------------------------------------------------------------------------------------------------------------------------------------------------------------------------------------------------------------------------------------------------------------------------------------------------------------------------GCTGTTCGCCGCGGCGGCC---------------------------------------------------------------------------------------------------------------------------------------------------------------------------------------------------------------------------------------------------------------------------------------------------------------------------------------------------------------------------------------------------------------------------------------------------------------------------------------------------------------------------------------------------------------------------------------CGCTGCTGGATCATCTCGG-------------------------------------------------------------------------------------------------------------------------------------------------------------------------------------------------------------------------------------------------------------------------------------------------------------------------------------------------------------------------------------------------------------------------------------------------------CGACCGCAGGTCGGCGACGTCGGTGATGCCCAGCCGGCG----------------------------------------------------------------------------------------------------------------------------------------------------------------------------CAGCTCGGCGCGGGCGATGGTGCGCATGTGGACCTCGTCGGGGCCGTCGAACAGCCGCATCGCCCGGTGCCAGCTGTAGAGCCGGGCCAGCGGGAAGTCGTCGCTGACGCCGGCAGCGCCGTGCACCTGGATGGCGCGGTCGATCACGTTGCAGGCGACCTGCGGGGCCACCGACTTGATC---------------------------------------------------------------------------------------------------------------------------------------------------------------------------------------------------TCGGCCGCACCGAGCGCCCGCATGCAGTGGTGGATGCGGCCCGGCCCCAGCCGGGCCTGGGCGATGGCGAACCCGCTGCCCTCCTCGTGCAGCAGGTTCTCGGCGGGTACCCGCACGTTGTCGAACACGATTTCGCAGTGCCCGTGCTGGTCCTGCCAGCCGAACACCGG----------------------------------------------------------------------GCGGCGTCGGGATTGGTGCGGCCCATCACGATCAGGATCTTGCAGCGCGGATCGGCCGCCCCGGTGATCCACCACTTGCGGCCGTTGATCACGTAGTCGGCCCCGTCACGCAGCATCGTGGTTTCGATGTTGCGGGC--------------------------------------------------------------------------------------------------CGAACAGGTGCAGGGTTTCCATGTTGCCGGTGTCCGGCGCGGCGCAGTTGAGTGCCTCGGGGGCGATCTCCAGGCTCCATCCCGACAACTCGGCCAGCGGCGCGTACTCCAGGTTGGTCAGGCCCGACTCCGACGGCAGAAACAGGTTCCACAGCCC-------------------------------------------------------------------------------------------------------------TGCTCGGTCATGAAGTCGGTCAACCG-----------------------------------------------------------------------------------------------------------------------------------------------------------------------------------------------------------------------------------------------------------------------------------------------------------------------------------------------------------------------------------------------------------------------------------------------------------------------------------------------------------------------------------------------------------------------------------------------------------------------------------------------------------------------------------------------------------------------------------------------------------------------------------------------------------------------------------------------------CCCGCGCATCTCGCGGGCGCAGGTGATGGACGCGCTGTCGTCGCAAGCCAACGTGTCGGGGTATAAGGCTGTGCTGCTCGCGGCCTCGGAATCGACCCGGTTCTTTCCGATGCTGACGACGGCGGCCGGAACGGTGAAGCCGGCCACGGTGCTGGTGCTCGGCGTCGGCGTGGCCGGCCTGCAGGCGCTGGCGACGGCCAAACGGCTAGGCGCGCGCACCACGGGCTACGATGTGCGTCCCGAGGTGGCCGACCAGGTCCGATCGGTGGGCGCTCAATGGCTTGATTTGGGCATCTCAGCGTCCGGTGAGGGCGGTTACGCCCGCGAACTGACCGACGACGAGCGCGCCCAGCAGCAAAAGGCATTGGAAGAAGCGATCAGTGGCTTCGACGTGGTGATCACCACCGCGCTGGTGCCGGGCCGCCCGGCGCCAACGTTAGTGACCGCCGCTGCAGTGGAAGCGATGAAGCCTGGCAGCGTGGTGGTGGATCTCGCCGGCGAGACGGGCGGCAACTGCGAATTGACCGAGCCCGGCCGGACAGTCGTCAAGCACGACGTCACCATTGCCGCACCGCTGAAC------------------------------------------------------------------------------------------------------------------------------------------------------------------------------------------------------------------------------------------------CTGCACACCCCGCTGATGTC----------------------------------------------------------------------------------------------------------------------------------------------------------------------------------------------------------------------------------------------------------------------------------------------------------------------------------------------------------------------------------------------------------------------------------------------------------------------------------------------------------------------------------------------------------------------------------------------------------------------------------------------------------------------------------------------------------------------------------------------------------TCAACCTGTTGCTGCTGGC-----------------------------------------------------------------------------------------TCGCCGCCGGCGTGCTGGG-------------------------------------------------------------------------------------------------------------------------------------------------------------------------------------------------------------------------------------------------------------------------------------------------------------------------------------------------------------------------------------------------------------------------------------------------------------------------ATGAACGTCCTGCTGGCCGAGGCC----------------------------------------------------------------------TCGTGATCGGCGCCAACGAC-------------------------------------------------------------------------------------------------------------------------GCATCGACAACCCGCTGTTCTACGCCGAC-----------------------------------------------------------------------------------------------------------------------------------------------------------------------------------------------------------------------------------------------------------------------------------------------------------------------------------------------------------------------------------------------------------------------------------------------------------------------CGCGGATATCACGGCACCCGCATGGACGATGTCGCCGA-------------------------------------------------------------------------------------------------------------------------------------------------------------------------------------------GAGCGCGCCGCGGTGTACTTCCAGGAGGGTCCCTACATCGCGGAGTGGTTCACC-----GCAGGTCGCCGAGGTCCGCGAGAAGGAGCAGCAAGTCTACGAGCACGTCCGCGACGTGATCGACCGTGGCATCGCCAGCGGTGAGTTCTATGACTGCGATTCCCACGTGCTGGCCCTCGGCTACATCGGGATGACCCTCGGTTCCTACCGCTGGCTGCGGCCGCACGGTCGACGTAGTGCCCAGGAGATCGCCGTCGAGTTCAGCACGGCGCTGCTGCGCGGGCTGATCCGCGACGAGACGGTCCGCAAC--------------------GAAGGAAACGTGAACCTCACGCGATCGGTGGAATCACTCTCGCTACGGACCCGAGGGCGCCACTGAGCACCGACAACTCCGTCACACTGGATTGACCGAAGTTGAACATCAGGCCCGGATTCGCCGACGGAAGATACGGATACGTATTGGGTAGCGCGGACTGCGGTAACAATCCGATGCTTACTAGGGCGGCTTGGGGGCCTTGCACGGTCCCGGTCGCCAGGGCCGAGGCCACGGCG----------------------------------------------------------------------------------------------------------------------------------------------------------------------------------------------------------------------------------------------------------------------------------------------------------------------------------------------------------------------------------------------------------------------------------------------------------------------------------------------------------------------------------------------------------------------------------------------------------------------------------------------------------------------------------------------------------------------------------------------------------------------------------------------------------------------------------------------------------------------------------------------------------------------------------------------------------------------------------------------------------------------------------------------------------------------------------------------------------------------------------------------------------------------------------------------------------------------------------------------------------------------------------------------------------------------------------------------------------------------------------------------------------------------------------------------------------------------------------------------------------------------------------------------------------------------ACAGCGAACGGGTTGGGGATCGAGAACAGCCCGGCCGGAGTGGGGATATGCGGGTAATTGCCGCCCGGCCCGTAGTCGGCGTAGCCCAAGTCGACTAGCACCCGCAGCTGCGGCTGGAACAGGTCGGCGATCGGGGGACCGGCGTAGGGGACGTCACGGACCAGCTGGACCAGTGGCAGATCCTGAGTCAGGAACATGTAGAACGGGGTGTTGCCGGTATAGCGCGGGGAGGGCGGCAACGGGACCGCGTTATCCACCTACGGGGCCATGAGGTCCGGGTACGTGTTGTGCA----------------------------------------------------------------------------------------------------------------------------------------------------------------------------------------------------------------------------------------------------------------------------------------------------------------------------------------------------------------------------------------------------------------------------------------------------------------------------------------------------------------------------------------------------------------------------------------------------------------------------------------------------------------------------------------------------------------------------------------------------------------------------------------------------------------------------------------GTATGCGCTGAACAGGGCCG-------------------------------------------------------------------------------------------------------------------------------------------------------------------------------------------------------------------------------------------------------------------------------------------------------------------------------------------------------------------------------CCGACCCTGACGTGCTCGACGGCCGCTGCGTCGACCACACCGGCCGCGCTCGGGGCCGCGCCAGCGCGCCTGGGCGGCCCGGTTCGGCTGATGAGGCCGCCGACGTGGTGCCGGTGCGCCGGGACGCTGGAGCCCATGTCACCGTGCAAGGCGGCCGAACCTCACTGGTGGCCGGGACCGTGCCCGAAAACGACGACATCCTGCTGTCGACCGAACGGCTTCGCGTCGTCAGCGATGTAGATACCGTTGAGCGCCGAATCGAGCTCGGCGGCGGGGTCCGACTGGCCGCGGTGCAGCACGCCGCATCAACGGCTGGGCTGGTGTTAGGCGTGGATTTGTCGGCCCGGGATACCGCGACCGTCGGTGGCATGGCATCGACGAGCGCCGGCGGATTGCGCACGGTCCGTTACGGCAACATGGGCGAGCAGGTACTGGGGTTGGACATCGCGCTGCCCGACGGGTCGGTGGTGCACCGGCACAGCCACGTGCGCCGCGACAACACCGGTTACGACCTGGCCGCCCTGTTCGTCGGCGCCGAAGGCACGCTCGGGGTGATCACCGCGCTCGATCTCCGGTTGCACCC-----------------------------------------------------------------------------------------------------------------------------------------------------------------------------------------------------------------------------------------------------------------------------------------------------------------------------------------------------------------------------------------------------------------------------------------------------------------------CGGTGTTGTTCGGTCACATCGGCGAGGGCAACCTGCACCTGAACGTGCTGCGTT------------------------------------------------------------------------------------------------------------------------------AGGCCAACGACGTCGCCGCG----------------------------------------------------------------------------------------------------------------------------------------------------------------------------------------------------------------------------------------------------------------------------------------------------------------------------------------------------------------------------------------------------------------------------------------------------------------------------------------------------------------------------------------------------------------------------------------------------------------------------------------------------------------------------------------------------------------------------------------------------------------------------------------------------------------------------------------------------------------------GTGCCGGCCTTGTTGGCCGC---------------------------------------------------------------------------------------------------CCCGTCGACGCCGTCGCCGACC---------------------------------------------------ACCCGGGTGCCGTCGACCACCGAGAGGTCGGAGTGGCACAGGCCTGCTGCCTCGAT-----------------------------------------------------------------------------------------------------------------------------------------------------------------------------------------------------------------CGATGGACCGACAACGACATGTTCGGTCACCTCAACAACGCGGTGTATTACGAGCTGTTCGATACCGCGATCAATGCGTGGATCAACAC---------------------------------------------------------------------------------------------------------------------------------CAGCAGCGTCACCTACCGGCTGGG------------------------------------------------------------------------------------------------------------------------------------------------------------------------------------------------------------------------------------------------------------TTGAGCAAGACCGTCGAGGTCACCGCCGACGCCGCATCGATCATGGCCATCGTTGCCGATATCGAGCGCAACCCAGAGTGGAATGAAGGGGTCAAGGGCGCATGGGTGCGCGCCCGCTACGATGACGGGCGTCCCAGGCAGGTGCGGTTCGAAACCGC---------------------------------------------------------------------------------------------------------------------------------------------------------------------------------GGTGCCCGAGCCGATGGTG---------------------------------------------------------------------------------------------------------------------------------------------------------------------------------------------------------------------------------------------------------------------------------------------------AGCAGGAACCAGGCCAACTTGATCCG----------------------------------------------------------------------------------------------------------------------------------------------------------------------ATGGTGGCCTGCAGCCAGAAGATGTCGTC-------------------------------------------------------------------------------CGCAGCGCCTCCCGCACCGGGGTGATGCTGACTCCGAGTGCCGCGGCGGTCTCGTCGAGGCGGATGAACGTGC-------------------------------------------------------------------------------------------------------------------------------------------------------------------------------------------------------------------------------------------------------------------------------------------------------------------------------------------------------------------------------------------------------------------------------------------------------------------------------------------------------------------------CGCGGTGTCGGTTTCGGCGATCGCGTGCTGATCCTGATGCTCAACCGGCCCGAGTTCATCGAG------------------------------------------------------------------------------------------------------------------------------------------------------------------------------------------------------------------------------------------------------------------------------------------------------TACACCTCGGGCACCACCGGCCGCCC-------------------------------------------------------------------------ATCAACAACGACGTCGGGTTCATCGGGGTGCCGCTGTTCCACATCGCCGG-----------CGCTGACCGGGCTGCTGCTCG-----------------------------GCGTTCGACCCGGGACAGCTGCTCGACGTGCTGGCCGCCGAGAAGGTCACCGCGATCTTTCTGGTACCCGCGCAGTGGCAGGCGGTCTGTACCGAACAGCAAGCACGACCACGTGACTGGAGGTTACGGGTGTTGTCGTGGGGAGCTGCGCCGCCGCCGGATGCGTTGCTGCGGCAGATGTCGGCAACCTTTCCCGAAACCCAGATACTGGCCGCCTTCGGCCAGACCGAGATGTCCCCGGTTACCTGCATG---------------------------------------------------------------------------------AACATGAACGACGTCCCCGTCGGCGAGGTCGGCGAGATCGTCTACCGCGCCCCGACTTTGATGGCCGGGTACTGGAACAACCCCAAAGCCACTGCCGAGGCGTTCGCCGGCGGCTGGTTCCA-------------------------------GGCTACATCTGGGTGGTCGACCGCAAGAAGGACATGATCATCTCCGGCGGCGAGAACATCTACTGCGCCGAGGTGGAGAACGTCCTGGCCGGCCACCCCGCCATCACCGAGGTCGCCGTGATCGGCCGCCACGACGAGAAATGGGGTGAGGTTCCGGTCGCGGT----------------------------------------------TTCCTGACCGAACGCCTCGCGCGCTACAAGCACCCGAAGGCGCTCGAAATCGTCGACGCGTTGCCCCGCAACCCCTCGGGCAAGGTGCTCAAGACCGAACT------------------------------TGAAAGCAGTTCTGCATCAGCGGGTTTAACTGAGAGAAGCGAAAATCGACAGAAATTGTAACGTTGGCCCGCTATTGAAGAATGATTAAATGAGCGGATGCATTACACCCCTGGCTGGCCATCGCGTAGATTCATGTGGTCTACGTTACTC---------------------------------------------------------------------------------------------------------------------------------------------------------------------------------------------------------------------------------------------------------------------------------------------------------------------------------------------------------------------AGTTCGGCCCGGCAGACATCTCCGGTTCCGGCGCGGCGATCGGCGCGGTCA-----------------------GTGCTGGTGGTCGCCGGCGCCGGTGCCACAGCGATCTGCGCAGACCTGGGTGCCCGCACGATCCGCGAGGAGATCGACGCGATGGAGGTGCTGGGCATCAATCCGATCCAGCGTCTGGT---------------------------------------------------------------------------------------------------------------------------------------------------------------------------------------------------------------------------------------------------------------------------------------------------------------------------------------------------------------------------------------------------------------------------------------------------------------------------------------------------------------------------------------------------------------TCGCCGAGATCGGAATGGGTACCGGCGCCATGGCCGTCATCGGCGGCACCGTCGCCATCATCGGCTTCGTCACGTTGTCGGCCGGCTCCCTGATCGCCATCCACGGCTTCGCGTCGCTGGGCAACATCGGCGTGGAGGCCTTCACCGGCTTCTTCGCCGC-------------------------------------------------------------------------------------GGCGCGATGCGGATCAGCGAAGAGGTCGATGCGCTGGAAGTCATGGGCATC---------------------------------------------------ATCATCCCGCTGTACGCGATGGCGAT----------------------------------------------------------------------------------------------------------------------------------------------------------------------------------------------------------------------------------------------------------------GTCCTGTTGGCATCGTTGGCGCTCTACGGCACCGACCCCAACTTCAACCTCACGGTGTAGCGGCATGAC--------------------------------------------------------------------------------------------------------------------------------------------------------------------------------------------------------------------------------------------------------------------------------------------------------------------------------------AGGCGACCACGGTGTTCGGC----------------------------------------------------------------------------------------------TCAACACGCTGTTCGAGACGATCACCGCGATCTCCGAGCAGGTGGATCCGGTCAAGCTGAACCAGACCCT------------------------CGGGCTGGGCGACAAGTTCGGCCAGTCGATCGTCAACGCCAAC------------------------------------------------------------------------------------------------------------------------------------------------------------------------------------------------------------------GATGTCTTCGACCGCGGCG------------------------------------------------------------------------TGTTCTGCACGATCCGCAACTACCACG-----------------------------------------------------------------------------------------------------------------------------------------------------------------------------------------------------------------------------------------------TATCCGGACAATCTGCCGCGGGTCAACGC----------------------CCCGGCTGCTGGAAGCCGATCACCCGCGAGCTGTGGCCGGCGCCGTATCTGGTGATGGACACCGG---------------------------------------------------CGAGTACGTGTGGGGCCGCCAAGTGGGGGAGAACACGATCAACCCATGA----------------------------------------------------------------------------------------------------------TGGCTATGCCGCGGAGTTCAGCAATGTCAGCGGGCTGAGCCAAGGCCAGTTTGTCCGTGCCTCGTGGGTAGAGATCGGAAAGGTCAAAGCACTACAACTGGTAGACGGTGGCAGTCGGGTTCGGGTGGAGTTCAATAGCGATCGTTCGGTGCCGCTGTATCAGTACACGACCGCCCAGATCCGCTATTCCGACCTGATCGGTAACCGGTACCTGGGGCTCAA----------------------------------------------------------------------------------------------------------------------------------------------------------------------------------------------------------------------------------------------------------CAGGCCATCGGTGAGGTGATCAAGAACCTCAACATCGTCCTGGACACCACGGT----------------------------------------------------------------------------CCGTTCGCCGGCGGCCTCGCGCACAACAG---------------GGTGGCCGACCTGCTTGCCG--------------------------------------------------------------------------------------------------------------------------------------------------------------------------------------------------------------------------------------------CAGCCGTCGGGTAGGTGCACGCCG----------------------------------------------------------------------------------------------------------------------------------------------------------------------------------------------------------------------------------------------------------------------------CGGCACCGAGAGCCGTGCGGCGATCCGCACCGACACCATCCTGGGT------------------------------------------------------------------------------------------------------------------------------------------------------------TCGCTGAACGTCTTGTCGGAGACCGTCGATCAGACGTCGCCGCACCTGAGTGCCGCGCTGGACGGGGTGGCCAGGTTCTCCGAGACCATCGGCAAGCGCGA-------------------------------------------------------------------------------------------------------------------------------------------------------------------------------------------ATCAACGACAACCCGAACCTCAACCACGTGCTGGAGCAGCTGCGTACGGTCAGCGACCTGCTGGTCGAGCGCAAGCAGGAT--------------------------------------------------------------------------------------------------------------------------------------------------------------------------------------------------------------------------------------CGGTGCGCCGCCGCCACCA----------------------------------GGCCGGCGGTGCCGCCGGG-------------------------------TGTCTGCCGCGGCCGTGGGATCCGC---------------------------------------------------------------------------------------------------------------------------------------------------------------------------------------------------------------------------------------------------------------------------------------------------------------------------------------------------------------------------------------------------------------------------------------------------------------------------------------------------------------------------------------------------------------------------------------------------------------------------------------------------AAAGTACAAGGTGCCTGCCAATGCCGCCGCGGTGATCCTCACCCCCACCTTGGTGGAGTCGCGGAACATTCAGTGGGAGCCGCCCTACAGAGGTGGTCCAGTGCTGGCCGATAATGCGGTGATCCCGGTCGACCGCACCCAGGTACCGACGGAGTGGGACGGGCTGCGGAACAGCGTTTCGCATATTATCGACGAGCTCGGCCCGACACCTGAGCAGCCCAAGGGGCCGTTCGGCGAAGTCATCGAGGCATTCGCCGACGGGCTGGCCGGCAAGGGTAAGCAAATCAACACCACGCTGAAC-----------------------------------------------------------------------------------------------------------------------------------------------------------------------------GTCGAACGCCATGCAGCAATTCGACTGCTTGCGCGCTGTCGTGCGCCCGTTCTTCGCCAAGAACCGCGAGGTGCGGACGCAGGACGTCAATAATCTCGCGACCGTCACCACCATGTTGCTGCAGCCCGATCCGGTGGATGGGTTGGAGACCGTCCTGCACATCTTCCCGACGCTGGCGGCGAACATTAACCAGCTTTACCATCCGACACACGGTGGCGTGGTGTCGCTTTCCGCGTTCACGAATTTCGCCAACCCGCTGCAGTTCATCTGCAGCTCGATCCAGGCGGGTAGCCGGCTGGGCTACCAGGACTCGGCCGAATTGTGCGCGCAGTACCTGGCGCCGATCCTCGACGCGATCAAGTTCAACTACCTGCCGTTCGGGCTGAACGTGGCCAGCACCGCCTCGACACTGCCTAAAGAGATCGCGTACTCCGAGCCC--------------------------------------------------------------------------------------------------------------------------------------------------------------------------------------------------------------------------------------------------------------------------------------------------------------------------------------------------------------------------------------------------------------------------------------------------------------------------------------------------------------------------------------------------------------------------------TACGTGCAGATGCCGGAGACGTTGGCGATCAACGGCAACAGCCGGGT---------------------------------------------------------------------------------------------------------------GGCCAAGATCGGGCAGACCAGCTTGCTGGGTTCGCAGCACGTCGAGCT---------------------------------------------------------------------------------------------------------------------------------------------------------------------------------------------------------------------GCTCGACACCTTCACCGACGAGCTCAACCAGCAACGCAACGACATCACC---------------------------------------------------------------------------------------------------------GATAAGCAGGAACTGTTGATCAACGCTTCCGATGCGGTAGGCCGGCTCAGCCAGTCCGCCGACCAGTATCTTTCGGCTGCCCGGGGCGATCTGCACCAGGACCTGCAGGCGCTGCAATGCCCGCTCAAGGAACTGCGTCGAGCCGCTCCGTATCTGGTGGGTGCGCTCAAATTGATCCTCACCCAGCCCTTTGACGTCGACACCGTGCCGCAGCTGGTGCGGGGCTACTACATGAACTTGTCGCTGACGCTGGACCTGACCTACAGCGCCATCGACAATGCGTTCCTTACCGGGACCGGAT--------------------------------------------------------------------------------------------------------------------------------------------------------------------------------------------------------------------------------------------------------------------------------------------------------------------------------------------------------------------------------------------------------------------------------------------------------------------------------------------------------------------------------------------------------------------------------------------------------------------------------------------------------------------------------------------------------------------------------------TCAACGACATCATCGAGAACTCCGGACCGAT-------------------------------------------------------------------------------------------------------------------------------------------------------------------------------------------------------------------------------------------------------------------------------------------------------------------------------------------------------------------------------------------------------------------------------------------------------------GATGCCCAGCTGCAAGTCCGGGGGGCGCGCAACATTCCCTGTGTAGATGTCCCGGGCAAACTAGCGGCGACGCCGAAGGAGTGCCGCAGTAAGGACCCGTACGTTCCGCTGGGTACCAACCCGTGGTTTGGTGATCCGAACCAGATTCTCACCTGCCCGGCACCTGGAGCGCGCTGCGATCAGCCGGTCAAGCCCGGGTTGGTGATTCCGGCGCCCTCGATCAACACCGGTTTGAATCCGGCGCCCGCCGATCAGGTGCAAGGAACGCCCCCGCCGGTCAGTGACCCGTTGCAAAGAC------------------------------------------------------------------------------------------------------------------------------------------------------CAGGAGATGACGGATGGAAGGAGATGCTGGCGCCAGCCAGCTGAACC----------------------------------------------------------------------------------------------------------------------------------------------------------------------------------------------------------------------------------------------------------------------------------------------------------------------------------------------------------------------------------------------------------------------------------------------------------------------------------------------------------------------------------------------------------------------------------------------------------------------------------------------------------------------------------------------------------------------------------------------------------------------------------------------------------------------------------------------------------------------------------------------------------------------------------------------------------------------------------------------------------------------------------------------------------------------------------GTGGGTTGGCTGTGGCCGCTGTGGGATTCACGCCACCGCACGTTCGCCGATCTGTTGACCCGCACCGAGGTGCGCTGTGTCGAAC-------------------------------------------------------------------------------CGCGGTGGGCGCTGCGGTG-----------------------------------------------------------------------------------------------------------------------------------------------------------------------------------------------------------------------------------------------------------------------------------------------------------------------------------------------------------------------------------------------------------------------------------------------------------------------------------------------------------------------------------------------------------------------------------------------------------------------------------------------------------------------------------------------------------------------------------------------------------------------------------------------------------------------------------------------------------------------------------------------------------------------------------------------------------------------------------------------------------------------------------------------------------------------------------------------------------------------------------------------------------------------------------------------------------------------------------------------TCGTGGGCTCGGCAGCGTTCGCTGGTGCGACGGTGGAGCCCTACCTCTCCGAGCGCGCCGTGGTGGCCACCAAGCTCATGGTCGCGCGGACCGCCGCCAATGCGATCACGACGTTGTGGACCTACACGCCGGACAACATGGACACCCTGGCCGATCGGGCCGCGAATTACCTCAGCGGTGATTTCGCGGCTCAGTACCGCAGATTCGTCGACCAGATCGCCGCAGCAAACAAACAGGCCAAGATTACCAACGATACCGAGGTCACCGGTGCTGCCGTGGAATCGCTGAGCGGCCGGGATGCCGTTGCCATCGTCTACACCAACACCACGACCACCAGTCCGGTGACCAAGAACATCCCAGCATTGAAGTATCTGTCCTACCGGCTGTTCATGAAGCGTTATGACGCGCGGTGGCTGGTGACCAGGATGACGACCATCACCTCGCTGGATTTGACGCCGCAGGTGTAGCGGGACCGAGCCCGCCGGCGCTGCGAAGCCTTAGTTGAAGGCCAGCCAGCTGGGCAGCGCCCGCTCGCGTGAATCGCACAGCACCTGACGGGTGTCGCACGATCCTTTCGGCGACCCAGCGCCGGCCCACATGCCCCCGGTATCACGGCGCAGAACGATCGCCGATGACCCCCCGCCGTCGAGCAGAATCGCGGTGTCACTACCCAGGCCGCGGAACAGATCCTGGATGTTGTCCGGCGTGTAGCTGCCACCCTGGAAGATGTACATCTCGTCCTTCTGCTTCGCATAGGCAAGCGCCGTTCGCGCGGCGCTGGGACCGCCGTCGTGGAGCTGGCCGGTATTGCCGGGGGATAACAGCCCGATTCCGGCCACGGCGACGAACCGTGAATTCGTGTTGAGCAACGCCTCGATCACCGGAGTCGCAAGATAGTAGTACTGTCTGCTTTTGGGCCGCAAAACATACGGTGCACCACCGACCGGAAGGATCAGCGTCGTCAGCAAGCTCCACAACTCATTTCCTCCGGACAGGCCCTGCTTGCCGGCGTAGGCCAGGGTGCCGGTGACAGCGGCGTTGGCCCGTCCCTGGCCGCGGGTGTTGTCGACGTAGGCGCCCAGTGGTGAGCTGCAGCCGGTCGACCGCCAGCGGCCCCCCTATTATCCGGGAACGTCGAAGAAGTTGGCGTTGACCGCAATGGTGGGTTGCCCCATACGCTGCCTCGCCTTAGGCGGCGGGTAGATCTCGGAGGCTTGCCACAAGCCTTAACCGGTGCGAGGAC----------------------------------------------------------------------GGAGGCATTCTTCATGGCCATCAGGTGGCCGCCGTTGTT------------------------------------------------------------------------------------------------------------------------GGCGGCGCGGGCGGCCGGC-----------------------------------------------------------------------------------------------------------------------------------------------------------------------------------------------------------------------------------------------------------------------------------------------------------------------------------------------------------------------------------------------GGGACAGGCCGGCGTCGGCACTTACGTTCAGATACAGCAGTCACCGCAAACCTAGGAACCCCTGGTGCATAGGCTCGAATTGAGCCCACCAGCGGAAGAACGCTGGTACGGCTTCCAGCGGGACGGTCGCGCCCGCCGACGGCAATCCGAGTATGACGAAGATCAACATGCTGACCAACAGGCCCATCGAGCCCAGCACCGCGATCAGCGAGCTGGACGTGACGCCGACCGCTATGATCGCGAATACTCCGTAGGGCCATACTTGCCACCCGAGCGGAATCGGCATGCCCAGGCCGTGGG------------------------------------------------------------------------------------------------------------------------------------------------------------------------------------------------------------------------------------------------------------------------------------------------CCAGCCCGGCCGCCGCCGCC-----------------------------------------------------------------------------------------------------------------------------------------------------------------------------------------------------------------------------------------------------------------------------------------------------------------------------------------------------------CTGGCCCGCGGGCCCGGCG---------------------------------------------------------------------------------------------------------------------------------------------------------------------------------------------------------------------------------------------------------------------------------------------------------------------------------------------------------------------------------------------------------------------------------------CGCCGGGCTGCAGCCGCGCGCCGT--------------------------------------------------------------------------------------------------------------------------------------------------ACCCACATCTGCACGAAATGCACGGGCTCGCTGTCAGAACCGTTCTTCTCCGAATGCTGCACTCCGGTGCCTGCCGACATCCGCTGGGCCAGACCCGGATAGATCAC---------------------------------------------------------------------------------------------------------------GTCGTCGTTGTTCACCAGCAACAGCCCGTGGTGGGTGTTGGCCGGGTCGTAGTAGTCGGCGAACGAGAATGAATGCCGCGAATTCAGCCAG-----------------------------------------------------------------------------------------------------------------------------------------------------------------------------------------------------------------TGGCCGCGGCGGGCTGGCCG------------------------------------------------------------------------------------------------------------GGCATCTCCCAGATGGCCTCGGCGGTGAACAG-------------------------------------------------------------------------------------------------------------------------------------------------------------------------------------------------------------------------------------------CGCTGCCGGGGTGAGAGGTGCTGCAGAGCCGCCACAAAGGCCAACCGCACCGATTCCCGGTTCCCGACGATCGTTGAGGGATCAGCAGGGTCGTCCGTCACGTCCGGCAGCGGCTCCAGCCAGGACACCTCTCGACGTTCCACCAACTCCCCGGACGGATCGGCACTCGGCCGCCCGAGCCC------------------------GCCCTCCAACGCCGTCAGGCAGGTATTGGTGGCGATGCGGTACAGCCAGGTGCGTACCGAGGACTTACCCTCGAACCCACCGTAGGCCTTCCAGGCGCGCAG--------------------------------------------------------------------------------------------------------------GCCGTTCGTCGGCGGGCTCGCGGCCAGAGTTTTCTGCGAGCACACTCACGTCAATGAGACTACGCAGAGTCTCCGACACTCTCACCGGAGCAGCCGTTACGCTCCCGGTAATGACTACCACCCGGAC----------------------------------------------------------------------------------GTACTGGCCCATGGTCTGGGCG------------------------------------------------------------------------------------------------------------------------------------------------------------------------------------------------------TCGGGCACAGCATGGGCGGC--------------------------------------------------------------------------------------------------------------------ACTTCTGGGCGTCGTGGTGC-----------------------------------------------------------------------------------------------------------------------------------------------------------------------------------------------------------------------------------------------------------------------------------------GGGCTGTTCCACGAGGTGTTCAACGAGCCGGAG---------------------------------------------------------------------------------------------------ACGACAAGATGTTGGCGCGGATCGCGGCACTGCTGCGCCAGGCCGAGGGCACCGACAATCTGCACGAGGCCGAGGCGTTCATG--------------------------------------------------------------------------------------------------------CACCATCGGTGAGCCGGGCAGACGCGGATTGCGCACCTATGTGCAGCTGTTCGTGGTCAT--CGGCGGCCAACGACGTGAAGTGCGATGTGGCATCCAACTCGACGTTCGTCTACGCCTACGGGTTCGCCGAGGACATCGACGCCACGCATGCGCTCTACACCAGCCTGCTGCTGCAGATGGTCAAGGCGTCGGAGAGTTACATCGCCTCAGGCGCGCACCGGCCGACCCCGACCATCACCGCCCGGCTCAACTTTCAGCTGGCCTTCGGCGCCCGCATCGGCC-----------------------------------------------------------------GGTACCGCTATCGCCCTGCGGGACAAGGACATCGA--------------------------------------------------------------------------------------------------------------------------------------------------------------------------------------------------------------------------------------------------------------------------------------------------------------------------------------------------------------------------------------------------------------------------------------------------------------------------------------------------------------------------------------------------------------------------------------------------------------------------------------------------------------------------------------------------------------------------------------------------------------------------------------------------------------------------------------------------------------------------------------------------------------------------------------------------------------------------------------------------------------------------------------------------------------------------------------------------------------------------------------------------------------------------------------------------------------------------------------------------------------------------------------------------------------------------------------------------------------------------------------------------------------------------------------------------------------------------------------------------------GCGCTGGCCGGCCTGGACC-------------------------------------------------------------------------------------------------------------------------------------------------------------------------------------------------------------------------------------------------AAACCGAGGGCTGCTGCCGCC-------------------------------------------------------------------------------------------------------------------------------------------------------------------------------------------------------------------------------------------------------------------------------------------------------------------------------------------------------------------------------------------------------------------------------------------------------------------------------------------------------------------------------------------------------------------------------------------------------------------------------------------------------------------------------------------------------------------------------------------------------------------------------------------------------------------------------------------------------------------------------------------------------------------------------------------------------------------------------------------------------------------------------------------------------------------------------------------------------------------------------------------------------------------------------------------------------------------------------------------------------------------------------------------------------------------------------------------------------------------------------------------------------------------------------------------------------------------------------------------------------------------------------------------------------------------------------------------------------------------------------------------------------------------------------------------------------------------------------------------------------------------------------------------------GCCCGGTTGAGCCTGCAGCGAGCGGGGGTGGCCGATCGGGTGGAGGTGGTCGTCGGTCCGGCGCTGGAGACGTTGCCGACGTTGGCCGGTGGCCCGTTCGACCTGGAGTTCATCGACGCCGACAAAGAGAACAACGTCGCATATATTCAGTGGGCGATCCGGTTGGCCCGGCGCGGCGCAGTGATCG---------------------------------------------------------------------------------------------------------------------------------------------------------------------------------------------------------------------------------------------------------------------------------------------------------------------------------------------------------------------------------------------------------------------------------------------------------------------------------------------------------------------------------------------------------------------------------------------------------------------------------------------------------------------------------------------------------------------------------------------------------------------------------------------------------------------------------------------------------------------------------------------------------------------------------------------------------------------------------------------------------GATCCGGTCGCCGTTGCGC-----TGCGATCGGCCCGCCGTCGACGGCCTCGGGGGCGATGTGCCCGACGCACAGGCCCGTCGTTCCGCCGGAGAACCGGCCGTCGGTCATCAGCAGCACGTCCTTGCCCAGCCCAGCGCCCTTGATGGCGCCGGTGATGGCCAGCATCTCGCGCATGCCCGGGCCGCCCTTGGGACCCTCGTAGCGGATGACCACGACGTCGCCGTGGGTGATGGTGCCGTCCTCCAGCGCATCGAGGGCGGCCCGCTCGCGCTCGAAAACCCTTGCGGTGCCCTCGAAGACGTCGGACTCAAAGCCTGCGGACTTCACCACGGCGCCCTCGGGGGCCAGTGAGCCGTGCAGGATCGTGATGCCACCGGTCGGATGGATCGGGTT-------------------------------------------------------TTCTCGGCCATGGTCTTACCCGTGACGGTCAGGCAGTCGCCGTGCAGCAGACCGGCATCGAGCAGCGCGCGCATGACCACCGGCACGCCGCCGAT---------------------------------------------------------------------------------------------------------GGCCTCGCGGGCGATCGCCAGCAGGTGCAGCACGGCGTTGGTCGAGCCGCCGAACGCCATCACCACCGCGATGGCGTTCTCGAAGGCATCCTTGGTCAGGATGTCGCGCGCGGTGATGCCGCGGCGCAGCATCTCGACGACCG--------------------------------------------------------------------------------------------------GCCATGGTGTTCGCGGTGTACATGCCGCCACACGCACCCTCGCCGGGGCAGATCGCGCGCTCGATGATGTCGACGTCCCCGCGACACATCAACCCGCGCACGCACGCTCCGACCGCCTCGAAGGCGTCGATGATGGTGAC----------------------------------------------------------------------------------------GCGGCCATCAGCATGCCGGGGATCGACTTGTCGCAGCCGGCGAGCAACACCGAGCCGTCAAGGCGCTCAGCCTGCATCACGGTCTCGACGCTGTCGGCGATCACCTCACGGGAGACCAGCGAGAAGTGCATACCCTCGTGGCCCATCGAGATGCCGTCGGACACCGAGATGGTGCCGAA----------------------------------------------------------------------TTGCACGGGGTGATCTCGTTCCAGGACGACCCGACACCGATCTGCGGCTTGACCCAGTCGTCGTCGCCCATCCCTACCGCGCGCAGCATGCCTCGGGCTGCGGCTTTCTCCAGGCCGTCGGTGACGTCGCGGGAGCGGGGCTTGATGTCGG----------------------------------------------------------------------------------------------------------------------------------------------------------------------------------------------------------------------------------------------------------------------------------------ATGATCGACGAGGACAAGTACTGCATCGACGTCCTCACCCAGATCAGCGCCGTCAACAGTGC-----------------------------------------------------------------------------------------------------------------------------------------------------------------------------------------------------------------------------------------------------------------------------------------------------------------------------------------------------------------------------------------------------------------------------------------------GTCCTAGTTGGGACCTTGCTGTCCTGGTAAGCCCTTGTCGCGGCCGTGACAACGGTTCCGCTGGTGCGTTGGACCGCACACTGGCCGCGCCGCCGGGCCCTGGTGGCCAGCCTGGTCTGCCTGACCGCCTCGCAACTCGTCTCGGCGCTGGCGCCCAACTTCGCGGTGCTGGCCGGCGGGCGGGTGCTCCG-------------------------GCGGTGATCGCGCCGATCGCCACCCGG--------------------------------------------------------------------------------------------------------------------------------------------------------------------------------------------------GCGGGCCGACCAGCTCGAGCACG--------------------------------------------------------------------------------------------------------------------------------------------------------------------------------------------------------------------------------------------------------------------------------------------------------------------------------------------------------------------------------------------------------------------------------------------------------------------------------------------------------------------------------------------------------------------------------------------------------------------------------------------------------------------------------------------------------------------------------------------------------------------------------------------------------------------------------------------------------------------------------------------------------------------------------------------------------------------------------------------------------------------------------------------------------------------------------------------------------------------GACGGCGCGACCGTCGGTGTGGCCCAGCCGATCATCATCAACTTC------------------------------------------------TCGTCCAACCCTCCCGTGCCGGGCAAGTTCTACTGGATGAGC----------------------------------------CCAACACCGTGGTGAACATCGACGCGGCCGGCACCAAGTCCAGCTTCCG----GGTGATTCACTGGTGGCCACCATCGACGACGCCACCCATCAGATG---------------------------------------ATGTCGATGGGCATGGCATCCGGCGGCCACCAGACACCGAACGGCACCTTCTACGTTCAGGAGAAGATGCCCACCGTTGTCATGGACTCCTCGACGTACGGGGTCCCGGTGAACTCGGCCGAGGGCTACAAGCTGAACGTCTCTGACGCCGTCCGGTTCGACGACAGCGGCGACTTCGTCCACAGCGCCCCGTGGTCCGTGGCCGATCAGGGCAAGCGCAACGTCAGCCACGGCTGCATCAACATCAGCCCCGCCAACGCGAAGTGGTTCTTCGACAACTTCGGCAGCGGTGACCCGGTCGTCGTCAAGAACTC----------------------GACGGGGCCCAGGACTGGCAGATCT-------------------------------------------------------------------------------------------------------------------------------------------------------------------------------------------------------------------------------------------------------------------------------------------------------------------------------------------------------------------------------------------------------------------------GGGCTGCTGAATGTCGGCAAGCCAGACCAGCAACCTCCCGTATAGCC------------------------------------------------------------------------------------------------------------------------------------------------------------------------------------------------------------------------------------------------------------------------------------------------------------------------------------------------------------------------------------------------------------------------------------------------------------------------------------------------------------------------------------------------------------------------------------------------------------------------------------------------------------------------------------------------------------------------------------------------------------------------------------------------------------------------------------------------------------------------------------------CCGACAGCGGTTCGGCGTC--------------------------------------------------------------------------------------------------------------------------------------------------------------------------------------------------------------------------------------------------------------------------------------------------------------------------------------CGGTCAGCTCCTGCAGCAG-------------------------------------------------------------------------------------------------------------------------------------------------------------------------------------------------------------CTCATGTCCCGGGAAATCTGAATCACCTCCGCTTTCGCGTATTGCGCAAGAACTCGGTTCGTTGACCCGTCGAGGTCGACTGCAGAACGTACCTCCGGAGGCGGCGTTATCGCCAGACCTATTACCTGGGGGTCTGCCCGAAAGGGAAAACCCGGTGTCCTTTCTGGTTATCGAAGTGACCGGAATATTCGGTGCCGGCGGCGCACACGCGAGAATGGATGCCGCGCACGAGGTGATGCGCTTGTCCGGGTTCTGCCCGAAAGGGAAGACTGGATCTCCCGTTAGGTCAACCACCGGGTGATCGGCGCACTGAACGAGAAAGGATATGGCGAATGCGCACGAATTGCTGGTGG--------------------------------------------------------------------------------------------------------------------------------------------------------------------------------------------------------------------------------------------------------------------------------------------------------------------------------------------------------------------------------------------------------------------------------------------------------------------------------------------------------------------------------------------------------------------CAAGGCCGCGGTCACCGGA--------------------------------------------------------------------------------------------------------------------------------------------------------------------------------------------------------------------------------------------------------------------------------------------------------------------------------------------------------------------------------------------------------------------------------------------------------------------------------------------------------------------------------------------------------------------------------------------------------------------------------------------------------------------------------------------------------------------------------------------------------------------------GGCGGCGCACATCGAGGAG-----------------------------------------------------------------------------------------------------------------------------------------------------------------------------------GGTGCTGCGGGAGGCGATC--------------------------------------------------------CCGGGTCGCGGTCCTCGAC-----------------------------------------------------------------------------------------------------------------------------------------------------------------------------------------------------------------------------------------------------------------------------------------------------------------------------------------------------------------------------------------GCTCGCCGGCACCGCCACCAT------------------------------------------------------------------------------------------------------------------------------------------------------------------------------------------------------------------------------------------------------------------------------------------------------------------------------------------------------------------------------------------------------------------------------------------------------------------------------------------------------------------------------------------------------------------------------------------------------------------------------------------------------------------------------------------------------------------------------------------------------------------------------------------------------------------------------------------------------------------------------------------------------------------------------------------------------------------------------------------------------------------------------------------------------------------------------------------------------------------------------------------------------------------------------------------------------------------------------------------------------------------------------------------------------------------------------------------------------------------------------------------------------------------------------------------------------------------------------------------------------------------------------------------------------------------------------------------------------------------------------------------------------------------------------------------------------------------------------------------------------------------------------------------------------------------------------------------------------------------------------------------------------------------------------------------------------------------------------------------------------------------------------------------------------------------------------------------------------------------------------------------------------------------------------------------------------------------------------------------------------------------------------------------------------------------------------------------------------------------------------------------------------------------------------------------------------------------------------------------------------------------------------------------------------------------------------------------------------------------------------------------------------------------------------------------------------------------------------------------------------------------------------------------------------------------------------------------------------------------------------------------------------------------------------------------------------CACAGCGGCGCACCGCGCGGCTCGGCCTACCACTACTTTCCCGGTGGTCGTACCCAACTCCTCTGCGAGGCAATCGATTACGC------------------------------------------------------------------------------------------------------------------------------------------------------------------------------------------------------------------------------------------------------------------------------GCTGGCGGTGTTGGCGACG--------------------------------------------------------------------------------------------------------------------------------------------CCCACCGCATGCATCCTGTGTGAGTGCAACTGCGGCATCGTCGTGCA-------------CGACTGGCCCGCATCCGTGGCGACAAGGAGCACCCGGCGTCGGCGGGCTACACCTGCAACAAGGCACTGCGTCTGGACCACTACCAGAACAACCGGGCTCGCCTGAGCTCGCCGATGCGCCGCCGAGCC-----------------------------------------------------------------------------CCATGGCGGCGACAAGATCTTCTACTACGGCGGAGGCGGCCAGGGCAACCACCTGGGCGGCGCGTACAGCGGTGCGTTCCTCAAGGCGATCGGCTCGCGGTATCGGTCGAATGCCTTGGCGCAGGAGAAGACCGGTGAGGCGTGGGTCGACGCGCACCTCTACGGTGGCCACACCCGCGGTGAGTTCGAGCACGCCGAGGTGTCAGTGTTCGTGGGCAAGAACCCGTGGATGTCGCAGAGCTTCCCGCGCGCCCGCGTCGTCCTCAACGAGATCGCCAAAGATCCCGGCCGCGCGATGATCGTGGTCGACCCGGTCGTCACCGACACCGCCAAGCTCGCCGACTTCCATCTGCGGGTGCGGCCGGGTACCGACGCGTGGTGCCTGGCGGCGATGGCCGCGGTGCTGGTCCAGGAAAAC------------------------------------------------------------------------------------------------------------------------------------------------------------------GTGTTCGAGGACCTCGGTATCCAGCAGGCCCCCAACAGCACGCTGTGCTCCTACCTCAACAAGATGCTGTGGATTCTCACCGGGAACTTCGCCAAACGCGGTGGCCAGCACCTACATTCGTCTTTCGC-------------------------------------------------------------------------------------------TTCCTGACCGAGCACCCGGATC----------------------------------------------------------------------------------------------------------------------------------------------------------------------------------------------------------------------------------------------------------------------------------------------------------------------------------------------------------------------------------------------------------------------------------------------------------------------------------------------------------------------------------------------------------------------------------------------------------------------------------------------------------------------------------------------------------------------------------------------------------------------------------------------------------------------------------------------------------------GCGGGTCAGCGTCGAAGAC--------------------------------------------------------------------------------------------------------------------------------------------------CGACGGGCGCACCGTCGTC-----------------------------------------------------------------------------------------------------------------------------------------------------------------------------------------------------------------------------------------------------------------------------------------------------------------------------------------------------------------------------------------GCCGGTCAGCCCGTCGATCACCGGAGC----------------------------GCCAGCAGGGCGATGGACAGCCCACCCAGATCGCCGATGTTCTC-------------------------------------------TCGACGAGATCGCGCGGCG-----------------------------------------------------CGATCGGCATCGGTCCACCAGTCCACCAGGTTGCCGTCGCCGTCGTATTTGGCGCCCTGGTCGTCAAATCCGTGGCCGATCTCGTGCCCGATGACAGCGCCGATGCCGCCGTAGTTGGCCGCGTCGTCGGCGTCGGCATCGAAGAACGGTGGCTGCAGAATGGCTGCGGGAAAGACGATTTCGTTCATCCCCGGGTTGTAGTAGGCGTTCACCGTCTGCGGCGTCATGAACCACTCGTCACGATCCACCGGGCCGCCCAGCTTGGCCAGCTCGCGGTC-------------------------------------------------------------------------------------------------------------------------------------------------GGCGTCATCCAGTCCAGCTCGTTGATGCTGACCCGGTAGGCCTCCCGCAGGTTGGCCACCA-----------------------------------------TGTACATAGAGCTTTCCGACGGCATCGCCCATCAGGTTCTCCACCAGTGACACCCCACGCTTCCAACGGTCCCGAAGCTGCTGTGCGCCGGTAAGCGTGCGGCCGTAGAAGTCGAAGTTCTCGGCCACCAGGGCGCGGGTCAGCCAGGGGGCCCGGGCGCGGATCAAACGCCAACGCGCCCAGCATTTCCAGTCTTCAACGTTAACGCTCACCC-----------------------------------------------------------------------------------------------------------------------------------AACGTGCGCAGGTTGTAGGTCAGGTCGGCGTCGCGGCGCTTGACGACGTCCCAGTGC----------------------------------------------------------------------------------CGAACATCCGGGCGATGTGGCCGGGGTAGGCCGCCAGGATCTCGGCGTGCTGCTCGTCGCGGTAGTAGGACTCGTCGGG--------------------------------------------------------------------------------------------------------------------------------------------------------------------------------------------------------------CGTCGATGAAGCTGGCGTACAGATCGCCGATGCGCTGCTCGTCGGTGCC-----CAGCACCTGTTTGGATGGCATGGCTGATCAGGTTTCGCACTTGCGTCTCGGTGCGCTCGAACACTGTACGGAAGGCGCAGACGGTTGCTCGGTACGCTGGTAGTGTGTGTTCAGCGAACCAGCGGCCGTTCACATGGCCGAACAGATCGTCTTGCGGGCGGGCTTGCGGGTCGACATGGCTCAGGTCGATACCCGA------------------------------------------------------------------------------------------------------------------------------------------------------------------------------------------------------------------------------------------------------------------------------------------------------------------------------------------------------------------------------------------------------------------------------------GTCGTGCAGCCCTACCGGCAGGTGGTGGAGAAGTTGCGGACGCACAGCAGCGGCAGGATCGAGGCGGTAGCGATCGATACGGTGCACCGCGAGCTGGATACCCAGTCCGGTGCCGCCCGACCGGTAGTAACCACGAAATTGCCACCGTTTGCCACTCGCACCGACTCGGTGCTGCTGGTCGCGACGTCGGTCAGTGAGAACGCCGGCGCCAAACCCCAGACCGTGCACTGGAACTTGCGGCTCGATGTCTCCGATGTGGACGGCAAGCTGATGATCTCCCGGTTGGAGTCGATTCGATGAGAAATGCTTGGCGGCTGGTGGTGTTCGAT-----------------------------------------------------------------------------------------------------------------------------------------------------------------------------------------------------------------------------------------------------------------------------------------------------------------------------------------------------------------------------------------------------------------------------------------------------------------------------------------------------------------------------------------------------------------------------------------------------------------------------------------------------------------------------------------------------------------------------------------------------------------------------------------------------------------------------------------------------------------------------------------------------------------------------------------------------------------------------------------------------------------------------------------------------------------------------------------------------------------------------------------------------------------------------------------------------------------------------------------------------------------------------------------------------------------------------------------------------------------------------------------------------------------------------------------------------------------------------------------------------------------------------------------------------------------------------------------------------------------------------------------------------------------------------------------------------------------------------------------------------------------------------------------------------------------------------------------------------------------------------------------------------------------------------------------------------------------------------------------------------------------------------AGCCACCAGTTCCATTCGTCGAACATCGCCATCAGGGCCGGCACGAGGATCAGCCGAACCACGGTCGCGTCGACGGCGATGGCCACCGCGCAGGCGACGCCGAGCTGGGCCACCAACGGCATGCCGGCAAAAGCGAACCCGATGAACACGGCGATCATGATCAACGCGGCGCTGGTGATGGTGCGTGCGCTGGTGCTGACCCCGTAGGCAACCGCGTCGCGGGTCTGG---GTCTGCAGGAACCGTTCTCGGATCCGGGTGAGCAGAAAGATCTCGTAGTCCATCGACAGCCCGAACGTCATCGCCAGGACCAACGGAGGAACGGTGCTGTCGA----------------------------------CCATCCCCATTGGAAGACGACCACGAGGCTGCCGTAGGCCGCGGCCACCGACAGCACTGTCATCAGCACGCCCTTGA-----------------------------------------------------------------------------------------ACCCGGTCGTCGAAGTCCTTGATCAACGCGGTCGGGCCACCGACGTC------------------------------------------------------------------------------------------------------------------------------------------------------------------------------------------------------------------------------------------------------------------------------------------------GGCCGCTGCGCCGGTGCGGA--------------TCGAACTGGCGTTGCATGCTGTTGCCCAGCACCATCA--------------------------------------------------------------------------------------------------------------------------------------------------------------------------------------------------------------------------------------------------------------------------------------------------------------------------------------------------GCCATCGCGGCGTCGACCGCGTCGGGCGGCCGGCGTCCGCAACGCAGTTCCTCGCGGTACCGCATCAGGATGAACAGCGAGTAGTCGACGGCCAGGGCGATACCGAACATCGACACCGTCGAGGTGACGAACACCGACATGGTGGTGTGCATCGACAACACAAACACCAGGCCCATGGTGATGACG------------------------------------------------------------------------------------------------------------------------------------------------------------------------------------------------------------------------------------------------------------------------------------------------------------------------------------------------------------------------------------------------------------------------------------------------------------------------------------------------------------------------------------------------------------------------------------------------------------------------------------CTGCGCAGATAGCTGCTCAGGCGCATCATGAACTGCTGGAT----------------------------------------------------------------------------------------------------------------------------------------------------------------------------------------------------------------------------------------------------------------------------------------------------------------------------------------------------------------------------------------------------------------------------------------CGCGGTCTTGCAGCAGCAGG------------------------------------------------------------------------------------------------------------------------------------------------------------------------------------------------------------------------------------------------------------TCTGGTAGCAGGTCAGGGGTCGGCGCTGGAGCTGGCGGTGTGGTGTGGACCGGGTCGGCGAAGGGTGTGCCAGGCGGTTGGATGA---------------------------------------------------------TCTCCGTGCGGAACATGAAGAAGAACACCACCCAACCGATCGCGGAGATGAAGATCCAGCTCACCAGGCGGTAGATCAGCATCGCCGAGAT------------------------------------------------------------------------------------------------------GGCGGCGGCGTAGGCGACC----------------------------------------------------GACAGGCCACGTCGGCGATCCAGTTGAACATCGACCAACTGAAGGCCACGGCTAGGTCCCGCCGGCCCAGGCTGACCGA------------------------------------------------------------------------------------------------------------------------------------------------------------------------------------------------------------------------------------------------------CTGCAGCACTCCCGACATCACCAGTTGCCAGGAGGCCACCAGCGGTGAGGCGCCCCAGATGCGTTGTTGGCGGTAGACGAACGTCGCCGAGAGCACCGGGCCGCCGGGCATCGTGGTGGACAGCGCGTTGCCGGCGTAGAAGGCGGCTTCCGACCGCCACTGCTTGACGGGCACCCCGGCAGAGCGCAACAGGGTCCGCTGGATCTGGGCGAAGCTGTGCATCGAG-------------------------------------------------------------------------------------------------------------------------------------CCCATCGCAACCACCAGTACTTGCCGCGCG-----------------------------------------------------------------------------------------------------------------------------------------------------------------------------------------------------------------------------------------------------------------------------------------------------------------------------------------------------------------------------------------------------------------------------------------------------------------------------------------------------------------------------------------------------------------------------------------------------------------------------------------------------------------------------------------GCGGGCAACACCGCGATCGAGGCGCTGC----------------------------------------------------------------------------------------------------------------------------------------------------------------------------------------------------------------------------------------------------CGATGCGGCCGGGGTGGGC---------------ATGGGTATGCCGCTGGCGCTGCCGCTGGCCTCGCTCGTGTTCCTCGGTGCCTTCATCCCGCTGGTCGGTGCGGTGGTCGCCGGATTCCTCGCCGTGGTGGTGGCCCTGCTGGCCAAGGGCCTGGTCTACGCCCTGATCACGCTGGGCTTGATCATCGCCGTGCAGCAGCTCGAAGGGCATGTGCTGCAGCCGCTGGTGATGGGCCGGGCGGTGTCCATCCACCCGCTGGCAGTGGTGCTGGC-------------------------------------------------------------------------------------------------------------------------------------------------------------------------------------------------------------------------------------------------------------------------------------------------------------------------------------------------------------------------------------------------------------------------------------------------------------------------------------------------------------------------------------------------------------------------------------------------------------------------------------------------------------------------------------------------------------------------------------------CGCTTGCGCTCGTCGGGCAG-----------------------------------------------GCGGTGCCCACCAGCAATCGTCGCCGAGCAGCTTCAT------------------------------------------------------------------CGCCAGGTACTTCATCATCACCAGGTCGGAGAAGGCGAACGCGCCTGCGACGAC---------------------------------------------------------------------GGTCGACATACCGCGTTCCCGCGCCTCCACCATGCGGGAGACCAGGAACACCTCGTAGTCGGTGGACAGGCCGAAGACCAGCGCGATGATCAGCCCGATCACCGGCGCTGTCAGCGGGGTCGGCGTGAAATTCAGCCACTTCGAAAAGTGTCCGTCGACGAACATCCAGGTCAGGATGCCCATCGTCGAACCGAGAGTCAGGGCGCTCATCAACGCCGCCTTCACGGGCAGCACGATCGATCCGAACGCCAGGAACATCA------------------------------------------------------------------------------------------------------------------------------------------------------------------------------------------------------------------------------------------------------------------------------TGAATCCGCCGATCGCCATC------------------GCGATCTGCGCGTCGGTGATCGGTT-------------------------------------------------------------------------------------------------------------------------------------------------------------------------------------------------------------------------------------------------TTCGACTTCTTCGCGGGTCTTGGTC------------------------------------------------------------------------------------------------------------------------------------------------------------------------------------------------------------------------------------------------------------------------------------------------------------------TCGGTGTCATAGCCCTCGGCGAGTTCTTCTCGGAACCGGCTCACGATGAACAGGCCGTAGTCGATGGCGAT------------------------------------------------------------------------------------------------------------------------------------CGCGCCGCCGAACACGAAGAACAGCACGACCGCCACCAGCGGCAC----------------------TGGTCGGTGCCGATGGTGCCGGTCA---------------------------------------------------------------------------------------------------------------------------------------------------------------------------------------------------------------------------------------------------------------------------------------------------------------------------------TTCGGTCGCGGCCGTAGACCTCGTCGCCCAGCAGCGACGCCTGTACCGATTGACTGCCTTCGTCGTAGAAACCGCTCTGCGTGACGTGCT--------------------------------------------ACCATGACACCGATGACGATGTACCTGAACTGGTACACCGTTCGACCCCACCAGGCGAACACTTAGGCTCCTA--------------------------------------------------GTTGTTACACACGCGCGGTCAGCAGCGATGACAGCGGCCGGAACGGCTGTAGCCATGCTCCCTGCTCGGGCAGCGAGTCCAGACCGATCCGTGGCAACGGTTCCCGGAACACACCGGGAATGTCCTCCAGATCGACAAACTCCAAGGTATCCGACGCTAACGCCCAGCTCGCATGTTCGCGAAATCCGAGCACCTG--------------------------------------------------------------------------------------------------------CGATGTGCTCCAGCATGTCGCTGTCGACATCGCTGTCGTCGTCGATCTTCGGCTTCGCGAAGACGGCGAAACCCACGTTACGCAACGCTTCCACCCAGGGGCGCACAACATCGGCGCTACCTGGGGCGATGTTGGTGAAGAC---------------------------------------------------------------------------------------------------------------------------------------TCCCATGTCGAGATTCGGGGCGTCCCACACCAGCAATACCCG---------------------------------------------------------------------------------------------------------------------------------------------------------------------------------------------------------------------------------------------------------------------------------------TCGGCGTCGCCTACCTCGGCGATGTGCTCGGCGTATCCGGCGTGATCGGTCGCCGCGTGCA-------------------------------------------------------------------------------------------------------------------------------------------------------------------------------------------------------------------------------------------------------------------------------------GGCCTGCGCCATCGCCAGCGTGGAGGTGCCGGTGCCGGAGCCGATCTCCA-------------------------------------------------------------------------------------------------------------------------------------------------------------GCTGGGGAGCTGGCCCGATGCCACCGGTGTGTCGGGACGTAGCCCTACCCCGGGTTGCGCATGCATTTGTCCATGCTGGACCATCAGCGCCCGGCGTAGCCGCCCCTGGTCCAGATTGATACCCAACAGTTGCCTTCGGCGGGTAGCGGACAACTGCTGACTCGCGCCTCGGCGGCGAGGGTGCCACCATTCTGAACGAACCGATCGGGTGGGAGATGCGCGGAC--------------------------------------------------------------------------------------------------------------CGTGGGCGTCCCGGGGTGGGTTGCCGCACGGTGGCGCGCGCCCTGCAGGGTGCTGGGA-----------------------------------------------------------------------------------------------------------------------------------------------AACAAGGCCGATCTGGCCGG--------------------------------------------------------------------------------------------------------------------------------------------------------------------------------------------------------------------------------------------------------------------------------------------------------------------------------------------------------------------------------------------------------------------------------------------------------------------------------------------------------------------------------------------------------------------------------------------------------------------------------------------------------------------------------------------------------------------------------------------------------------------------------------------------------------------------------------------------------------------------------------------------------------------------------------------------------------------------------------------------------------------------------------------------------------------------------------------------------------------------------------------------------------------------------------------------------------------------------------------------------------------------------------------------------------------------------------------------------------------------------------------------------------------------------------------------------------------------------------------------------------------------------------------------------------------------------------------------------------------------------------------------------------------------------------------------------------------------------------------------------------------------------------------------------------------------------------------------------------------------------------------------------------------GGGTGTGGCGATCGGCCTGGCG----------------------------------------------------------------------------------------------------------------CCACTCGGGTGGTGGCTGT-------------------------------------------------------------------------------GACGCCGAACTGCGCGAACACGCCGTCGC-----------------------------------------------------------------------------------------------------------------------------------------------------------------------------------------------------------------------------------------------------------------------------------------CTACGCAGGAGAATTTGATGACCTCAGCGACCATTCCGGGTCTGGACACCGCACCGACGAAACATCAGGGACTGCTGGCCTGGGTTCAGGAGGTCGCAGAGCTGACTCAGCCCGACCGGGTGGT-------------------------------------------------------------------------------------------------------------------------------------------------------------------------GAGATCGACGCCGGCCCCACCAACAACTGGATGGAGCCCGCCAAGATGCGCGGGATCATGACCGATCTGTACCGCGGCTCGATGCGCGGTCGCACCATGTACGTGGTGCCGTTCTGCATGGGCCCGCTGGACGCCGAGGATCCCAAGCTCGGTGTGGAGATCACCGACTCCGAGTACGTGGTGGTCTCGATGCGGACCATGACCCGGATGGGCCAGGCCGCGCTCGACAAGATCGGTGAGGACGGCTTCTTCGTCAGGGCGCTGCATTCGATCGGCGCACCGCTTGAGCCCGGGCAGAAGGACGTCCCGTGGCCGTGCAACGACACCAAGTACATCACCCACTTCCCGGAGACCCGCGAGATCTGGAGCTTCGGTTCCGGCTACGGCGGTAACGCGCTGCTGGGAAAGAAGTGCTACTCGCTGCGCATCGCCTCGGCGATGGCCCACGACGAGGGCTGGCTGGCCGAGCACATGCTGATCGTCAAGCTGATCTCCCCGGAGAACAAGGCCTACTTCATCGCCGCGGCGTTCCCGTCGGCCTGCGGTAAGACCAACCTCGCGATGCTGCAGCCCACCATCCCCGGCTGGCGTGCGGAGACCGTCGGCGACGACATCGCCTGGATGCGGTTCGGCAAGGACGGCCGCCTTTACGCCGTCAACCCGGAGTTCGGCTTCTTCGGCGTCGCGCCCGGCACCAACTGGGACTCCAACCCGAACGCGATGAAGACCATCGCCGCAGGCAACACCGTCTTCACGAACGTCGCCAAGACCGACGACAACGACGTGTGGTGGGAAGGCCTCGAGGGCGACCCCGACCACCTGATCGACTGGAAGGGTAACGACTGGTAC--CCGGGAGTCGGAAGACAAGGCAGCACATCCGAACTCGCGCTACTGCACCCCGATCGCCCAGTGCCCGACGCTGGCGCCGGAGTGGGACGATCCGCAGGGCGTGCCGATCTCGGCGATCCTGTTCGGCGGCCGTCGCAAGACCACCGTCCCGCTGGTGACCCAGGCCCGCGACTGGCAGCACGGCGTCTTCATCGGTGCCACCCTGGGCTCCGAGCAGACCGCCGCGGCCGAGGGCAAGGTCGGCACCGTGCGCCGCGACCCGATGGCAATGCTGCCGTTCCTCGGCTACAACGTCGGCGACTACTTCCAGCACTGGATCAACATCGGCAAGAACGCCGACGAGTCCAAGATGCCCGCGGTGTTCTTCGTCAACTGGTTCCGTCGTGGCGATGACGGCCGCTTCCTGTGGCCGGGCTTCGGTGAGAACAGCCGCGTGCTGAAGTGGGCGATCGAGCGCATCGAGCACAAGGCCGACGGTGCGACCACCCCGATCGTCGCCGTTCCCGCCGTGGCGGACTTGGACCTGGACGGACTGGACGTCGACGCCGCCGATGTCGCTGCGTCGCTGGCCGTCGTTGCCGA-------------GAACGGCCGCTGATCGAAGAATGGCTGCAGTTCGTCGGTGAGAAGCTGCCCACCGGCATCAAGGACGAGTTCGACGCCCTGAAGGAGCGACTAGGTTAGGGCGAGCAGACGCATAAGCCCCAGCAAGCACGGCGTGTCGAGGGCTTTAGTGTCTGCTCGCGCTCGTTAGCGGCGGGCACGAACAAGTTCTTCGACAGCGCGCAAAGACACCGAAAGCCTCTCTTCCCAACCGCCCGTGATCACCACGAATGATCGTCCCGCGGCGCGGAGAGCCTGCTCGCAGCGGGCGAAAAAGGTACCCCGTGCGCCGGGGACACAGCGTCCGGCGGCGGCGTCCCAGGGCACATCGAGCGGGGTGAGCAGAGTGCGATCGTAGAGACGCCGAGCTAGATAACGGAGCTCTTGCGGGCAGCCGCCCGCCAGGAACTCAGCCCACACGGTCGTCGCGAACGGATCCGTGTCGCAGATCAGGACGCGATCGGCGTCACGAGCCAAGGCTTCCTCCGACGCGATCTGTCCGCGAACGATTTC------------------------------------------------------------------------------------------------------------------------------------------------------------------------------------------------------------------------------------------------------------------------------------------------------------GGGCTCGGCACCGAAGACGAAGTCGGGGCGGGTTGCCAGCACGCCCTGCAGGCTCGCCTTCCAGATGTCCCAGAAGTCCGGGTGCTCCCACGGGCGCTGCGGGTTCTCGTTGGCCAGATGGACCACGCGATCGAAGGGGAACAGCTCCCGCATCCATGCAACGCGCTGGGCGCCCGGAAGCGGCTCTGCTGCCGTTGATCCGACGACGATGGTCAGCTCATCCACCCATCGCCGCGCGAACTCGCAAAGGTAGACGTGTCCCGCATGGGGCGGCATGAACTTGCCGAGCACCATTCCGTGTGTCACGACGTCGCCTCAGCGATTCGGCCGGCGATGACATTCTCCCACTCGTCCAGCCGCGAAAGAAAGTACGCCTCAGCCTCATCGAAGCTGATTCCGACGTCAGGAGCGACCTTGGCTACGACGTCGGCGTAGACCCGGGAGGCCTCTGGGT-------------------------------------------------------------------------------------------------------------------------------------------------------------------------------------------------------------------------------------------------------------------------------------------------------------------------------------------------------------------------------------------------------------------------------------------------------------------------------------------------------------------------------------------------------------------------------------------------------------------------------------------------------------------------------------------------------------------------------------------------------------------------------------------------------------------------------------------------------------------------------------------------------------------------------------------------------------------------------------------------------------------------------------------------------------------------------------------------------------------------------------------------------------------------------------------------------------------------------------------------------------------------------------------------------------------------------------------TTTACAAACGATTTCGGCTGGTGATGGGCGGAATTGCGCCCTGCGGCTCTGGTCGCCGGGCCGCGACGTACCCTCGGCGCATGCAGATTCGCCCGTATATCGGCGCCGATAAGCCCGCCGTCATCCTGTATCCGTCCGGGACGGTCATCAGCTTCGACGAGTTGGAGGCCCGCGCCAACCGGTTGGCGCATTGGTTCCGCCAGGCTGGTCTGCGCGAGGACGACGTCGTGGCCATCCTGATGGAGAACAACGAGCACATGCACGCGGTGATGTGGGCAGCCCGCCGCAGCGGGCTGTACTACGTGCCGATCAACACGCATCTGACCGCCGCCGAGGCGGCGTACATCATCGACAACAGCGGGGCCAA-----------------------------------------------------------------------------------TGCTTGCCAGGCGCGGTCTGGTCGGCTGGATGATCGACCCGGATTGCGTTGCCGATCAGCCAGACACCCTGATCGAGTACGACCGCGAGGGTGACCTGCTGCAGTACTCGGAGGGAATGACTGGCCGACCGAAGTGAATCAAACGCGAATTGCCCCACGTGTCACCGGATGCGGCACCCGGGATGATGCCGGCACTGCCCGATGTCTGGATGGACGCCGACTCGGTCTATCTCAGTCCCGCGCCGCTCTACCACACGGCACCGTCGGTGTGGTCGATG---------------------------------------------------------------------------------------------------------------ATGTTCACCCGCATGCTGAAACTGCCTGAGGATGTGCGTAATTCGTACGACCTGTCGAGCCTACGGCGCGTGATGCACGCCGCCGCGCCGTGTCCGGTCGAGATCAAGAAGCAGATGATCGACTGGTGGGGTCCGATCGTCGACGAGTACTACGCCTCTTCCGAGGCCATCGGTGCGACGGTGATCTTCGCCGAGGACTGGCTGACGCACCCGGGTTCGGTCGGTAAGCC-------------------------------------------------------------------------------------------------------------------------------------------------------------------------TATGTCGATGAGGACGGCTACCTGTACCTGACGGACCGGCGCCACCACATGATCATCTCGGGTGGGGTGAACATCTACCCGCAGGAAGCCGAGAACATGCTCGTCGTCCACCCCAAGGTGATGGACGCCGCGGTCTTCGGCATCCCGGACGACGAGATGGGGC---------------------------------------------------------------------------------------------------------------------------------------------------------------------------------------------------------------------------------------------------------------------------------------------------------------------CGTTCGACGTCGTATTCCGTGGAGTAGCCGTAGCCGCCGTGAAT-------------------ATTTCGATCGCGACCTCGTAGGCGAACAACTTTGCCATCCCGGCCTCCATCTCGCAGCGTTGGCCGCTGTCGTACCACTCGGCGCCAGAGCGGGGCAGCTGACGTGCCACTGCGAGCGTGGTAGCCATGTCGGCCACGTAATTGCAGACCGCGTGATGCTGACAGAGCGGACGGCAAAAGCTGTCCCGGTGATGAGCGTAGGCC----------------------------------------------------------------------------------------------------------------------------------------------------------------------------------------------GCAAGTCCCGCGACACCGT-------------------------------------------------------------GGGTCGGTCTTGCACAGCAGCGCGACGAGGCCGGCCTTGCGGGCATTGCTGATCCACGTCTT-------------------------------------------------------------------------------------------------------------------------------------------------------------------------------------------------ACGGTGTGCCCGCCCATGGCGCCGGCCAGGCTCATCCAACCGCGCGCGAGCTCTTCGGTGACCTGGGCATAGCAGGGCATCGA--------------------------------------------------------------------------------------------------------------------------------------------------------------------------------------------------------------------------------------------------------------------------------------------------------------------------------------------------------------------------------------------------------------------------------------------------------GGGCCGCTGGCGCATCCCGCGCTGGTCTGCGATGTGGCGATCGGTCAGAGCACTCTGGTGACGCAACGGGTGAAAGCCAACCTGTTCTACCGCGG-------------------------------------------------------------------------------------------------------------------------------------------------------------------------------------------------------------------------------------------------------------------------------------------------------------------------------------------------------------------------------------------------------------------------------------------GATTGGCGGGTCGGCGGCCGACGCCTGGTCTACGGCGGTCACACCATCGGCCTGGCCCTGGCTCAGGCCACCCGGCTGTTGCCCAACCTGGTGACGGTGCTGGGTTGGGAGTCGTGCGACCACACCGGCCCGGTGCACGAGGGCGACAC---------------------------------------------------------------------------------------------------------------------------------------------------------------------------------------------------------------------------------------------------------------------------------------------------------------------------------------------------------------------------------------------------------------------------------------------------------------------------------------------------------------GGCGATCGACGGCCGGTCGTCGAGCATGGGGTACACCAGCAACAGAAACGCCGGTGGGATGCCGCCACGGTCGCGGGCAAGCAGAGCCAGCGCCCCAGCGAGGCCGCCGCCGGCACTAGCGCCGCCGATTGCCACCCGCGCGGGGTCCACCGCCGGCAGGCTGGCCAGCCAGGTCAACGCCGAGTAGCAGTCGCCCAGGGCGGCAGGATACGGATTTTCCGGCGCCAGGCGCTAGTCCACCGATGCGACAGTGATGCCAAGTCTGCTGCTGAACCGGAGGCAGAGCAGATCGTCCTGTTGT----------------------------------------------------------------------------------------------------------------------------------------------------------------------------------------------------------------------------------------------------------------------------------------------------------------------------------------------------------------------------------------------------------------------------------------------------------------------------------------------------------------------------------------------------------------------------------------------------------------------------------------------------------------------------------------------------------------------------------------------------------------------------------------------------------------------------------------------------------------------------------------------------------------------------------------------------------------------------------------------------------------------------------------------------------------------------------------------------------------------------------------------------------------------------------------------------------------------------------------------------------------------------------------------------------------------------------------------------------------------------------------------------------------GCCCGGCTGCCGCTGGCCT--------------------------------------------CTGGCCGAGCTGGCGCTGCT----------------------------------------------------------------------------------------------------------------------------------------------------------------------------------------------------------------------------------------------------------------------------------------------------------------------------------------------------------------------------------------------------------------------------------------------------------------------------------------------------------------------------------------------------------------------------------------------------------------------------------------------------------------------------------------------------------------------------------------------------------------------------------------------------------------------------------------------------------------------------------------------------------------------------------------------------------------------------------------------------------------------------------------------------------------------------------------------------------------------------------------------------------------------------------------------------------------------------------------------CTACGGCGACGACCCGGCGCAGCTGCTCGA-------------------------------------------------------------------------------------------------------------------------------------------------------------------------------------------------------------------------------GCCAACGTCGACAAGTTCGGCGGTGACCGCAA-------------------------------------------------------------------------------------------------------------------------------------TACGGTCGCTACGACTGGGAGGACCGTTCCACCG----------------------------------------------------------------------------------------------------------------------------------------------------------------------------------------------------------------------------------------------------------------------------------------------------------------------------------------------------------------------------------------------------------------------------------------------------------------------------------------------------------------------------------------------------------------------------------------------GCTATCAGCTGGTCGACATCCCGTTCAAATTCCACCACCCCATGTGGCGGGAGAACTGCGACGTCGATCTCGAATACCACGTCCGGCCATGGCG----------------------------------------------------------------------------------CTGTGGGAGATGTACTTCGTCGAGGG------------------------------------------------------------------------------------------------------------------------------------------------------------------------------------------------------------------------------------------------------------------------------------------------------------------------------------------------------------------------------------------------------------------------------------------------------------------------------------------------------------------------------CTCACCGGAGCGGATCTCCG-----------------------------------------------------------------------------------------------------------------------------------------------------------------------------------------------------GACGGCCAGAACAAGGTGCTCAACCTCAACATCTCGAATGTGCCCGGCCCGCGGGAACGCGGC------------------GTCACCGAGATCTATTCGGTCGGCCCCATCACCACCGGCAGCGGACTCAACATCACGGTGTGGAGCTATGTCGACCAGCTGAACATCTCGGTG---------------------------------------------------------------------------------------------------------------------------------------------------------------------------------------------------------------------------------------------------------------------------------------------------------------------------------------------------------------------------------TTCTGCGCGGGCATGGACCTGAAGGCGTTCGCCCGG------------------GAAGGTCGCGGCCTTGGCT-------------------------------------------------------------------------------------------------------------------------------------------------------------------------------------------------------------------------------------------------------------------------------------------------------------------------------------------------GCCGCTGGCGGTGGTGGCC---------------------------------------------------------------------------------------------------------------------------------------------------------------------------------------------------------------------------------------CCGTTCTCGCGTCCGATGCCCGAGTTCTTGTATCCGCCGAACGGAGCGCCCGGATCGAAGGCGTAC-----------------------------------------------------------------------------------------------------------------------------------------------------CAGCACCGGCCCGAAGATCTCCTCCTGCGCGATGGTCATCGAGTTGTCGACATCGGCGAA-----------------------------------------------------------------------------------------CGATGTAGCCTTCAACGCGGGTACGCTGCTTCTCCGAGATCAGCGGCCCGATCTGAGCTGCCGGGTCCGACGGCGGGCCCACCGGGAGAGACGTTACGAAATTATTTACCGCAGCCACGATTTCGTCGTACCGGGAGCGCGGAGCCAGCATGCGGGTCTGGTTGACGCAGCCCTGTCCGGCGTTCATGACGCCGGAGAACACCATCCTCTGAATAGCTGCGGCCAGGTCGGCGTCGTCGAGGATGATGGCCGCCGACTTGCCGCCGAGTTCGAGCGTGCACGGCTTGAGCTTCTCGGCGGC--------------------------------------------------------------------------------------------------------------------------------------CCTCGGCGAACACCTCCGCC-----------GGTCAGCGGGGTCTCGCCGGCAGGCTTGAGCACCACGGTGCAGCCGGCCAGCAGCGCCGGC--------------------------------------------------------------------------------------------------------------------------------------------------------------------------------------------GATGATGGTCGGCGGCTGGCCGG-----------------------------------------------------------GCAGCGATCACCGCCGCAC-----------------------------------------------------------------GCGTCGACGTCGGCGGCGG-----------------------------------------------ACCTCGATAACATCGGAGGTCGACGGTTTGGTCCACTTGCCGCCGATGAAAAGCTTGTCGTATTCCGTGGCACTGTCAGACATATGCGCCGCTCCTCCTCATCGCTGCGCTCGGCATCGTCGCCGGCGGTCATGGCGTCACCCTACCCAAGCCGAACGCGAAACGAGAACGTGTTCCATTATTAGGGTGTGAGGACCAACACCAGATTGCTCACCAGGAACTCCCGCAACCCAGGCACCGACGTCATCCACCACGCCCATCGTGGGTGGTAGCGGGGAAATGCGGCCAGCGCGGCTCCGGTGCTGGCCGCCCACTGCAGACCGTCGGCGGCTGACACGGCGAACAACGACGAGCCGTAGTCGTTCTTGGGTCGGTGGCCGTGTTTGCG----------------------------------------------CCCATCTCGTGACCGCCGAACGGACCGAGCCAGACGGTGTACGACAACACGACCAGCCCACCCGGTTTCGTCACCCGCAGCATCTCGTTGCCCAGTCGCCACGGATGCGGCACATGCTCGGCGACATTCGAGGACAGGCAGATGTCGACGCTGTCGTCGGCGAAGGGCAGAGCCATGCCTGACGCCCGGACGAA------------------------------------------------------------------------------------------------------------------------------------------------------------------------------------------------------------------------------------------------------------------------------------------------------------------------------------------------------------------------------------TGCTGCTGCTGTGCTGGCGCGACACAGGGCACCCCCAGGGCGGCGGCAGCGAGGCTTATCTACAGCGCATCGG--------------------------------CGTTGCGCACCGCTCGCTATCCCGGTGCGCCACGGCATGAACTGGTCGACGGCGGCCGGATCACTCGTGCCGGCGGGCGCTACTCGGTGTACCTATGCGCGTTGCTGGCGATGGCCCCAGCCCGATGTGGGCTTGGGCCGCTGCGCCGAGTGCGCCCGGATGTGGTCGTCGATACCCAAAACGGCTGGCCGTTTGTGGCCCGGCTGTTGTATGGCCGGCGGTCGCTGGTACTGGTACACCACTGCCACCGGGAGCTGTGGCCGGTGGCCGGCCCGATGAAGGGCCGGATCGGCTGGTATGTCGAGGCGATGTTGGCGCCACGGCTACACCGGCGCAACCAGTACGTGACGGTGGCGCTGCCGTCGGCGCGGGATCTGATCGCCCTCGGTGTGGACAGCGAGCGGATCGCGGTGGTGCGCAACGGACTCGACGAGGCGCCGGCGCCAACGTCGTCCGGCCCACGTGCGCCCACGCCGCGTGTGGTGGTGCTGTCCCGGTTGGTGCCGCACAAGCAGATCGAAGACGCGTTGGCAGCGGTCGCGGAGCTACAGCCTCGGATACCGGGCCTGCACCTAGACATCGTCGGCGGTGGCTGGTGGCGGCAGCGCCTCGTTGACCATGTGCACCGGCTCGACATTGCTGACGCCGTTACCTTTCACGGGCATGTCGACGATGTGACCAAACACCATGTGCTCCAAAGCTCCTGAGTGCACTTGTTGCCCTCACGTAAAGAAGGATGGGGGCTCGCGGTCACCGAGGCGGCCCAGCACGGGGTGCCGACCATCGGGT------------------------------------------------------------------------------------------------------------------------------------------------------------------------------------------------------------------------------------------------------------------------------------------------------------------------------------------------------------------------------------------------------------------------------------------------------------------------------------------------------------------------------------------------------------------------------------------------------------------------------------------------------------------------------------------GGCGCGAACCCAACGGGGG------------------------------------------------------------------------------------------------------------------------------------------------------------------------------------------------------------------------------------------------------------------------------------------------ACCCACTTCTGTCCGTCGCGCAGCACCCCGAGGCCGGG----------------------------------------------------------------------------------------------------------------------------------------------------------------------------------------------------GGTACGGCATCGCCGTTCCAGATCCCACCC-------------------------------------------------------------------------------------------------------------------------------------------------------------------------------------------------------------------------------------------------------------------------------------------------------------------------------------------------------CCCATGGCAGGCAGCCGTAGCCCACCAGCAGGCTCCAGTGCCCCTGCAACAACCGCTCGGCCACATACGGATTCCAGATCGCCAGCGT---------------------------------------------------------------------------------------------------------------------------------------------------------------------------------------------------------------------------------------------------------------------------------------------------------------------------------------------------------------------------------------------------------------------------------------------------------------------------------------------------------------------------------------------------------------------------------------------------------------------------------------------------------------------------------------------------------------------------------------GGTGGAGGTGACCTAGTAGTCGGCAAACATGACCTCTGGGTTGAGTGCGTAACGAGCGAAGTAGAGGTTGGCGCGTCCGGTGTCTTTGACGATGGCGACGGACACCGGGACCACCCAGAAG-----------------------------------------------------------------CATCGCCGCTGATGTGGTGACTTTGCCGTCCTCGTCGCCGGCGTACAGCGACGGGTATTTGAGGGGAGCCACCAGCTTCCCCTCGGGGGTGTAGCCGACGTTCTGCGTGAAGCGGTATGTGGTTAAACCGTTGACGTCCTCCTCGCCTTCGTAGTTGGCGTCAAACGCCTTCTGTGCGATGGGGTCGAAATAGGGGTATGTCTTCTTCTCGGTGTCAAACGGGAACCGGTAAGACAGCCAGTCGTGCCGCAGCGGAATGGCCGTCGGCGGCTTCTCGTCATTGAGGCCCCGCGGTTTCTGGACGGCGCCGCCGGTGTGGGTGTCGTCGGAGACAGCCATCGCCGTCTTGCGGTTGAGGGTGACCGTGTCGACGATCGCCAGCAGCAGCCCGCTGTCCTGCTGCTTGTCGGTGCGCCGGAGCGAGGATCCGACCTGAAGTGTGACCACGTCGGCGTTGGCGGGCGATTCGACGGTGACTTGCTGTTGGGACACCAGCGGCACGTCCTGGTTG----------------------------------------------------------------------------------------------------------------AGGTCGACAGCAGCAGGGC--------------------------CGATAGCGCCGCACGCGGCGAACCGCAACATGACTGCCCGGTTCACCTGCGCCGCTCTCCCCCGCAAGCGGGTGGTGCCCCCACCTCATCGCTTCGTCCCCCGCAAGCGGGCGGTGCCCCCACTGCATCGTCGCCGGCGCGGGTCACGTTGCTGTGACCTCCTTATGGTCCATGGACTCGTCGGTCGGGACCCCCTCCGACCTGCCCAAGCGAGGCAAAACCCGTTTGACCCTAACAGCAGAGCGTATCGGCCC--------------GTGCACCGACTAGCCCGCAAAGACGTCACAGGCACGCGGTGGTCGTGACCAACGGCCAGATGGTGGGTGGGACCCGTAGCTTTCTGCCCGCCGACGCGGGAGTGGGCGCATGCGCGGCCGTCGGCGTC--------------------------------CTCTAGCGGTGTGGGCTGGCGGCTGTTCGGCCGGTTCGATCTCGCGGTCGCCGTGTTCTTCGCGTTGTCGGGTTTCCTGCTGTGGCGCGGACACGCCGCACCGGCGCGAGATCTGCGGTCACACCCGCGAACCGGTCCGTATCTGAGATCGCGGGGGGCGCGCATCATGCCCGCCTATGTGGTGGCGGTGGTCGTCATCCTGTCCCTGCTGCCCGACGCGGATCATGCCAGCCTGACAGTGTGGCTGGCCAACCTGACGCTCACCCAGATCTATGTGCCGTTGACGCTGACTGCGGGGCTCACCCAGATGTGGAGCCTGTCGGTGGAGGTCGCCTTCTA--------------------------------------------------------------------------------------------------------------------------------TCAACCCGTGGAACTGGCCGCCGGCGTTCTTCTCCTGGTTCGCCGCGGG--------------------CCTACAGCCCGGCCGGGTTGCCGCA-----------------------------------------------------------------------------------------------------------------TCGCGGTGAAGACCGCGATG--------------------------------------------------------------------------------------------------CCGTTGGTCCTACGGACTGTTCGTCTGGCATCTGGCGGCGTTGGCGATGGTGTTTCCCGTGATCGGAGCGTTCCCGTTTACCGGGCGAATGCCGACGGTGCTGGTGTTGACGCTGATCTTCGGTTTCGCGATCGCCGCGGTGAGCTACGCGCTGGTCGAGTCACCGTGCCGGGAGGCGTTGCGGCGCTGGGAGCGCCGCAACGAACCCATATCGGTCGGCGAACTTCAGGCGGACGCGATTGCACCCTGACTCGGCCGGCTGACACCTGGCGGGCACCTAGTCGATCGTGCCCGCTGGCAC----------------------------------------------------------------------------------------------------------------------------------------------------------------------------------------------------------------------------------------------------------------------------------------------------------------------------------------------------------------------------------------------------------------------------------------------CGAGAGCGGCGGCGACGCG------------------------------------------------------------------------------------------------------------------------------------------------------------------------------------------------------------------------------------------------------GTCGACGAGCATGGTGTGCAGCTGCTCGTCGGTGACGCCGTGCTGCTTCAGTGCGGGGATGACGTCGTTGTGGATGTGGAGGTAATGCCAATTCGGCATCGCCACCGGCACCAGCTCCTCGGGAAGCGCGTCGAAGTAGCACCAGGTGTCGTGCGAGAGCACCATCTTCTCGGCGTGGCCGCGCTCGCACATTCGGGCCACGATGTTCACCCGGTCCTGAAACGGTGAGATCACGTCGACGCCGAACCGGTCCATCCCGAGATAGGAACCGGCGGCGATCAGCTCTTCGAGGTAGCCGATGTCGGTGGTGTCGCCGCAGTGCCCGATGATCACCCGGGATAGGTCGACGCCCTCCTCGGCGAAGATGCGCTGCTGCTCGAGGCCGCGCCGCTGGCCGGCGTGGGTGTGGGTGGAGATCGGCACCCCGGTGCGTTTGTGGGCTTGGGCCACGGCCCTCAGGACCCGTTCGACGCCGGGAGTGACGCCGGGTTCGTCGGTGGCGCACTTGAGGATCGCCGCCTTGATCCCCGTGTCGGCGATGCCGTGTTCGATGTCGCGGACGAACATGTCGGTCATGATCTCCGGGCCGTCCAGCTGTGCGCCCGGCCCGAGGTAGTGGAAGTAGAACGGGAGGTCGTTGTAGGTGTAGAAGCCGGTGGCGACGAGGATGTTGAGGTCGGTGGCCTCGGCGATCCGGGCGATACGCGGGATGTAGCGGCCGAGTCCGATCACCGTGAGGTCGACGATGGTGTCGACGCCATTGGCCTTGAGTTCGGTGAGCCGCGCGATCGCATCGGCTTCCCGGCTGGCGTCGTCTCCCCAGGATTCGGGGTAGTTCTGGGTCAGCTCGGTGCTCATGATGAAGACGTGCTCGTGCATGAGCGTGACGCCGAGATCGGCGGTATCGATGGCTCCGTGGGCGG----------------------------------------------------------------------------------------------------------------------------------------------------------------------------------------------------------------------------------------------------------------------------------------------------------------------------------------------------------------------------------------------------------------------------------------------------------------------------------------------------------------------------------------------------------------------------------------------------------------------------------------------------------------------------------------------------------------------------------------------------------------------------------------------------------------------------------------------------------------------------------------------------------------------------------------------------------------------------------------------------------------------CACCGACGCCTACGTGCGG---------------------------------------------------------------------------------------------------------------------------------------------------------------------------------------------------------------------------------------------------------------------------------------------------------------------------------------------------------------------------------------------------------------------------------------------------GTCGCACTGCTGCGCGAGCA---CGACGTGTTCGCCGAGCTGC----------------------------------------------------------------------------------------------CATTTTGGAGGAGGCCCGGCTATCTGGTGTCGACGAGGCCTTGATCGACCAGATCTTCGGCGTACTGGTTCGGGAGTTCAACACCCATGCCGTCGAGCTGCACGGCAGGTCCGCCACGACAGCCGAACAGGCCCGGTTCGCCATGCGAATGGTCCGTCGGCCCGTGCACGATCCCGCCCGCCACGACCAGATCTGGAAGGACCACGTGCTCGCGCTCAACGGCGCATATC-------------GTGCGCCGCGTCGAGATCG-----------------------------------------------------------------------------------------------------------------------------------------------GATCCCGCTCGCAGAGCGGCGGTGGTGGAAGCCGCCGAGGCGGAATTCGGGGCGCACGGGTACTCCCGCGGCAGCCTCAACGTGATCGCCCGCAAAGCCGGCGTCGCCAAAGGCAGCCTTTTCCAGTACTTTGCGGACAAGCGTGACCTCTATGCCTTCATCGCCGACATCGGCAGCCAGCGGGTGCGGGCGTACATGGAGGAACGCATCCGCGCCCTGGATTCGACCCGCCCGTTCTTCGAGTTCCTCACCGACCTGCTCGACGACTGGGTGGCCTACTTCGCCGAGCATCCTCGGGAACGTGCGTTGCATGCTGCGGCGACCCTGGAGGTCGACACCGATGCCCGCATCAGCGTGCGCAGCGTCCTGCACCGCCACTACCTGGACGTGCTACGGCCGCTGGTGCGCGACGCGCACGCGCGGGGCGACCTGCGCGCAGATTCCGACACCGGTGCATTGATGTCGCTGCTGCTGATGATCATTCCGCACCTGGCGCTGGCCCCCTACATGCGTGGTTTGGATCCGATCCTGGGCCTCGACGAGCCCAC----------------------------------------------------------------------------------------------------------------------------------------------------------------------------------TGTTCGCCGGAGGGAACGCGAAGTTCTGGAATCCGGCCGACATCGACTTCTCCCGCGACCGCGCGGACTGGGAGGCGCTGTCGGATGGGGAACGTGAGTACGCCACCCGCCTGTGCGCCGAGTTCATCGCCGGGGAGGAGGCGGTCACCAAGGACATCCAGCCGTTCATGACCGCGATGCGCGCCGAGGGCCGCCTGGGCGACGAGATGTACCTGACCCAGTTCGCCTTCGAGGAGGCCAAACACACGCAGGTGTTCCGCATGTGGCTCGACGCCGTCGGTAT----------------------------------------------------------------------------------------------GATCCGTCGCCGGCCGCGCAGGTACGGGCATCGGTGACCTACAACCACATCGTCGAAGGAATGCTCGCACTCACGGGATACTATGCGTGGCACAAGATTTGCGTCGATCGCGGGATCCTGCCCGGCATGCAGGAACTGGTCCGCCGCATCGGGGACGACGAACGCCGGCACATGGCGTGGGGCACGTTCACCTGTCGTCGTCACGTCGCCGCCGATGACGCCAACTGGGCAGTCTTCGAGGAGCGGATGAACGAGCTCATCCCGCTGGCACTGCGGCTCACCGAGGAGGGCTT---------------------------------------GGACGAGTTCATGCAGTACTCCGCCGACAAGGGCATGCGCCGGTTCGGCACCATCAGCAGCGCCCGGGGTCGTCCGCTCGCAGAGATCGACCTCGACTACTCGCC------------------------------------GCGCACCCTGGCAGCGGCC----------------------------------------------------------------------------------------------------------------------------------------------------------------------------------------------------------------------------------------------------------------------------------------------CCCAGCCCGAACGGGGTGTCGTTGGCGATCTGGATGGCCTCGTC---------------------------------------------------------------------------------------------------------------------------------------------------------------------------------------------------------------------------------------------------------------------------------------------------------------------GACGATGAACCGCTTGGCGGCG--------------------------------------GGCGGTGCTGACCGCGGCG-----------------------------------------------------------------------------------------------------------------------------------------------------------------------------------------------------------------------------------------------------------------------------------------------------------------------------------------------------------------------------------------------------------------------------------------------------------------------------------------------------------------------------------------------------------------------GTCGGCCTCGGCTTCCAGC-------------------------------------------------------------------------------------------------------------------------------------------------------------------------------------------------------------------------------------------------------------------------------------------------------------------------------------------------------------------------------------------------------------------------------------------------------------------------------------------------------------------------------------------------------------------------------------------------------------------------------------GAGATGGCGGCGAACCACATCAGCCAGTCCAGCCGCAGGTGATAGGG---------------------------------------------------------------------------------------------------------------------------------------------------------------------------------------------------------------------------------------------------------------------------------------------------------------------------------------------------------------------------------------------------------------------------------------------GATGATCGCGGCGGCGATG---------------------------------GGCACTACGAGTTGGGCGAAGTGGTTGCCGGCCACCTCGATTCGGTGCAACGGCTTGGGGAGGTGGTGGAAGAACCAACTCAACGGCCCCGGCATGGGTTGCGTCTCGTGGTGGTAGTACAGGCAGGTGAGTTTGCGCCAGCACGG--------------------ATCCGGCACCGAATTCGACCCGGAACAGCAGCCAGCGCGCCAACAACAACGTCAGAATCGGCGGGGCGGTGCGCTCGTTTCCGAGGAAGATCATCAGGAAGCCGGTTTCCAGCAGCAGAGACTCCCAACCGAACGAATACCACGTCTGGCCCACGTTGACGATCGAGAGGTACAGCACCCACACCAGCAGCCAGGTCAGCATCGCGGCCCACAGCGGCACGAAGGAGGCCGCACCGGCGACGACGGCTGCCGACAACACGGCACCCAACCAGCAGACCCCGGCGAACACCCGATCGGAATA--------------------------------------------------------------------------------------------------------------------------------------------------------------------------------------------------------------------------------------------------------------------------------------------------------------------------------------------------------------------------------------------------------------------------------------------------------------------------------------------------------------------------------------------------------------------------------------------------------------------------------------------------------------------------------------------------------------GTCAGCGTGATGGTGCCGG-------------------------------------------------------------------------------------------------------------------------------------------------------------------------------------------------------------------------------------------------------------CGCGGCGCCGGGGCTGATC--------------------CGGCAGCGCTATCGGCTCGCGTTCACACGGGAGCGCGGCGACCGGTTCACCGTCCAGCAAGGCGC----------------------------------------------------------------------------------------------------------------------------------------------------TTCGGCAAGCCCGGGAGGCTTGAGCTGGTCGAAGCCCAGCG------------------------------------------------------------------------------------------------------------------------------------------------------------------------------CGGCCAGCCGCAGCCCGGTC-------------GCGGCAGGGTGAGCGGCAGCGTCGGCGGGGTTTTGTGGTGCGCCACCGGCTGCGGCGCGGTCGAGGCGGTGGCCGGATTGCCGTCGGCGGCCGCGTACGCCGAGCCGAGGATGTCGGCAAGGTCGGAATCACCGCTGGACCGGGTGGTGT-----------------------------------------------------------------------------------------------------------------------------------------------------------------------------------------------------------------------------------------------------------------------------------------------------------------------TCGGTGATGCCGAACTGCACTCCGGCAGAACCGTCGTTGGTGGCC--------------------------------------------------------------------------------------------------------------GATGCGTCGCACCTGGGCGCCGACCGCGGTGGCGCTGGG----------------------------------TCGAAATCGACCTGCAGCCATTGGCCGACGGCGGCTTGCAGGGCGTTGGACACCCA-----------GGTCACCGTCGACGGCGGC---------------------------------------------------------------------------------------------------CTCCGCGCCCGGCACCGGGTAGTCGGGCACCCGGTTGTGGGTATGCCGGGCATCGCCGGGGGCCCGGATCGCCGACGAGTGGTCGTACACCCGGCCGTAATCGGTCTCGCGGGCCACCGGGGTGTCGGTGACGGCGACCTGGGGCACCGGCAAGCCGGCAGCTCGAGCGTCCGCGGTCATCAGCACCGGACCCAGCGGGGGCTGGCCCTGCAGCCGGCGTCGTTCGTCCAGACGCAGCAGGACCTCGGGTCCGCCGTCGACGCGGGCGAGCTGGTCGGTCGCGGCGAAGTAGGGCGCACCGGGGTTGGCGGGCGCGCTCACCCGGTAGATCTCGACCGCGGGATACCGTGGCCGCAGGCCGCTGTCGTTGACGAAACCCGCCAGCGGATCAGGACCCACCGGCGCGCCGAACTCCGCCACCTTCGACAGCCCGGGCGACCCTGCGATGCTACGGTGCAGCAGAATCGGTCGTGCCGAGC-----------------------------------------------------CGGGCAAGGGTATCGGCGAGTCCCGCGGAAGGGCGGCCGGCGGCGAACAAGCGCTGCACCGAGTCCAGCGCGCGGATCGTCTCCGGCGGAGTCAGGGGGATCGAATCCCGTACGCCCCACGGGCTCTCGCCGAGTACCTGCAACGGCTCGTCGTGGCTGTTGCCCCAGGTCTGGGTGGCGAACGGGGCGCC----------------------------------------------------AGCCAGTCGGCGGTCTCGTGCCAGTACTGGGGAAGCGC--------------------------------------------------------------------------------------------------------------GCGCGAAAGCCCGCAGCCACACCGGCATCGGCACGCTGCCCGGCAGCGG------------------------------------------------------------------------------------GCCGGCGGCGTCCAGGAAC---------------------------------------------------------------------------------------------------------------------------------------------------------------------------------------------------------------------------------------------------------------------------------------------GATTCGATGAAGTCCAGGAACGGCGGACTGA-------------------------------------------------------------CCACCACGCGGTGAATCGCCACCACCGCCGGTTCGGCCGGTGACAGGCCCACCAGATGATCGCCGCCAGGCAGCCGGTCAGGGTCGCGACGGCGTTCACCGCACCCATCAACGCCAC----------------------------------------------------CGCAGCGCCAGGATCGTGG--------ACCCATGGCGCCAGCATCATCGGCAGGGTCTCGGACGAGATCG--------------------------------------------------------------------------------------------------------------------------------------------------------------------------------------------AAGAACGCGCCGTGGGGAAAGAGGTAGCCGTAGGCCTGGTTCTGCGCCTGCCCGAACGGCAGGTCGCTGTTCCACAGATTGAAGGCGCGGGTCAGGAACCGCAGGGGATTGGCGGTGAGGTCGAGCTTTGTGTCGGGTGAGATCTCTCCGGGCGACTGGGCGAAAGTCAG-----------------------------------------------------------------------------------------------------------------CCGTACTCGACCCTGTTGAGCACCGATGACG----------------------------------------------------------------------------------------------------------------------------------------------------------------------------------------------------------------------------------------------------------------------------------------------------------------------------------------------------------------------------------------------------------------------------------------CCCCGGGACAAGCTGGCCCAGCTGCTG------------------------------------------------------GTCGGCGGCATCCTCATCGGCA-----------------------------------------------------------CCGCTGCCGCTGGCGGTGA-----------------------------------------------------------------------------------------------------------------------------------------------------------------------------------------------------GACACGGTGATCGGTGACCGGTCCTTCGGC---------------------------------------------GGACTGCGGGAGGCCGGAGTGCTGCCGGTGCTCAAGCACTTCCCCGGCCACGG--------------------------------------------------------------------------------------------------------CGGTCGGTGTGATGGTGGGTCATCTGCAGGTTCCTGGGTTGACCGGCTCCGAGCCGGCCAGTCTGAGCAAGGCCGCGGTGAACCTGCTGCGCACCGGCACGGGATACGGCGCACCGCCGTTCGGTGGTCCAGTGTTCAGCGACGACCTCTCTGGTATGGCCGCGATCTCAGACCGGTTTGGCGTCAGCGAGGCGGTGTTGCGCACCT-----------------------------------------GAGGTGCCCGCGGTACTGGACGGCCTGGA--------------------------------------------GGTCGGTGGTGCGGGTGGCG------------------------------------------------------------------------------------------------------------------------------------------------------GAACAGCAGATGCTCGACGCGGCGGTGCAGATTTTCTCGGTGAACGGCTATCACGAGACGTCGATGGACGCGATCGCCGCGGAGGCCGAGATCTCCAAGCCGATGCTGTACCTCTACTACGGCTCCAAAGAAGAGCTGTTCGGCGCCTGCCTGGACCGCGAG------------------------------------------------------------TTGCTGCGCAACACCATCG-------------CTACATCGATGCCAACCGGGCGTCCTGGATGGTGCTCTACACCCAGGCCACCAGCTCGCAGGCATTCGCGCACACCGTCCGGGAGGGCCGCGA----------------------------------------------------------------------------------GTCGCGCTGGTGGGCGCCG-----------------------------------------------------GCCGAGCTGATGATCAATCTGTTCTGGCGCGGCCTGAAGGGC---------------------------------------------------------------------------------------------------------------------------------------------------------------------------------------------------------------------------------------------------------------------------------------------------------------------------------------------------------------------------------------------------------------------------------------------------------------------------------------------------------------------------------------------------------------------------------------------------------------------------------------------------------------------------------------------------------------------------------------------------------------------------------------------------------------------------------------------------------------------------------------------------------------------------------------------------------------------------------------------------------------------------------------TGAACATCCCGTGCGCGATGACCGTGGGGAAGCCGAAGAGCTTGGCGGCGATCGCGTTGGTGTGGATCGGGTTGTGATCCCCGCCGAT----------------------------------------------------------------------------------------------------------------------TGCAGGAACGTCGTCACCTGGTGCCA---------------------------------------------------------------------------------------------------------------GATCGGCCGGTACTGCGTGATGTGGTTCTCGATGTGTACCGAACCCATTGCGGCGAACGGGAAATCGAATCCGGTCACCAGTGACATCACCGTCGGGAAGGTCAACGCGAACGGGTAGGTCAGCGGCA-----------------------------------------------------------------------------------------------------------------------------------------------------------------------------------------------------CATGGCCTGGCCGCAGACCCGGATCGTGTTGCCGGTGACCGCATTCGACGCCGGGCTGGCGAAGTAGGCGATCAACTCGGCCACATCCACCGGCTTGCCTCCCTGGAACAGCGAGTTCAGCCGGCGGCCGACCTCACGGGTGGCCAGCGGTATGGCGTCGGTCATCTTGGTCTCGATGAAGCCGGGGGCGACGGCGTTGATCGTGATGCCCTTCTCGGCCAGCACCGGTGCGAGAGCCTCGGTCAGCCCGATCATCCCGGCCTTGGTAGTGGCGTAGTTGGTCTGCCCGCGGTTACCGGCGATACCGGCCATCGAGGACAGTCCGATCACCCGCC--------------------------------------------------------------------------------------------TCGTCCATGTTGGCCAGCAGCTTGTCGCGGGTGATGCCGGCGTTGTTGACCAGGATGTCGG-----------------------------------------TCGACCGCATCGTCGGCGGTGACGTC-----------------------CCTTGCTGGCGGTTTCGGCCAGGTTCTCGGCGGCGG-------------------------------------CGCGAACACCTCGGCGATGGTCGCGCCGATGCCGCGGGCCGCGCCGGTCACCACCGCGACCTTGCCGGCCAGCGGCTTGTCCCAGTCAGCCGGCGG----------------------------------------------------------------------------------------------------------------------------------------------------------TCCTTGCCCAGCGAGCGGGTGAAGCCCTCCAGGGCGCGCTGAG-----------------------------------------------------------------------------------------------------------------------------------------------------------------------------------------------------------------------------------------------------------------------------------------------------------------------------------------------------------------------------------------------------------------------------------------------------------------------------------------AACTTACTCCAGAGTAAGAACAGTGGGTAATATGGCCC------------------------------------------------------------------------------------------------------------------------------------------------TCCAACCAGGACATGTTCACCGCCGCGCTG---------------------------------------------------------GGTGCGGTGCTCAAGCACAGCCGCGACTTCAACCTCATGCGTGAATGCGTGCTGGGC---------------TACACGCCCGCGTACGACCTCCAGCAGGCCTGCGGCACCGGTCTGCAGGCGGCCAACGCGGCCGCCGACGGCATTGCCGCC-----------------------------------------------------------------------------------------------------------------------------GAAGCTGGTGGGCAAGCTGCCGGCCGCGCTCGGTGTGGAGATCCCGGTCAACAGCGAGCCCCGCACCGGCATGTCGATGGGCGAGCACGCCGCGGTGACCGCCAAGAAGATGGGCGTCAAGCGCGTCGACCAGGATGAACTGGCCGCCGCCAGCCACCGCAACATGGCTGCCGCCTATGACAGCGGCTTCTTCGACGACCTGGTCAGTCCGTTTTTACTGCTGTCCCTAGACGACACTCTTCCGCCTGCCTCCAGAGGCGAGAAACTAGCCATGCTGCGTCCGGTCTTCGGCGTGAAGGCCGGTGACGCGACTATGACCGCGGGCAACTCGACCCCCCTGACCGATGGCGCCTCGGTGGCACTGCTGGCCAGCGAACAGTGGGCGGAGGCACACTCGCTGGCTCCGCTGGCCTATCTCGTGGATGCCGAGACCGCCGCCGTCGACTACGTCAACGGGCCCGACGGCCTGCTGATGGCGCCCACCTACGCGGTGCCCCGTCTGCTTGCCCGCAACGGCCTGACCCTGCAGGACTTCGATTTCTACGAGATCCACGAGGCGTTCGCCTCGGTGGTGCTCGCGCATCTGGCGGCGTGGGAGTCCGAGGAGTACTGCAAGCGGCGGCTGGGCCTGGACGCCGCGCTGGGGTCGAT----------------------------------------------------------------------------------------------------------------------------------------------------------------------------------------------------------------------------------------------------------------------------------------------------------------------------------------------------------------------------------------------------------------------------------------------------------------------------------------------------------------------------AGAACGCGGCCTCGTCGAGCTCCATCACCTCGTTGTCGATGGTCTCGATGACCTGACGGGTGCTGGTGAGCAGCGGCAGCATGTTCTTGGCGAAGAACGAAG---------------------------------------------AACCCGCGTCGAGTGCCGCCACCGCCACCGCGGCC-----------------------------------------------------------------------------------------------CTGCGCGGCCATCAGGTAGCCGGTCAGGCTGGCGGCCATGCCCTGGACGTCGG------------------------------------------------------------------------------------------------------CGCCCTTGTCGCGGACGATCTTGCGGAAGAAGAAGTCCTGCGCCTGGATGGCGGTGGTGCCCTCGTAGAGCGAGTCGATCTTGGCGTCGCGGATGTACTGCTCGATCGGGTAGTCCTGCAGGAAGCCGGAACCGCCCAGGGTCTGCAGGCTCTCGGTCAGCTTGGCGTAGGCCTGCTCCGAGCCGAAGCCCTTGACCACCGGCAGCAGCAGGTCGTTGACCTTGTGCGCGAGCTCGCCGTCGACGCCGTGCAGCGCCTTGGCGACGTCCTTGTCCTGGAAGGTGGCGGTGTACAGGTACAGCGCACGCATGCCCTCGGCGTAGGACTTCTGGGTCATCAGGCTGCGACGGACGTCGGGGTGATGGGTGATGGTGACGCGCGGGGCGGTCTTGTCCATCATCTGGGTCAGGTCGGCACCCTGCACGCGCTCCTTGGCGTACTCCAGAGCGTTGAGGTAGCCGGTCGACAGGGTGGCGATGGCCTTGGTACCCACCATCATTCGGGCTTGCTCGATCACGTCGAACATCTGCGCGATGCCGTTGTGCACCTCGCCGACCAGCCAGCCCTTGGCAGGCTTGTCGTGCTGGCCGAAGGTCAGCTCACAGGTGGCCGAAACCTTCAGGCCCATCTTGTGCTCGACGTTGGTGACGTAGACGCCGTTGCGCTCGCCCAGCTCGCCGGTCTCGAAGTCGAAGAGGAACTTCGGTACGAAGAACAGCGACAGACCCTTGGTACCCGGGCCTGCGCCCTCGGGGCGGGCCAGCACCAGGTGGAAGATGTTCTCGAACAGGTCATCGGAGTCGGCGGAGGTGATGAACCGCTTCACGCCGTCGATGTGCCAGGAGCCGTCGTCCTGCTTGACCGCCTTGGTGCGGCCGGCGCCGACGTCGGAACCGGCGTCGGGCTCGGTGAGCACCATGGTGGCGCCCCAGCCGCGCTCGGAGGCCAGTACGGCCCACTTCTTCTGCTCCTCGGTGCCGAGGTG--------------------------------------------------------------------------------------------------------------------------------------------------------------------------------------------------------------------------------------------------------------------------------------------CCTCGGCCAGCATGTCGCGG---------------------------------------------------------------TCGAACAGGTTAAAGACCTGGTCACGGACATTGCTC---------------------------------------------------------------------------------------------------------------------------------------------------------------------------------------------------------------------------------------------------------------------------------------------------------------------------------------------------------------------------------------------------------------------------------------------------------------------------------------------------------AGGCTTGGCCGCCAGTACCTTCGTCCCGGTCTCGCTCGATCCGCCGCTGGTGTCGTTCTGCGTGCAGAACTCCTCGAC-----------------------------------------------------------------------------------------------------------------------------------------------------------------------------------------------------------------------------------------------------------------------------------------------------------------------------------------------------------------------------------------AATGATGGGAGATCACGTCATTTTGCTGCCAGTAGTCGGCCCCATGTTTGAGAGGCACAACTATTGGTCGCTTTCAGTCGCGGCGCGCAGACAGGTCGTTGTATGACGATGATGGGAAGTACTATCGGCAGCCAAAAGCAGAAGGCCAGGACGCAGGATGAAGCGATGAGCCGACCCGCCGGAACCGGTTGCCGGGAACGGGTGGGATGCATGCCCACTTGAGGTCTCGCGGCAGGCGGTGGAGCGTGGCAAAAACGTCGGACCGGGTGAGCAGCGCCGATGGCATGAGTAAGCGTATTTTGCGTTTGATAATCGCGCAGAGCGGCTTCTATAGCGCCGCACTTCAGCTCGGGAATGTCTCGATCGTTCTACCGTTTGTGGTAGCCGAGCTCGACGCCGAATTGTGGATAGCGGCTCTTATTTTTCCTGCATTCACGGCCGGTGGGGCGATCGGGAATGTGGTCGCGCCGCCGGCGGTGGCCGCCGTTCCACGCCGTCACCGATTGTTCATTATTGTGTCCTGTTTGGCCGTCCTGGCTGGCGTCAATGCCTTGTGCGCAACCATCGGCAAAGGAAGCGTCGCTGGAATCCTATTGGTGGTCAATGTGACGCTGATCGGGGTCGTTTCGGCGATCTCCTTCGTCGCCTTCGCGGATCTGGTGGCGGCTATGCCATCAGGAACCGCCCGAGCCC--------------------------------------------------------------------------------------------------------------------------------------------------------------------------------------------------------------------------------------------------------------------------------------------GGCTCGGTCGTGCTCGGGTCCTCGTTCCACAGCATTCGCGTCGCCGCCGTACCCGGGGACCAGCCCGACGAGGTCGTTGCCGTCGTCCTTTTCGTCTGCGTCGGACTCTTGGGTGGGATCGCGTTGTGGAACCGCGTC---------------------------------------------------------------------------------------------------------------------------------------------------------------------------------------------------------------------------------------------------------------------------------------------------------------------------------------------------------------------------------------------------------------------------------------------------------------------------------------------TCATACTTCCGGTCGGCAACCCGTTCCTTCATCGGGATCAGCGCGTTGTCGGTGATCTTGATGTTCTCCGGGCACACCTCGGTGCAGCACTTGGTGATGTTGCAGTAGCC----------------------------------------------------------------------------------------GGGCCGGCGAAGGCCTCCTTGTTCTCCTCGTGGTCACGCACCACGTGGCAGACGTTCTGGCACAGGAAGCACTCGATGCACTTGCGGAATTCCTG---------------------------------------------------------------------------------------------------------------------------------------------------------------------------GTCGAAGGTCGACATCCGGGTCATGCACATCAGCCGCGGACGGCCGTTGATCTCCGCTGAGCAGGACCCGCACTTGCC----------------------------------------------------------------------------------------------------------------------------------------------------------------------------------------------------------------------------------------------------------------------------------------------------------------------------------------------------------------------------------------------------------------------------------------------------------------ACGCACTCGCTGACCAGCAGCATGTTTCGCATGTCGATGGCCAGATGCCAGCCCGG----------------------------------------------------------------------------------TCGTCGGCCTTGCGGATGATGCCGACCAGGTCGTTCAT---------------------------------------------------------------------------------------------------------------------------------------------------------------------------------------------------------------------------------------------------------------------GCCTGGCACCGTGGCGGCGCCGGTGTCCGCGTCTACTTCGACACCGCCCATCACGTAGTGACAGGTGGGGCCGACTTCCATTGCCTGCGTTGTGATATCGACTTCAGCGAGCTCTTTGAACTGGTGATACATCGCCGGCAATCGCCGTTTGATCTCGGCGGGTGTCAGCCGGGATGCGATGTCGAGGTACACGCCGCCGTGCGGGGTACCGCGGCGTGCCTTGACCTCGGAGTTGATGGCGCGGGCCACCTCGTCGCGGGGGAGTAGGTCAGGGGTGCGTCGGGCGGAATCGTTGTCCTTGAGCCATTGGTCGGCTTCTTCCTCGGTCTCGGCGTACTGGCCCTTGAACACCGCGGGGATGTAGTCGAACATGAACCGCTTGCCCTCGGAGTTCTTGAGCACGCCGCCGTCGCCGCGAACACCTTCGGTGACCAGGATGCCCTTGACA----ACGGCCAGACCATGCCGGTCGGGTGGAACTGGATGAACTCCATGTTGATCAGTCCCGACCCGGCGCGCAGCGCCAGGGCGTGGCCGTCGCCGGTGTACTCCCACGAGTTCGACGACACCTTGAACGACTTGCCGATACCGCCGGTGGCCAACACGACCGCAGGTGCCTCGAACA-----------------------------------------------------------------------------------------------TTGATCCGCGCCTCGTAGTCCCCGAGTTCGGCCTTGTCCTCCTGCTGCAGCGAGACGATCTTCTGCTGCAGCGTGCGGATGATCTCCAGGCCGGTGCGGTCGCCGACGTGGGCCAGCCGCGGGTAGGTGTGCCCGCCGAAGTTGCGCTGGCTGATCTTGCCGTCCTTGGTGCGGTCGAACAGCGCACCGTAGGTTTCCAGTTCCCACACCCGGTCCGGGGCTTCCTGCGCATGCAGTTCGGCCATCCGCCAGTTGTTGAGGAACTTGCCGCCGCGCATGGTGTCACCGAAGTGCACCTGCCAGGAGTCCTTGGTGTTGACATTGCCCATCGCGGCCGCGCAGCCGCCCTCGGCCATCACGGTGTGGGCCTTGCCGAAC---------------------------------CGTTCGCGGGCCTCGATCACCGCGCGTAGACCCGCTCCGCCGGCACCGATCACGACGACGTCGTAAGAGTG-------------------------------------------------------------CTGAGATCGGAGATGGTGCCGCTGGCCACCAACATGATGTAAAAGTCGGTGAGGACCAGGGTGCCCAGCGTGATCCAGGCGAAGAGCATGTGGCGGGTGTTGAGTTTGCTCACCTGTGTCCACATCCAGTAGCGGACAGGGTGTTTGGAGAAGTGCTTGAGGCGGCCGCCGGTGACGTGCCGGCACGAGTGGCA-------------------------------------------------------------------------GACGGCGAATGGAATGCCACGATCGCGTCGTAGGTGTTGA-----------------------------------------------------------------------------------------------------------------GTCGGGGACTGCCACACCGAGCGGTAGTACGCCTTGCGGTAGTAGTAGCACGTCAGCCGGAA--------------------------------------TCCACCCTGGAACATGCCCGAACCAGACGCCGAGATGACTTGCGCCGGGCTTGCAGGACGCGCTGCCTCACGGCGAGTAGAACGGCTTCACGTACTGCTATTTTTCCACCCA---------------------------------------------------------------------------------------GAGGTCGGTGCGAAGCGTCCGTTCTGGGATTTGTGCACGGGTGGGTGTGAAAACGCCGATCGCAGGACGGTTCGCCGTGGGTGCGCTCATCTAATGTGATCCTCTTCGCGTGTTATCTCGTCGAAGGGTACACAGAGAACGGCCCCCTTTTTCTGGGGGGCTCGGTTGTTCAGTACCTGTGACCTCCGACACCCTCATCGTCGACATCGCGCCAAAATTCGCGATCGTACTCGGTGTCGGGGATGGCGAGTTTCTCGCTGGGTTGCGGAACGGCGGCCCGAGCCAGGTCTAATGCAGAGACGTCGGTGTCGAGCAATTCGATGTCGGTGAGGATCCGGTCGGCATCCAGCACGATGCGACGCGTTGCCGGGTTGTCGCCGAATCGCGCCTTCAGTGCGGTCACGCACCGCCGCAGTCCGCCGACGAGGTCGTGCAGTTCGGCGAGTTCGGCAGTCGTAGACAATGGGTGCTCCCTGGGCTGGCGGTGTTACAGATCACAGTACGCTCCCGATACTAGCTATCGACGGACAGAGTCGTTGGGTCTACTC-----------------------------------------------------------------------------------------------------------------------------------------------------------------------------------------------------------------------------------------------------------------------------------------------------------------------------------------------------------------------------------------------------ATCCTTGACGATCTCGGCG--------------------------------------------------------------------------------------------------------------------------------------------------------------------------------------------------------------------------------------------------------------------------------------------------------------------------------------------------------------------------------------------------------------------------------------------------------------------------------CTGCGGATCACGGTGCTGG---------------CCGCCTATGACCGGGTCGGCCTGACG------------------------------------------------------------------------------------------------------------------------------------------------------------------CTGGTGCTGGCCACCGGTTCCTACGCCTTCGTTCCGCCCGTGCCCGGTCACGACCT------------------------------------------------------------------------------------------CGGGGTGGTCATCGGCGGCGGACTGCTCGGTCTGGAAGCCGCGAATGCGTTGCGCGCGTTCGGGTTG---------------------------------------------------------------------------------------------------------------------------------------------------------------------------------------------------------------------------------------------------------------------------------------------------------------------------------------------------------------------------------TACGGCTTGGTGGGGCCCGGGTACACCAGTGCCGAAGTGGTCGCCGACCGGCTGCT----------------------------------------------------------------------------------------------------------------------------------GTGAAGCGCACATATGCCAAGCTGGTGCTCTCCGACGACGCCACCACGCTGCTCGGTGGCATCCTGGTCGGTGACGCGTCGGCCTACGGGGTGTTGCGGCCGATGGTCG-----------------------------------------------------------------------------------------------GCCCAGATTTGCTCGTGCAACAACGTCACCAAGGGCGA--------------------------------------------------------CCGCGGCCGGCACCTCGTGCGGGTCGTGCGTACCCCTGCTCAAGCAACTGCTCGAGGCCGAGGGGGTCGAGCAGTCCAAGGCGTTGTGCGAGCACTTCAGCCAGTCGCGGGCCGAGCTCTTCGAGATCATCAGTGCCACCGAGATCCGTACCTTCTCCGGGCTGATCGAGAAGTTCGGCACCGGAAAAGGTTGCGACATCTGCAAACCCACTGTCGCCTCGATCCTGGCCTCGACCAGCTCCGATCACGTGCTGGATGGTGAGCAGGCCTCGCTGCAGGATTCCAATGACCACTTTCTGGCCAACATCCAGAAGAACGGCAGCTACTCGGTGGTGCCC----------------------------------------TGATCGGCGAGATCGCAAGGGACTTCGATCTTTACACCAAGATCACCGGGGGCCAGCGGATCGACATGTTCGGTGCCCGGGTCGATCAG------------------------------------------------------------------------ACCGTGAAGAGTTGTGTCGGCAGCACCTGGTGCCGGTACGGCCAGCAGGATTCGGTG---------------------------------------------------------------------------------------------------------------------------------------------------------------------------------------------------------------------GAGACGCTGATCCGCTACATCGATCGCTTCCTGATGTTCTACATCCGCAC-----------------------------------------------------------GCGAGGTGGTCTGCGAGGAC------------------------------------------------------------TGCGAATGGAAGGGCGTGCTGGAGGACCCGGAGAAGCTCTCGCGTTTCGTGTCATTCGTCAACGCACCCGA-----------------------------------------------------------------------------------------------------------------------------------------------------------------------------------------------------------------------GCTCTGTTCCGTCTCGATGACGGTTCGTTGCACGCGGTGGGAAACATCGACCCGTTCTCCGGTGCGGCAGTGATCTCGCGCGGCATCGT-------------------------------------------------------------------------------------------------------------------------------------------------------------------------------------------------------------------------------------------------------------------------------------------------------------------------------------------------------------------------------------------------------------------------------------------------------------------------------------------------------------------------------------------------------------------------------------------------------------------------------------------------------------------------------------------------------------------------------------------------------------------------------------------------------------------------------------------------------ATCGCCGAGCAGGTCGAGG---------------------------------------------------------------------------------------------------------ACGGTGCCGAACACCGGTCCG-----------GCCGAGGAACTCCTCGGCGGTGTCACCGCGGGTGATCCGGCCGTGGTGAACCTCGTACCCCGACGCGGGCACACCGAGTCCTTCGCCGCGCGGTAGCCGCAGCACCTTGTGGGGGGAAAATGCGGTCTCCACGTCGAGCAAACCCAAGCCCTCGACCTCGGTCACCTGCCCTCCCGGACCTTCGATGCCGTACGGGTCGCGAATCACCCGGCCCAGCATCTGGAACCCGCCACAAATGCCGAGCAGCGGCTTGCCCGCCGCAACATGCACCAGCAGCGCACGATCTAGGTCTCGCGCCCTCAGCC------------------------------------------------------------------------------------------------------------------------------------------------------------------------------------------------------------------------------------------------------------------------------------------------------------------------------------------------------------------------------------------------------------------------------------CGATGTCACCGACGACGAT-----------------------------------------------------------------------------------------------------------------------------------------------------------------------------------------------------------------------------------------------------------------------------------------------------------------------------------------------------------------------------------------------------------------------------------------------------------------------------------------------------------------------------------------------------------------------------------------------------------------------------------------------------------------------------------------------------------------------------------------------------------------------------------------------------------------------------CCGCTGGGGCCTCGGCGCT-----------------------------------------------------------------------------------------------------------------------------------------------------------------------------------------------------------------------------------------------------------------------------------------------------------------------------------------------------------------------------------------------------------------------------------------------------------------------------------------------------------------------------------------------------------------------------------------------------------------------------------------------------------------------------------------------------------------------------------------------------------------------------------------------------------------------------------------------------------------------------------------------------------------------------------CCATCGTCGTCGCGGCCTGGATCCACATCCGCACGTAATCGGCTTCGTTGACGGCGATCGGGATGGTGTTGATGCCGAAGAAGTT------------------------------------------------------------------------------------------------------------------------------------GGCCTGCTCCAGCCACGCCAGATA-------------------------------------------------------------GCGGCCAACAGCGCGGCCAGCTCGTCGGCCGTCTCCGCGTAGGCGCTGCTCAACGAGGGCCAACCCTCGGCCGACACCAGCAGCGGACCGGGACCAGGCCCGCTGCTTAGCAGCCCCGCGTGCACCTCTGGGGGGGAAGCCATCCAGA---------------------------------------------------------------------------------------------------------------------------------------------------------------------------------------------------------------------------------------------------------ACAGTGGCGGGACCGCGCCGGATTCACACCGGCTTCC-------------------------------------------------------------------------------------------------------------------------------------------------------------------------------------------------------------------------------------------------------------------------------------------------------------------------------------------------------------------------------------------------------------------------------------------------------------------------GGACTTACTCATTTGGCTATCCGCGACCGATATCGCCGACCAGGTAGCGCTGCATTGTCGGGCCAATGGCGTCGACCAGCATCTCCACCGACATGGAGTGCAGCGGCTCAGAACGCACCCCGTAGCGCATGATGCCCAAACCGACGAGTTGAGCGGCGCACAGCGACGCTCGGATGGCAATCTTGTCGGCCCCGAGCATCTTGAGCAACGGGTTGAAGACCGGTCCGATGAACATGGACTGCACGATCTCGGCGGTCTTGGCTAGCCCGGTGGTTGCGATGGCGCTCGCCGCAAAGGGACCGCCGCCGGCCGCATCCCAGAGGGTGATCAGCACGTAGAGGGTTCGGCGGCCTACCTGGTTGACGCTTCCGGTGACGATTTTTTCGATGAAATCCGGTGTGCCGAAGCGCAACCGCAGCATCTGCGCGACCGGGTCGAGGAGTCCGCGTGATGGCTCTTGGCTACGGGCCATCGTGTCAAGATCACCCCGCTGTGATCAAAGATCAAGCGTCACCGGTGTCGGCGTGCCATGCCAGCGGTGCAGCCGTTGCTGACGTGCTACCGCGCTGCGAAATCGGTTCGCGACCAGCTGTGCCAAGCC--------------------------------------------------------------------------------------------------------------------------------------------------------------------------------------------------------------------------------------------------------------------------------------------------------------------------------------------------------------------GCCCCAACGCGGGGGTGACCGGGACATGCGGGTGCGCACTGGCTGCGACATGAGCGGGCAGGTCGGTGCGAACATGATATCCGCGGGACAAGAACGCGGGCACCACGATTGCGGGACGGCAGGAAAGGGCGGAAAGCACTTCGCTGGGTGAGGGTCCGAGCACATCAACGAAGGCGACCTGCACAGTGCGGTCGACGAGCGCGCTCACTTGCGCGGCGATGGCCGCTAGCATCGCGACACCGGACGGTCTGCGGGTTCCGTGGGCCGTCAAGATCAGGTTCATACGTCATCGTGCCGGCTGTCAACGGCGAGACGGTAGCCACGTTTCACCACTGTTGCCAC-------------------------------------------------------------------------------------------------------------------------------------------------------------------------------------------------------------------------------------------------------------------------------------------------------------------------------------------------------------------------------------------------------------------------------------------------------------------------------------------------------------------------------------------------------------------------------------------------------------------------------------------------------CCGTGCAGCTGGACGGCAA--------------------------------------------------------------------------------------------------------------------------------------------------------------------------------------------------------------------------------------------------------------------------------------------------------------------------------------------------------------------------------------------------------------------------------------------------------------------------------------------------------------------------------------------------------------------------------------------------------------------------------------------------------------------------------------------------------------------------------------------------ACTCCGCCGAGCGCCCCCACCGCTCCGGCGAACCCGATCAGCGCACCCGACATCGCTCGCGACCACTGC-------------------------------------------CGAAGATCGACGGGATCATCTTGTACACAGAGCCATTGACGATGCCGGACAAAATGAACAGAGCCGTGAAGCCGATGACGTAGCCGACCATCGTCGCAGTCGGAATCGGCCCGGCCAGGTGGTCACC-------------------------------------------------------------------------CCACCGATCCGGTCGGCCAGCTTGCCGCC----------------------------------------GCGATCTGCGCGGCATGCAGAGAGGCCTGTGCCGCGCTCTGTCCGCCGGCGACGAAGTTGATCTGCAGCACCTGGCCGAAGGCGAACGAGAATCCGATGAAGGATCCGAAGGTTCCGATGTAGAGAAGTGCGATCACCCAGGTGT--------------------------------------------------------------------------------------------------------------------------------------------CCTGCCGTGGCGATGACCAGCAGGCCGACCAGCTGGATCATCGGCACCCCGATGTTTCCGCCGCCGGCGTTGAGTCCCAACGCCCAGCCCTTGAGCCGCTGCGGGTAGAAGGCGTTGATGTTGGTCATCGAGGAGGCGAAGTTGCCGCCGCCGAAGCCGGCCAGGGCCGCGCACAGCAGGTACGGCCACAGTGGCAAACCGGGATTGGCCAGCA--------------------------------------------------------------------------------------------------------------------------GCGGTGGCGCCCAGCAGGAACTTGTCCCCGGCGGAGAAGCCGTACACGGCTTCGGGCATGAAGAGCACCATGACCGACCACATGGTCCACACCGAGAACCCGACGTGCTCGGCCACCACCGACCAGAGCAGGTTTCGTCGGGCGATGTACTTGTTACGGGCCTCCCAGGCCACGATGTCTTCGGGATCCCAGTCGGTGATCG-------------------------------------------------------------------------------------------------------------------------------------------------------------------------------------------------------------------------------------------------------------------------------------------------------------------------------------------------------------------------CCGAGCTGGTAGGCGCCGCGCAGCACCTGTTCGACCGCGTCCAACAGCGCGCTCACCAGGCGTTGGCCCCGCCAGTCCGCCCGCACCGCCACGGCTTCCACGTACCCGCAGCGCAGCGCGGTGTCGCGGTAGAGCAGCCGGCGCTGGACCACCGCGGCATGCGCGATCAGAGCGCCGTGGTGACAGATGAAGGCGTGCATGCCACCGAGCGCGTGCTCCCAGTCGGTCTCGGTGAAGTCACCGGCAAACGCGCCGGTGACCATCTGACGGATGTCCTGGCGGGTCTCGCTGTCAAGATCGGCGGTGTGGACCAGGCGGGCCGTGTGTACCTGGG-------------------------------------------------------------------------------------------------------------CTTGTCGATGTCCTCGTCGGTCACCACGCCGATCACCGGATAGCCGCCGGTGACAGGGTGGTCAGGCCCGAGGATCACCGGGAAACCGTTGGGCGGGATCTGGATTGCCCCTCGGGT------------------------------------------------------------------------------------------------------------------------------------CCAGTCGTCGCGGGGCCCGGGCACCAC-------------------------------------------------------------------------------------------------------------------CCGATTGCCGACATCACGTCGTAGCTGCGTGA----------------------------------------------------------------------------------------------------------------------------------------------------------------------------------------------------------------------------------------------CCGGGATTGGCGACCAGCCGGTTGGCCAGCGTGTGGGCGCGACGGTCGGCGGCACCCGAGCGGGTGACCCCGAGGTGGGCCATGCCGGGCCGGCCGAGGTCCTCGACCAGGGCGAGCGGTCCGGTGCGCAGAACTTCCAGTGT-------------------------------------------------------------------------------------------------------------------------------------------------------------------------------------------------------------------------------------------------------------------------------------------------------------------------------------------------------------------------------------------------------------------------------------------------------------------------------------------------------------------------------------------------------------------------------------------------------------------------------------------------------------------------------------------------------------------------------------------------------------------------------------------------------------------------------------------------------------------------------------GTGAAGATGTGGCGCCGCTGGGCGGTTGCCTGCGACGCCGCAATCTCCGGGTCGGCCAACAACGCCTTCTCGTCCTCGGGGCTCTCGGTGGTCCAGATCAGCACATCGGCGGCATCAAGCACCGCTTTAATGTGATCGCGCGGAATGACGCCGCGCTGATCGACGG----------------------------------------------------------------------------------------------------------------------------------------------------------------------------------------------------------------------------------------------------------------------------------------------------------------------------ATCGGCGTCCACCCCGGCGC-------------------------------------------------------------------------------------------------------CGCCCACGGCCACACCGCGTACGGCTGACCGCCGAACCAGTCGGTCGTCGCGACGGGCACGACACCGAGGGCCAGCAGGTCGTCCTGCTCGGTG----------------------------------------------------------------------------------------------------------------------------------------------------------------------------------------------------------------------------------------------------------------------------------------------------------------------------------------------------------------------------------------------------------------------------------------------------------------------------------------------------------GACCGGCGCCCCCGCTGCCC------------------------------------------------------------------------------------------------------------------------------------------------------------------------------------------------------------------------------------------------------------------------------------------------------------------------------------------------------------------------------------------------------------------------------------------------------------------------------------------------------------AAGGTGATGCGCACGGCGATC---------------------------------------------------------------------------------------------------------------------------------------------------------------------------------------------------------------GGATTGCGGGAACCGAGCGGCGCCTCGGTAAGCGGGCGCCGGGTTTCGGCCTCGCGGACCCGTCCGTTCTCGGCGAGCAGCCAGTTGTCTACCAGCACACCCTCTTCGTTGCTCTCGCGGCTGTCGTCGGGCAT------------------------------------------------------------------------------------------------------------------------------------------------------------------------------------------------------------------------------------------------------------------------------------------------------------------------------------------------------------------------------------------------CAACAGCACCGGGTCGGCCTC----------------------------------------------------------------GCGAACAGATGCCCGGTCCACGTCATCGTCCACTGCCAGCCGTCGTCGCCGCCGGTGGTGCCGTTGCCCTCGGCGACGATCGCCGCACCGGTCAGCACGTCGCCCGGCCGCATCGCCTCCCTACGCCGCAGCGGTGCGTCGCGCCACAATCCGTTCGAATAGATCCGCACGGTTTCCGACGAGCCGGTGGTGTCGTTGGCCTGATCGCCCAGCTGGGACAGGTCGGGCTGGGCGGTGAGCCCGGTCGCCTCGACCGAGATCGCTTCGGCGATCAGCGGACGATCCAGCAGGAACGTGTAC-----------------------------------------------------------------------------------------------------------------------------------------------------------------------------------------------------------------------------------------------------------------------------------------------------------------------------------------------------------------------------------------------------------------------------------------------------------------------------------------------------CCCGTCGTCGCCGGTCCGCGCGGC----------------------------------------------------------------------------------------------------------------------------------------AGCGGTCCGCCGCCGCGGTAG----------------------------------------------------------------------------------------------------------------------------------------------------------------------------------------------------------------------------------------------------------------------------------------------------------------------------------------------------------------------------------------------------------------------------------------------------------------------------------------------------------------------------------------------------------------------------------CCACCGCGACCGCGCGGATTCCGT----------------------------------------------------------------------------------ATCGACCTCGACGACCCGCG----------------------------------------------------------------------------------------------------------------------------------------------------------CATCCGCACCGCGTCGACGCGCGTGCCCGCCCCGCCGTTCGCTAGCAGCGCACGGATGCCGGCCACCGCGGCGTCGCGATAGCGGGCCGGGCTGTCCGACAGCACCTTGTGGGTCAGCAGCCGTCCGTCCGGCCGGCGCGCCACAACGTCGGTGAACGAGCCACCCCGCTCGACCCAGAAGTGCCACCCCGCGCCAACCACCCGGACTCCCCCTTCACGCTCCCAGCCGGTCCCGTCCTCACAACGGCAGACGGGCCGAAGCCACCTAAAGGTATCTCCGCTGTAACAGCGCGCATCCGGGCCGGTAACAGGGTCTCTTTAGCGT-------------------------------------------------------------------------------------------------------------------------------------------------------------------------------------------------------------------------------------------------------------------------------------------------------------------------------------------------------------------------------------------------------------------------------------------------------------------------------------------------------------------------------------------------------------------------------------------------------------------------------------------------------------------------------------------------------------------------------------------------------------------------------------------------------------------------------------------------------------------------------------------------------------------------------------------------------------------------------------------GGCATCGGTACCCTGGTCCTTCCGATGGGCGGCAAGCCTTCCGAGCGGATCGGCGGTGCGTGGATGACCGC------------------------------------------------------------------------------------------------------------------------TGGTTCGAGCTACCGGTTGATCTCGAGGATCTTCCAGTTCAAAGGCGAACTCGCCGCCGGGGATCCTTTAACGATTGTGAACATGCGCCGACAGGCCGCCGGAGCGCTGAGCATCATATCCTCGATCGGCGCGCTCGGCGGCGTTGTCGTGCCGCTGGACTACGCCTGGTCGAAGGTGCACTTCGACAATATCGAACCCGCCATGCACTTCTACGTGGCGTTCTTCCTTGCCCTGCTCGTCGTCACCTGGTAGTGCTACCTGCGTAGAACCACCCCCATAGGCCAGGTGGGGGTGTAGTTAGCGCGGAGGCGGTCTCACGTTGTGAGCCACGCGCAAACTGAGACTCTGCCGATGTCAACGACCAGCTCAGCACCGAGCTTGTCCAGCGGAATGGTGACGTG---------------------------------------------------------------------------------------------------------------------------------------------------------------------------------------------------------------------------ACGCGAGTAACGGTGATGACACGCGCTGCATCGTCGACGACGCAAACAACGCGACAGTTGCCGAGGCGGAGGCGGTAAGTGCCGTCGATGCCACTCATCCTCGCGCAGCCACCCGGGCCCGGTTCGCCGGCGAGCGCGGCGACGGCGGCCAGATGCCCGGCTGGTCGTGGCGGTTCAGCTGTCGGATTGCTCTATCTGCCGTGTTTTCGATGTCGACCGCGTACCCACTTCCTATCCAAAAATGTTCAGCCTTCAGATGCATAATATAAGCCCTACTTTTGCCGACGCGCTCTCACC--------------------------------------------------------GGTACGTGCTGCAGATTGACCCGCACCCGATACCAGATCGAACTCGGGCCACGCATCCCGTCGAGCAGCACATCGGCGGGCC--------------------------------------------------------------------------------------------------------------------------------------------------------------------------------------------------------------------------------------------------------------------ACCTCGTCCCAGCGCAGCGGGGTGGATACCCGGGCATCAGGGGTGGCCCGCACCGAGTACGCCGAGGCCACCGTGCGGTCTTTGGCGTTCTGGTTGAAGTCGACGAACACGCCCCCGCGTTCCTCCTTCCACCAGCG-------------------------------------------------------------------------------------------------GCATAGATGTGAAAGCCGCGCGAGCCAGACGTCTTCGGCCACGCGGTCA---------------------------------------------------------------------------------------------------------------------------------------------------------------------------------------------------------------------------------------------------------------------------------------------------------------------------------------------------------------------------------------------------------------------------------------------------------------------------------------------------------------------------------------------------------------------------------------------------------------------ATCGGACAGTACGTCGCGCGCGGCACTGCCGAGTTGCATTCCCTGCGGACGATCATCGAATCGGGACCGATCGGGCTGGAGCAGCCGCTGAACTACGCAGCGCTCGCAGCCGAGATCAGCAAGTGGGGGGAAGTCGGCATGAGGACGTAGCACAATGCCAGGCGCTCCCCCAACCGGGCGGCCGTCATCGACTAAGAAGGAACGCTCACGTGTGCAGAAATAGCCGAGGACGCACACGCGGTGGCAAATGGACTACTGGCCAAGGG---CCGCGCCGGGGACGGCGTCGCCATCCTGGCGCGCAACCACCGGTGGTTCCTGATCTCCCAATACGGTGCAGCCCGCGTCGGGGCCCGGATCATCATGCTCAACTCCGAGTTCTCGGGACCGCAGATCAAAGAGGTCTCCGAGCGCGAAGGCGCGAAGGTGATCATCTACGACGACGAGTACACC-------------------------------------------------------------------------------------------------------------------------------------------------------------CGATCATCATCTTGACCAGCGGCACCACCGGCACCCCCAAGGGGGCG----------------------------------------------------------------------------------------CGCCGATGTTCCATGCGCTCGGGTTCCTGCACGCCACCATCGCGATGATGCTCGGCTCGACGCTGGTGCTGCGTCGCCGGTTCAAGCC----------------------------------------------------------------------------------------------------------------------------------------------------------------------------------------------------GTCATCTACAACCTCTACGGATCGACCGAGATCGCCTTCGCCAGCATCGCGCGGCCCAAGGATCTG-------------------------------------------------------------------------------------------------------------------CCTTCCCGTTCAAGGGATATACCGGCGGTGGAGGCAAGGAGATCATCGACGGCATGTTGTCGTCGGGCGATGTCGGATATTTCGACGAGCACGGCCTGCTCTACGTCAGCGGCCGCGACGACGAGATGATCGTCTCCGGAGGGGAGAACGTCTTCCCGGCCGAAGTCGAGGATCTGATCAGCGGGCATCCCGACGTCGTCGAGGCCACCGCGCTCGGCGTCGAGGACAAGG-----------------------------------------------------------------------------------------------CGCTACAAAGTGCCGCGTGAAGTGGTGTTCCTCGACGAGTTGCCGCGCAACCCGACCGGCAAGATCCTCAA--------------------------------------TTACGGGTCGCGGGGCAGGCCCAGGAGCCGTTCGGCGATGATGTTGAGCTGGACCTCGGTGGTGCCGCCGTAGATCGTGGTGGCGCGGCTGGC-------------------------------------------------------------------------------------------------------------------------------------------------------CCGGCCAACGTCAGCAGGGTGGACCGCAGGTTGAGCACCTTGGCGGCATGGCCTTCGGCGATCA--------------------------------------------------------------------------------------------------------------------------------------AGGGTGTTGCGGCTGACCTCCCAGCCCCGGTCGACCTCGCCGAGCACCATGTCATCGGGCACGAATACGTCGTCGATGAACACGGTGTTGAAC---------------------------------------------------TTCATGTCGAGCAGGAAGTACGTGATGCCATTGTG-----------------CCGTCCGCGCCAGCAGCGCGCCCCATGCGGAGAACTGTGCGCCCGTCGTCCAGATCTTCTGCCCGGTGATACGCCAGCCGCCGTCGACCTTGGTGGCCTTGGTGGTCAGGCTGGCCAGGTCCGAACCCGCACCGGGCTCGGAGAACAGCTGGCACCAGATCATCTCGCCGCGGAACGTCGGCGGCAGGAAGCGCTGCTTCTGCTCGTCGGTGCCGAACGCCACGATCGACGGGATGATCCACGACGCGATGCCCATCTGTGGGCGCCGAACGCGGCCGGTGCTGAACTCCTGGGCGATGATGATCTGCTCGACCGG-------------------------------------------------------------------------------------------------------------------------------------------------------------------------------------------------------------------------------------------------------------CGGTAGTACACGTTGGTGTCGTGCTCCCAGGTGAATCCGATGCCGCCGTGCACCTGGATGCAGTCCTG-------------------------------------------------------------------------------------------------GCCGCGTCCCAGACCGCGGCGGTCGCGCGTTCGGTCTCGGCGATCATTCCGGCGCACTTGTGCTTGATCGCCTGGAATTGGCCGATCGGCCTGCCGAACTGTTCGCGGATCTTGGCGTATGCGG--------------------------------------------------------------------------------------------------------------------------------------------------------------------------------------------------------------------------------TCGATGGCCACGGGCAGCACCAGCACCGAGGCCTGCGCCGCGGCAGGCACCGCGCGCGCCTCGCCGCGGATGACCAGACCGTCGCCGTGGCGAGTGGCGGTCAGGCCGGAGTCGATGGCGTAGGCGGCGATGGCCGCACCGGTTGCC--------------------------------------GATCAGCGCGCTGGCGATCGCCGACGGGACGAAGGGCCCGGGCACGGCGCCGTAGCCGAACTCGGC-------------------------------------------------------------------------------------------------------------------------------AGCGCCTCGTGGAGCACCTCCGACGGCGCTACCCGCGCTACCAGGGACCGAACAGAATCGGCCAG--------------------------------------------------------------------------------------------------------------------------------------------------------------------------------------------------------------------------------------------------------------------------------------------------------------------------------------------------------------------------------------------------------------------------------------------------------------------------------------------------------------------------------------------------------------------------------------------------------------------------------------------------------------------------------------------------------------------------------------------------------------------------------------------------------------------------------------------------------------------------------------------------------------------------------------------------------------------------------------------------------------------------------------------------------------------------------------------------------------------------------------------------------------------------------------------------------------------------------------------CCCGGCAGCCGCACGCCCCGCGCTTCGCGACGGCAGCCCGACGAACTCTCGGATGACCACGGGCGTGGCAGAACGACCAGTCAATTTGAGCTGTCCTCATTACTGTAGATGGCGCGGTAGTAAATGTTGGCCAAGGTCTGGATGCACGCCTGATCGTCAGGTTGTCCACGGCGTGAACGCTTACCGCTGAGCTGCAGGTAGCAAAACTGGTTGAACATTGCCACAATCGCCTCGGCCATCAACTGGGGGTCATCGCCGACGCAATAGCCGTGCGCCTGAGCGCGTTTGACCGTCTCGGTGA--------------------------------------------------------------------------------------------------------------------------------------------------------------------------------------------------------------------------------ACCATGGCCTCTTTCGAGGCGTAGTAGTTGTAGAACGACGCGGCCGAGCGGCCCGCTTCGGTGGCGATATCGGAGATCGTCGTCGCCAGGATGCCCTTGCGTGCCACCACCGCCCGCGCGGCGCTGTCGATCGCGGCCTGGGTCTGGCGACCGCG-------------------------------------------TCTGAATCTGATGTTAGATTCAGATTC-----------------------------------------------------------------------------------------------------------------------------------------------------------------------------------------------------------CAGCACTTCTTCTTCGACGCGGGCAACGG-------------------------------------------------------------------------------------------------------------------------GCCTTGCATGTGCCCGCCGACAAGTTCGACGAGTACCGGCAGAAGCTCAAGGCCAAGGGCGTTCGCGTCGGCCCGGTGCTCAACCACGACGACAGCCCGATGCAGGCGTCGGCGGCGGTGCACCCCGGCGTCTATGTGCGGTCGTTCTACTTCCTGGACCCTGACGGCATCACCCTGGAATTCGCATGCTGGACCAAGGAATTCAC-----------------------------------------------------------------------------------------------------------------------GTCGGTGAGTTCATCGAGCA-------------------------------------------------------------------------CCCGACGCCGCCGACGGCG--------------------------------------------------------------------------------------------------------------------------------------------------------------------------------------------------------------------------------------------------------GGCGACCAGCTCGGCCACC----------------------------------TGTCGGTGAAGCTTTCGTAGAAGTAGAGCACCGACAGGACGGCACGACGGCAAAGGGTGCGGATGGTTAGCTCGGCGATGGGGTGCTGGGCGGACCCCAACAGGTCCAGGCCGGCAGAGAGGAACTGGAGACGGGGCGTCGCCAGTCGCTCGGCGGCATCGAC-------------------------------------------------------------------------------------------------------------------------------------------------------------------------------------------------------------------------------------------------------------------------------CCCGGCCAACGTGATCATG------------CCGGGCGTCGGGTACGGCGTGGTCGAGAGCCGGGTCGAAAGCGGCCG-------------------------------------------------------------------------------------------------------------------------------------------AGCCCGGTGTCCTACAACGCTTTCGACCCCCAGCTGCAGTTGTGGGTGGCGGCATGCCT--------------------------------------------------------------------------------------CGATGGGCACCACATTGCAGGTGCCCGAGGAGATGTGGCCGGCGGACCGGGCGGCGTTCGACCGCTACTGG------------------------------------------------------------------------------------------------------------------------GTCGCGCTGCTGATCACCACGGGGTTCCTGCCGCAGCGGTTCCGCGATGAGATGCGGTTGCCGTGGGA------------------------------------------------------------------------------------------------------------------------------------------------------------------------------------------------------------------------------------------------------------------------------------------------------------------------------------------------------------------------------------------GGTGATGGGGCTGGGCGTTGACGGCTTCGACGAATGCGAATGCATCCGCTCGTGGTGCCGGAATCTCGAAGATGCGTCGATTCGTTGTTAGCCGGAGGAACGACGCCCACACTAGGTTCGGCACTGTGAAGGGGTCGTCGGCCGCAAGCAGCCGATCGAACCACGGGCGGACGGTTCGGTGATTCGGATGGTCACCGCGGTGTGCAGCCAGCAGCACGTTGACGTCGATGAGGAACATCGCCTATTTGTGCCTGTCCAGGCTCACTTCCGCGAGTTCAGTGCCAGACCCTCGTCGAGCACTTCGGACAACACCGTATTCGAGGTTAGGTCGAGACCTGGCCGCGGACCGGTGCCGGCGTCAAAAACGGGGACGGTTGGCCGGGCGCCGCCGGTACGGGCGGCGGCGAGCTCCCGCCGAAGGGCGTCTTCGATCACAGCGCCCAGCGATTAACCACGCTCGCGGGCCCGGCGTTTGGCGGTAGCCAGTAG--------------------------------------------------------------------------------------------------------------------------------------------------------------CGGTGCCGCCGGAACCGGCCGTGGCCCCGGCTTTGCCGGCGTTGCCGCCGTTGCCGCCGTTGCCGATCAGAACGGCGTTGCCGCCGACACCACCGCTGCCGCCGGTACCGGCGCCAAACCCGCCGGCAACCCCCGTCACCGCCGTTGCCGAACACCCCGGCGTGGCCACCGTCACCGCCGGTGCCGCCGGTACCGGCGCCTAGAGAGTTGGCACCGCTGCCGCCGGCGCCGCCGGCGCCGGCGGAGCCGAAGAGCAAGCCGCCGTTCCCGCCGGCGCAGCCGGCGCCGCCTTGCTGGATGCTGGTAAGTGCTGCCCCGCCGTGCCCGCCGGCGCCGCCGGCGCCGCCGAAGCCGAAGAGTAAGGC------------------------------------------------------------------------------------------------------------------------------------------------------------------------------------------------------------------------------------------------------------------------------------------------------------------------------------------------------------------------------------------------------------------------------------------------------------------------------------------------------------------------------------------------------------------------------------------------------------------------------------------------------------------------------------------------------------------------------------------------------------------------------------------------------------------------------------------------------------------------------------------------------------------------------------------------------------------------------------------------------------------------------------------------------------------------------------------------------------------------------------------------------------------------------------------GCCGCCGGCGCCGCCGGAGCC----------------------------------------------------------------------------------------------------------------------------------------------------------------------------CCGGCGCCGCCCGCGGCGCCG-----------------------------------------------------------------------------------------------------------------------------------------------------------------------------------------------------------------------------------------------------------------------------------------------------------------------------------------------------------------------------------------------------------------------------------------------------------------------------------------------------------------------------------------------------------------------------------------------------------------------------------------------------------------------------------------------------------------------------------------------------------------------CAGCAGCGGCGACACAGCGGCGGCCTCGGCGGCCGCGTACGCGAGGCCACCGGAGGTCAACGGCTGCGTGAACGTGGCATGAAACGACTGCGATTGGGCACTGAGCGCGCGATAGGCCTGGCCGTG-------------------------------------------------------------------------------------------------------------------------------------------------------------------------------------------------------CTGTCATGCCGACCCGGGGAACGGCACCAGCAAAAATCGGCAGTAAGACGCAGCCCAGTTCCAGCGCCAACACGTGGCGTGTTTTGGTCAACCTCTGGTAAGCTACTTCGGCTACCGGGTGAGCCCGGTG-----------------------------------------------------------------------------------------------------------------------------------------------------------------------------------------------------------------------------------------------------------------------------------------------------------------------------------------------------------------------------------------------------------------------------------------------------------------------------------------------------------------------------------------------------------------------------------------------------CCGGCGCCGCCGTCGGCGC--------------------------------------------------------------------------------------------------------------------------------------------------------------------------------------------------------------------------------------------------------------------------------------------------------------------------------------------------------------------------------------------------------------------------------------------------------------------------------------------------------------------------------------------------------------------GTGGGCTCGTTGATCGCGTTGAGGATTTGTTGCTGCAGGGTGTGCAGTGGCGTGCTGGCGGGGGCGTTGAATCCGTCTCGACCTAGTAGCTGCCCGCCTAAGCCGCCGGCGCCGGCCGTGCCGGCGGGTGCGCCAGTGCCGCCACTACCACCGTTACCGCCATTGCCGATCAGCACGCCGCTTCCGCCGGCGCCGCCGGCGGCGCCGGCGCCGTTCGCGCTGGCGCCGCCGTTGCCGCCGTTGCCGGCGTTGCCGACGAGCCCGGGCGCGCCGCCGGCCCCACCGGTTCCGCCGGCGCCCGCGAAGGA--------------------------------------------------------------------------------------------------CGCCGCCGGCGCCGCCGGAGCC---------------------------------------------------------------------------------------------------------------------------------------------------------------------------------------------------------------------------------------------------------------------------------------------------------------------------------------------------------------------------------------------------------------------------------------------------------------------------------------------------------------------------------------------------------------------------------------------------------------------------------------------------------------------------------------------------------------------------------------------------------------------------------------------------------------------------------------------------------------------------------------------------------------------------------GGCACCCGCGGCCAGCAGTG--------TTGGCCGCCGCGGCCGCGT---------------------------------------------------------------------------------------------------------------------------------------------------------------------------------------------------------------------------------------------------------------------------------------------------------------------------------------------------------------------------------------------------------------------------------------------------------------------------------------------------------------------------------------------------GTGCAGGCCGGCGCCTGGGAGGGGCCCAGCGCCG------------------------------------------------------------------------------------------------------------------TGGCGGCCATGCCGACGCTGGCCGAGCTGGCCGCCAACCGCACGACTCACGGCGTCTTGTTGGCCACCAACTTCTTCGGCATCAACACCATCCCGATCGCCGTCAACGAGGCCGACTACGTCCGGATGTGGAT--------------------------------------------------------------------------------------------------------------------------------------------------------------------------------------------------------------------------------------------------------------------------------------------------------------------------------------------------------------------------------------------------------------------------------------------------------------------------------------------------------------------------------------------------------------------------------------------------------------------------------------------------------------------------CCGCGCCGGCGGCCAGCAC---------------------------------------------------------------------------------------------------------------------------------------------------------------------------------------------------------------------------------------------------------------------------------------------------------------------------CTCGGATCGGGGTGCCGGACATCTGGGCTTTGCCGGGACGGCCCGCAGGGGGGCGGTTGCCGACGCGGCCGGGCTGACCACGCTGGCTGGCGATGATTTCGGCGACGGGCCAACGACGCCAATGGTGCCGGGTTCGTGGGATCCGGACCGGGATGCGCCTGGCTCGGCGGAGCCTGGAGATCGGGGCTGAGCTAGCCGCGTAGGGTCGATTGGGTGCGTAC--------------------------------------------------------------------------------------------------------------------------------------------------------------------------------------------------CTGATTTCGGCAAGGACTTCGTCAACTTCCAGGGCGCCCGGACCAAGTACTTCGACGAGTACTT-------------------------------------------------------------------------------------------------------------------------------------------------------------------------------------------------------------------------------------------------------------------------------------------------------------------------------------------------------------------------------------------------------------------------------------------------------------------------------------------------------------------------------------------------------------------------------------------------------------------------------------------------------------------------------------------------------------------------------------------------------------------------------------------------------------------------------------------------------------------------------------------------------------------------------------------------------------------------------------------------------------------------------------------------------------------------------------------------------------------------------------------------------------------------------------CATCGGGGTGCTGGAAGCCGCC---------------------------------------GTGGAACTGGCCGATAACGCCTTGGGCTTCCTGTACGACACCGGGCTGTACCTGCGTTTTCGTGCCACCGGACCTGACGATTTCCACCTCGCGTATGCCGCTGCGTTGGCTTCGACGGGCGGGCCGGAGGAGTTTGCCAAGGCCAATCACGTGGTGTCCGGGATCACCGAGCGCCGCGCCGGCTGGCGTGCCGCCCGTGGGCTCGCCGTGGTCATCAACTACCGCGCCGAGCGCTGGTCGGATGTCGTGAAGCTGCTCACTCCGATGGTTAATGATCCCGACCTCGACGAGGCCTTTTCGCACGCGGCCAAGATCACCCTGGGCACCGCACTGGCCCGACTGGGCATGTTTGCCCCGGCGCTGTCTTATCTGGAGGAACCCGACGGTCCTGTCGCGGTCGCTGCTGTCGACGGTGCACTGGCCAAAGCGCTGGTGCTGCGCGCGCATGTGGATGAGGAGTCGGCCAGCGAAGTGCTGCAGGACTTGTATGCGGCTCACCCCGAAAACGAACAGGTCGAGCAGGCGCTGTCGGATACCAGCTTCGGGATCGTCACCACCACAGCCGGGCGGATCGCGGCCCGCACCGATCCGTGGGATCCGG----------------------------------------------------------------------GGCCGAAGCCCAACTCGCCGAGTTCATCGGCCT-------------------------------------------------------------------------------------------------------------------------------GGCAAGACCACCATCGCCCGTGTCGTCGCCAAGATCTACTGCGGCCT-----------------------TCCGCGAGGTGCACCGCGCCGACCTGATCGGTCAGCACATCGGTGAGACCGAGGCCAAGACCAACGCCATCATCGACAGCGCGCTGGACGGCGTGCTGTTCCTCGATGAGGCCTACGCGCTGGTGTCCACGGGCGCCAAGAACGACTTCGGTCTGGTGGCCATCGACACCCTGCTGGCCCGGATGGAAAACGACCGCGACCGCCTGGTGGTCATCATCGCCGGCTAC------------------TTCCTCGACACCAACGAGGGTCTGCGGTCCCGTTTCACCCGCA-----------------------------------------------------------------------------------------------------------------------------------------------------------------------------------------------------------------------------------------------------------------------------------------------------------------------------------------------------CGTGGGCTCGGGCTCTCGGTGCGGGCATGACGAACCAGCAGCACGACCACGACTTCGACCACGACCGTCGCTCGTTCGCCTCCCGAACCCCGGTCAACAACAACCCCGACAAGGTTGTCTACCGCCGCGGCTTCGTCACCCGCCATCAGGTGACGGGCTGGCGGTTCGTGATGCGCCGAATCGCCGCCGGAATCGCATTGCACGACACCCGCATGTTGGTCGACCCGCTGCGCACTCAGTCACGCGCGGTGCTGATGGGTGTGCTGATTGTGATCACGGGGTTGATCGGCTCCTTCGTATTCTCGTTGATTCGGCCCAATGGGCAGGCGGGTAGCAACGCGGTCCTGGCCGACCGGTCGACGGCAGCCCTGTATGTGCGCGTCGGTGAGCAGCTGCACCCCGTTCTCAACCTGACGTCGGCGCGGCTGATCGTCGGCCGGCCGGTGAGCCCGACGACGGTGAAA---------------------------------------------------GCGCCGGAGCGGATGGTGCAGAGCACCGCGAGCGCCGCGGACTGGACGGTGTG----------------------------------------------GTGACGGTGATTGCGGGCCCGCTGGAGGACACCGGCGGACCAGGGGCCGCGCTAGGGCCCGGGAAGGCGGTGCTGGTCGACAGCGGCGCCGGCACCTGGCTGCTGTGGGACGGCAAGCGCAGCCCGATCGATCTGGCCGATCATGCGGTCACCAGCGGCCTCGGCGTGGGCGCCGACGTGCCCGCGCCGCGGATCATCGCCTCGGGGCTGTTCAACGCGATACCCGAAGCACCGCCACTGACGGCGCCGATCATCCCGGATGCCGGCAACCCGGCGAGCTTCGGTGTGCCGGCGCCG------------------------------------------------------------------------------------------------------------------------ATCCTGCGCAACACCAACTCCTATGG------------------------GGCCGACGAGGTCGCCAAG-------------------------------------------------------------------------------------------------------CGGTGGGTGCGGCCACCAG---------------------CTCGGCGCTGCCGGTGCCA-----------------------------------------------------------------------------------------------------------------------------------------------------------------------------------------------------------------------------------------------------------------------------------------------------------------------------------------------------------------------------------------------------------------------------------------------------------------------------------------------------------------------------------------------------------------GCGCTGGTCGCCACCGGGAT-----------------------TGTTCTTCCCGTTCGTGCTGCTGCTGGCCGCCACCGCGCTGTACCGCGGTGGCGGCAACAAGATGCGCACCGAGGAGATTGACGCCGAACGCGCCGACTACCTGCGCTACCTGTCGGTGGTGCGCGACAACGTCCGTGCGCACGCCGCCGAGCAGCGGGC-------------------------------------------------------------------------------------------------------------------------------------------------GTCAAGGACACCGCCGACGAGATCGATCTGGAACCGGTGTCGCACAG---------------------------------------------------------------------------------------------------------------------------GGCCTGGATCGCGCAGGCCGTGACCTGGCACGACCCGACCATGCTCGGCGTGGCCCTGGCC----------------------------------------------------------------------------------------------------------------------------------------------------------------------------------------------------------------------------------------------------------------------------------------------------------------------------------------------------------------------------------------------------------------------------------------------------------------------------------------------------------------------------------------------------------------------------------------------------------------------------------------------AGCCGCTGTACTTCGACCTCAAGGACGAGGCCGAGGGCGGTATGGGCCCGCACGGCCTGATGATCGGTATGACGGGTTCGGGTAAGTCCCAAACCCTGATGTCGATCCTGTTGTCGCTGTTGACCACTCACTCCGCCGACCGGCTCATCGTGATCTACGCCGACTTCAAGGGCGAGGCCGGAGCCGACATCTTCCGCAACTTCCCCCAGGTCGTCGCGGTCATCTCGAACATGGCCGAGAAGCGGTCACTGGCCGATCGCTTCGCCGACACCCTGCGCGGTGAGGTGGCCCGCCGCGAGCAGCTGCTCCAGGAAGCCGGCCGCCGGGTGCAGGGCAGCGCGTTCAACTCGGT-------------------------------------------------CCGACGCTGTTCGTGGTCGCCGACGAGTTCACCCTCATGCTCGCCGAACATCCCGAGTACGCCGACCTGTTCGACTACGTCGCACGCAAGGGCCGCTCGTTCCGGATCCATATCCTGTTCGCGTCGCAAACCCTCGACGTGGGCCGCATCAAGGACATCGACAAGAACACGTCGTACCGGATCGGCCTGAAGGTGGCCAGCCCCAGCATCTCCCGTCAGATCATCGGGGTCGAGGACGCCTATCACATCGAATCGGGG------------------------------------------------CCGATAAAGTTCCGCAGCACCTATGTCGACGGCATCTACGACCCGCCGCG----------------------------------------------------------------------------------------------------------------------CCACCGCGCAAGCTGATCGCCACCATCGGCGACCAACTGGCCGCCTACGGCCCGCAGGCACCCAAGTTGTGGCTGCCGCC-------------------------------------------------------------------TGGCCACTGGGCGAGATCGACAAGCCGTTCGAGATGCGCCGCGACGCGCTGGTGTTCGACGC-----------------------------------------------------------------------------------------------------------------------------------------------------------------------------------------------CGCTGGAGCCCGAGCGCATCCGCCGCACCTTCGGCGAGCTCGAGCAGCTGCTG---------------------------------------------------------------------------------------------------------------------------------TTCAACACCCGTAACCCGCTGCTGGCCAAGGTGACCGAGCTGGCCAACACCGGCCTGGCGTACGGCATCCACGTCGTGATCACCACGCCGAACTGGCTGGAGGTGCCGCTGGCGATGCGCGACGGGCTGGGCCTGCGCCTGGAGCTCAAGCTGCACGACAGCCACGACAGCATCGTGCGGGTGGTGGGTGCGCTGCGCCGCCCGGCCGAATCGGTGCCTGCCGATCAGCCGGGCCGGGGCCTGACCATGGCCGCCGAGCACTTCCTGTTCGC-------------------------------------------------------------------------------------------------------------------------------------------------------GGCCAGCGCGAAGAGGACCTGGCGCCGGTGGTCATCGACTTCGCAG--AACCCGCTGCTGGCCGTGTTCGGCGATACGAAGTCGGGCAAGACGACGCTGCTGCGGCACATCATCCGGACCATCCGGGAGAACTCCACGGCCGACGAGGTGGCGTTCACCGTCATGGACCGCCGGCTACACCTGGTGGAGGAGCCGTTGTTCCCGGACAACGAGTACACCGCCAACATCGACCG----------------------------------------------------------------------------------------------GCCGGCCACATCCACTACCTGATCATCGACGATGTCGACCAG----CGGATTCGCCGGCGATGAC-----------------------------------------------------------------------------------------------------------------------------------------------TCAACGACCTGCAGGCGACCACGCTGATGCTGTCGGGCAATCCCGCCGACAGCGGCAAG-------------------------------------------------------------------------------------------------------------------------------------------------------------------------------------------------------------------------------------------------------------------------------------------------------------------------------------------------------------------------------------------------------------------------------------------------------------------------------------------------------------------------------------------------------------------------------------------------TATGCCTCGGCGGCAGCAGAACTCA--------------------------------------------------------------------------------------------------------------------------------------GAGGCCGCCGCGGCGGCCT---------------------------------------------------------------------------------------------------------------------------------------------------------------------------------------------------------------------------------------------------------------------------------------------------------------------------------------------------------------------------------------------------------------------------------------------------------------------------------------------------------------------------------------------------------------------------------------------------------------------------------------------------------------------------------------------------------------------------------------------------------------------------------------------------------------------------------------------------------------------------------------------------------------CGGCGGCCGCGGCGGCGGC------------------------------------------------------------------------------------------------------------------------------------------------------------------------------------------------------------------------------------------------------------------------------------------------------------------------------------------------------------------------------------------------------------------------------------------------------------------------------------------------------------------------------------------------------------------------------------------------------------------------------------------------------------------------------TGCTGCGGCCGCGTCGACCT-----------------------------------------------------TCATGTACAACTACCCGGCCATGCTGGCTCACGCCGGGGA-------------------------------------------------------------------------------------------------------CAGGCCTGGCAGGCCCAGTGGAACCAGGCAATGGAAGA---------------------------------------------------------------------------------------------------------------------------CCAACGCCGTCGAGCTGAC-------------------------------------------------CCGTGGGTGCTGGCGATCACGACGCCCTA------------------------------------------CGACGAGCTGACCCGGATG------------------------------------------------------GTGGTGTGCTTCCCGGACCGCTGGCTCGACCTGCGTTATGTGGGGCCGGCCTCGGCCGACGGCGCCTGCGAGCTGCTACGTGGCATCGTCGCGCTGCGCACCGGCACCGGCAACACCTCCAACAAGACCGGAAACGGGGTTGTTGCGCTGCGTAATGCGCAGCTGGTCACGTTCACCGCG-----------------------------------------------------------------------------------------------------------------------------------------------------------------------------------------------------------------------GCGCACCTACGTCGAGATCGTCGC-----------------------------------------------------------------------------GGGTGAGTCCGTCGCGGGCATTCGACGGCGAGGGGGTCTCCACCCTCAGCCCTGGTGCACCGTCTGCGATCGACGTCGCGAGCCAAACGCTGACCGCGTGCTTGCCGGACTGGCAATGGTTCCCGGGACAGCGGGTGTAGCGAGACTTC-----------------------------------------------------------------------------------------------------------------------TGACCGAGATGGCCCTGCCGTCCGAACTGCCGCTGCGCGAGATCCTGCCTGCGGT------------------------------------------------------------------------------GGCGCCCGTCGGCGGGCAGC---------------CCAGCCTGGACACCGTCGG-----------------------------------------------------------GCATCGTCGAGGACATCGCCGACGCCGCGATG-----------------------------------------------------------------------------------------------------------------------------------------------------------------------------------------------------------------------------------------------------------------------------------------------------------------------------------------------------------------------------------------------------------------------------------------------------------------------------------CGGCTGCGGGCTGATTGTGGCGGCGCTGTTGGTCACCATCCAGGCGGCTCAGCTTTCCGCACTGTGGGCGCGGTTCCCGTTGCCGGTGATCCCGGCGCCGGGGGATCCCACCCCGTCGGCCCCGCCGTTGCGCCTGCTGGAGGATTTGCCTCGGCGGGTGCGGGTCAGTGACGCCCATCAAAGCGGCTTCATCGCCGCGGCCGTGCTGCTCAGCGTGGTGGGGGCGGTGGCCATCGCGGTGCCCCCAGAGGCGCTCAGCGTTGTGGGCTGGTATCTGGTGGCGGCGACTGCGGCCGCTGC---------------GGTGTGGGATTCGGCCGCATGCAAGGCGTGGCTGCTGGCTCAGCCCTATCTGGTAGCCGGGGTCCTGTTGGT--------------------------TCGCCGCGTTCGGCGCGGTGCTGGT---------------------------------------------------------------------CTCGCTGCCGCTGCGCCGGC---------------------------------------------------------------------------------------------------------------------------------------------------------------------------------------------------------------------------------------------------------------------------------------------------------------------------------------------------------------------------------------------------------------------------------------------------------------------------------------------------------------------------------------------------------------------------------------------------------------------------------------------------CGCGGTGCTGGCCGGTGCC--------------------------------GATCAACGTCTCCACGATC-------------------------------------------------------------------------------------------------------------------------------------------------------------------------------------------------------CCTCGGTGTCGATCCCGTCGTGGTGGCAGCCCTATGTGTTGTCGGT-------------------------------------------------------------------------------------------------------------------------------------------------------------CTCAGCGGCACCAGCTACGC--------------------------------------------------------------CCGAGGTGGTGCGCCGGCTG-------------------------------------------------------------------------------------------------------------------------------------------------------------------------------------------------------------------------------------------------------------------------------------------------GCCCGGCAGGGGCCGGGTCACGTTGGTGCTGCTGGCGGTGGTGC------------------------------------------------------------------------------------------------------------------------------------------------------------------------------------------------------------------------------------------------------------------------------------------------------------------------------------------------------------------------------------------------------------------------------------------------------------------------------------------------------------------------------------------------------------------------------------------------------------------------------------------------------------------------------------------------------------------------------------------------------------------------------------------------------------------------------------------------------------------------------------------------------------------------------------------------------------------------------------GGTCATCCGGCGTAGATAGTCCGGCTGGCTCACATGGAGCAGGTGGTTGCCGGGAAACCAGTGAAACGCGCAGCGATCCCAGTGTTTCCACAGC-------------------------------------------------------------------------------------------------------------------------------------------------------------------------------------------------------------------------------------------------------------------------------------------------------------------------------------------------------------------------------------------------------------------------------------------------------------GGCCGTGAAAAGGCAGGGTGTACAACAACACGTCGTAGCCGGAGCGGTA------------------------------------------CGATCCCATGAAGCCGTGGATCACGCACAGGGT-------GCGCCGTCGCGGTGGCGCCAGT--------------------------------------------------------------------------------------------------------------------------------------------------------------------------------------------------------------------------------------------------------------------------------------------------------------------GCGACCCCGGTGCGCAACGCGACGTCGGCGATCGCCGA-----------------------------------------------------------CGCCGGCATCCGCGCCGGGGACGTCGGGAA----------------------------------------------------------------------------ATGTGGCTGACCGCTGAATGTTTCCACTGTATCGTCAATTTATCACTCGGTCGAGCGCTTGTCCAGGAG------------------------------------------------------------------------------------TCTCGAGCAGGCGCGCCGCGTGGTCGACCTGGGGTGCGGGCCCGGCCACCTGACACGCTACCTGGCACGACGATGGCCCGGCGCGGTGAACGCGGCTCTGGACAGCTCACCGGAGATGGTCGCTGCCG---------------------------------------------------------------------------------------------------------------------------------------------------------------------------------------------------------------------------------------------------------------------------------------------------------------------------------------------------------------------------------------------------------------------------------------------------------------------------------------------------------------------------------------------------------------------------------------------------------------------------------------------------------------------------------------------------------------------------------------------------------------------------------------------------------------------------------------------------------------------------------------------------------------------------------------------CGCCAGAACGAAACCGCTTGCGATACAACATCGGGCCGGT-----------------------------------------------------------------------------------------------------------GTCTGGTTCCACATCAGCTTGCCGCCCCAGACGCCGGTGGGTGTGCGACCG--------------------------------------------------------------------------------------------------------------------------------------------------------------------------------------------------------------------------------------------------------------------------------------------------------------------------------------------------------------------------------------------------------------------------------------------------------------------------------------------------------------------------------CTC-GTGGGCTCGGCGCGTAGATCGTAGAGTTCCCGCTGCGGGCGGGGCGCCTTGACCAACGGTGCGACGGCCATGCCGGCCGGGCTTTCCTGGATATCCCACGGCAGGTCCAACAATGGCCGTGCCGCGTAATTCTCGATATAGCTGTATTCCTTTGTGCGGACGGCGCGAATGGGGTCGAAAGAATCGTGATAGGTCTTTGTGGTGTATACGTGGTCACGCACCGCAGCGTTTTCAGTGTCCGGCGCGAGGAGGGCCGGTGCGTGTGACACACCCTCGACATCGGCGGGTACCTCGAGTC--------------------------------------------------------------------------------------------------------------------------------------------------------------------------------------------------------------------------------------------------------GCGATCGAACCGTAGAACTCGGCGAGGTCCTCCCGCACCTCACCGGTATCGGGCAGGTAGTCGGGCA-----------------------------------------------------------------------------------------------------------------------------------------------------------------------------------------------------------------------------------------------------------------------------------ACCCCGGCGCGGTACTCCCACCCGTGATGGGCCAGGCCCACCAGGCCGTTGCTCTGCGGGTACCGGCCGGTGAACAGCGATCCTCGCGACGGTGAGCACAGCGGCGCGGTGGCGTGGGCACGGGTGAACAGGACCCCCTCGGCGGC---------------------------------------------------------------------------------------------------------------------------------------------------------------------------------------------------------------------------------------------------------------------------------------------------------------------------------------------------------------------------CAGATCGGCGATCAACGCGGCCAATGCGGCGG--------------------------TCGGCGGCCGCCGACGAGG---------------------------------------------------------------------------------------------CGACCCTGACCGTGGACGCG-----------CAGCGCCGAGGCCGCCAAC-------------------------------------------------------------------------------------------------------------------------------------------------------------------------------------------------------------------------------------------------------------------------------------------------------------------------------------------------GCGGCGCCGGCGGCGACGGC---------------------------------------------------------------------------------------------------------GCGGCCAACGGCGGCAACGGC---------------------------------------------------------------------------------GCTGGCGGTGACGGCGGCA---------------------------------------------------------GCGGTGCCGGCGGCGACGGC---------------------------------------------------------------------------------------------------------------------------------------------------------------------------------------------------------------------GGCCCGGGCGGCCACGGCG---------------------------------------------------------------------------------------------------------------------------------TGTGGATCGGCAACGGCGGC--------------CGGTGTCGGCGGTGTCGGC------------------------------------------------------------------------------------------------------------------------------------------------------------------------------------------------------------------------------------------------------------------------------------------------------------------------------------------------------------------------------------------------------------------------------------------------------------------------------------------------------------------------------------------------------------------------------------------------------------------------------------------------------------------------------------------------------------------------------------------------------------------------------------------------------------------------------------------------------------------------------------------------------------------------------------------------------------------------------------------------------------------------------------------------------------------------------------------------------------------------------------------------------------------------------------------------------------------------------------------------------------------------------------------------------------------------------------------------------------------------------------------------------------------------------------------------------------------------------------------------------------------------------------------------------------------------------------------------------------------------------------------------------GCTCGAGGTGCAGACCTTGCTTGCCGACCGCGGACACCAC--------------------------------------------------------------------------------------------------------------------------------------------------------------------------------------------------------------------------------------------------------------------------------------------------------------------------------------------------GATTCTCGACGCCACCGAACGACTGATGGCGAC-----GTTACGCCGCCACCTCGATCAGCGACATCC-------------------------------------------------------------------------------------------------------------------------------CCATGGGCCCGTCGAGCAGCGATCCGAGCGCCAGCTGACCGAGCTGGTCAGCCTGCAGTCGCAGCA--------------------------------------------------------------CCGCGGTGGTGCGTCGCGTCCGCGACACCGCGATCGC-------------------------------------------------------------------------------------------------------------------------------------------------------------------------------------------------------------------------------------------------------------------------------------------------------------------------------------------------------------------------------------------------------------------------------------------------------------------------------------------------------------------------------------------------------------------------------------------------------------------------------------------------------------------------------------------------------------------------------------------------------------------------------------------------------------------------------------------------------------------------------------------------------------------------------------------------------------------------------------------------------------------------------------------------------------------------------------------------------------------------------------------------------------------------------------------------------------------------------------------------------------------------------------------------------------------------------------------CGACAGGCCGGCACCGGAGT---------------------------------------------------GGCCGCCAGTGAGGTTGAAGTAGCCGGGGGTCACCGGAATGCCCAACAGCGGCAGGCCGATCAGGCCCTGATAGTCGCCACTCACCAAGAAGCCGTTGCTGTAGCTGCCGGTAATGAACGCACCGGTGTCCACATCGCCCGTGTTCGCCACGCCCGTGTTGTAGTCACCGGTGTTGAGGTAGCCCGTGTTGCAACTGCCCGGGTTGAAGCCGCCGGTGTTGAAGCTGCCCGGGTTGAAGCTGCCGGCGTTGAGGTCCCCGGGGTTGAACACGCCCGTGTTGGTGCTGCCCGCGTTGACGATGCCGTTGTTG-----------------------------------------------------------------------------------------------------------------------------------------------------------------------------------------------------------------------------------------------------------------------------------------------------------------------------------------------------------------------------------------------------------------------------------------------------------GATGCCCCGGTTGGAGTCGCCGGCATTAACGAAGCCGATGTTGACGCTGCC---------------------------------------------------------------------------------------------------------------------------------------------------------------------------------------------------------------------------------------------------------------------------------------------------------------------------------------------------------------------------------------------------------------------------------------------------------------------------------------------------------------------------------------------------------------------AAGCAAGACTCGTATCTGGAAACCGGGAATGGTGAAACTGTTTGGCGTGGTGGCGACGACGGTGCCGGTGATGGGTATGTCGATTGGAACACTCAAGTCGTAGCGGTAGGGGATTTCGGGAATGGTGATCGTTGTGGAAAGGCCAATCAACCCCTGGTAGTCACCTCGCCAGAAGAACCCGTTGCTGTAATTGCCGGAGATGAACGCGCCGGTGTTGACGTTGCCCGTGTTGGCCACACCCGTGTTGTAGTCACCCGCGTTGAAGTAGCCCGTGTTGTAGTCACCGGCGTTGAAGCTGCCG-----------------------------------------------------------------GATGCTGCCGGTGTTGATG-----------------------GTTGACGTTGCCCGGGTTGAACAGGCCCGTGTTGGTGCTGCCCGTGTTCCCGAGGCCGGTGTTGAAGCTGCCCGAGTTTGCGATGCCGAAGTTTGCGGTGCCGGTGTTTCCGA-----------------------------------------------------------------------------------------------AACTCGATCTGACCGGTGCCGGTGAGCCCGATGCCGATATTGCCGCGACCGGTGTTGGCGAAGCCGATATTGGCA--------------------------------------------------------------------------------------------------------------------------------GTTCCCGATCCCGAAGTTAGAGCCCCCGAGGTTTGCCAAGCCGACATTGAGGTTGCCGAGGCCGGCCAAGTCGAGGATCGTCGTGCCGGCGCCGCCCTGCAGCAGGCCGGCGATGTTTGCGAGGCCGGAGCCGAAGGCCGGCGTCCCGAGGTCCAGCGGGCTCGTGTTGTAGATACCCGAGATGGTGTTGCCCACATTCGCCACACCCGATCCCAACGCGCCGACGTTGAGCAAGCCCGAGACTCCTGAGGCTGCCGACGCAAGGTTCCACAGGCCCGATGTGTTGCCGCCGACGTTGCCGAACCCGGATGCGGTGCCGGCGCCGGTGTTGAAGAAGCCTGACGACGGGCTGGTGGTCGAGTTTCCGATGCCCGGCGCTGCCGGAATGTCGATGACCGGGATGGTGATGGGGCCGAGGCCGGCGGTGGCGCTGATGTTGATCGCGGTCGTGGGTCCGCCCACGGCGATCGCGAACGTGGGAACGCTGAGCACGAAGCTCGGGACAATGATGGGACCGATGTCCGGCTCGGTATGGATGTGAAAGCTAAACGCGAAGGATTCGAAGCCGATGATGGGGATAGTGAAATTGTCCACCACGAGGTCGGTGAAACTGCCGGTGATCGGTATGTCGATTGGGATATTGACGTCCAAGTGCGCCGGAATCTCCGGAATAGTCAGCGCGTAGGAGTAACCGATCAGGCCCTGGTAGTCGCCCCGCCACAAGATGCCGTTGCTGTAGTTGCCGGAGATGAA-------------------------------------------------------------------------------------------CCGCCGGTGTTGAAGCTGCCGGTATTGAAAGTGCCGGTGTTGAAGTTACCGGGGTTGAAGCCGCCGGTGTTGCCGTCGCCCGAGTTGAACAAGCCCGTGCTGGTGCTGCCCGAGTTGCCGATGCCGAAGTTTCCGGTGCCGGTGTTGCCGATGCCGAAGTTCCCGGTGCCCGAGTTAAAGAAGCCGATCTTTCCGTCGCCCGAGTTGAACAAGCCGATGTTTCCGCTGCCCGAGTTCAGAGCGCCGATCCCGATTTGGCCGGTACCGGTGAGCCCGATGCCGATATTGTTGCTGCCGGTGT--------------------------------------------------------------------------------------------------------------------------------------------------------------------------------------------------------------------------------------------------------------------------------------------------------------------------------------------------------------------------------------------------------------------------------------------------------------------------------------------------------------------------------------------------------------------------------------------------------------------------------------------------------------------------------------------------------------------------------------------------------------------------------------------------------------------------------------------------------------------------------------------------------------------------------------------------------------------------------------------------------------------------------------------------------------------------------------------------------------------------------------------------------------------------------------------------------------------------------------------------------------------------------------------------------------------------------------------------------------------------------------------------------------------------------------------------------------------------------------------------------------------------------------------------------------------------------------------------------------------------------------CTGGTGTTGTAGAACCCCG-------------------------------------------------------------------------------------------------------------------------------------------------------------------------------------------------------------------------------------------------------------------------------------------------------------------------------------------GTGGGCTCGCTGGCCCGCTATTGACGAAAGGACGATATCGCCGGTGGGCGGAATCGTGACGCCCATAAGGGTGATGTTGCCGGCCGAGGCGGTGATCGGGATATCGATGGGAATATTCACGCCGAGGCTTATGGGGAGAGGCATATCGATCACCAGGTTGAGGCCGACCAGGCCCTGGTAATCGCCGCTTAAGAACAACCCGTTGCTGTAGTTTCCGGTGATGAAAGACCCGGTGTCAACGTCGCCGGTGTTGGCGATGCCGGTGTTGTAGTTGCCAATGTTGAGGTAGCCGGTGTTGGTATTGCCCGGATTGAAGCCACCGGTGTTGAAGCTGCCGGTGTTGAAGCTACCGGTGTTGAAGCTGCCCGGGTTGAAGGCGCCCGTGTTGACGTCGCCGGAGTTGAATAGGCCGGTATTGGTGTTGCCGGTGTTTCCGATGCCAGTGTTGAAGCT----------------------------------------------------------------------------------------------------------------CCGATCTGTGTGTTGCCCGTGAGCCCGATGCCGGCATTGATGCTGCCCGTGTTTGCGATGCCGAAGTTGTCGCTGCCGGTATTCGCGAAGCCGATGTTGCTGCCGCCCGCGTTAGCGAAACCCAGATTGTCGTTGCCGACGTTGCCGAAGCCGATGTTGTAGCTGCCGAAGTTGCCGAAGCCCAGGTT------------------------------------------------------------------------------------------------------------------------------------------------------------------------------------------------------------------------------------------------------------------------------GTCCGACGTGCCCACGTTG---------------------------------------------AGCGCGCCGACGTTGAGGA-------------------------------------------------------------------------------------------------------------------------------------------------------------------------------------------------------------------------------------------------------------------------------------------------------------------------GACGGCTGTGTTCGGTGGAAGCTCACGCCCGCGGTATACGCCGTCCGTGCAGCTGGCGGTGATCGGTATGTAAGTCGGGATATTCACGTCGCCGCTC----------------------------------------------------------------------------------------------------------------------------------------------------------------------------------------------------------------------------------------------------------------------------------------------------------------------------------------------------------------------------------------------------------------------------------------------------------------------------------------------------------------------------------------------------------------------------------------------------------------------------------------------------------------------------------------------------------------------------------------------------------------------------------------------------------------------------------------------------------------------------------------------------------------------------------------------------------------------------------------------------------------------------------------------------------------------------------------------------------------------------------------------------------------------------------------------------------------------------------------------------------------------------------------------------------------------------------------------------------------------------------------------------------------------------------------------------------------TTGCCGGTGTTGGCCACTCCAGTGTTGTAGTCGCCGGTGTTGAAGTAGCCGGTGTTGTAGTTACCTGCGTTGAAGCTGCCGGTGTTGTAGTTGCCGGTGTTGAAGTTCCGGGTGTTGTAGCTGCCCGGGTTGAAGCCGCCGGCGTTGACGTCGCCGGTGTTGAACCAGCCGGTGTTGGTGCTGCCCGTGTTGCGGTTGCCGAAGTTGCCGGTGCCGCTGTTTCCGATGCCGAAATTGCCGTTGCCGGAGTGGAGCAACCCGACGGTTCCGCTGCCGGAGTTG-------------------------------------------------------------------------------------------------------------------------------------------------------------------------------------------------------------------------------------------------------------------------------------------------------------------------------------------------------------------------------------------------------------------------------------------------------------------------------------------------------------------------------------------------------------------------------------------------------------------------------------------------------------------------------------------------------------------------------------------------------------------------------------------------------------------------------------------------------------------------------------------------------------------------------------------------------------------------------------------------------------------------------------------------------------------------------------------------------------------------------------------------------------------------------------------------------------------------------------------------------------------------------------------------------------------------------------------------------------------------------------------------------------------------------------------------------------------------------------------------------------------------------------------------------------------------------------------------------------------------------------------------------------------------------------------------------------------------------------------------------------------------------------------------------------------------------------------------------------------------------------------------------------------------------------GCAGCGCGAGCTGGCCGCTGAACTTCGGGTCGACATCGGCGACATCGAGATCGAGTTGCAGACCCGTCGGCGAGATTTCGGCGGTCGCGGCCCCGGCCTGCGGCCCGTTCCAGCGCGCGTCGACGACCCGGCCGGCTAGCTTCGGCACCATCGACAGGGTTCCCAGCACCCGCTGCTCGGTGAACGCCAGCGCACTCACGAAGCTGGCGATGCTGTGCGATGCCCGCAGCCCCGGGATAACGCCGGTGACCCGCCTGGTGACGGCCACGTATTCGGAGAGGTAGACGAGTCTCTCAGCCT-----TGACAGCGTAGGTCAGCAGGCCTCCTGCCGGTACCAAACCGCTGGCGAACAATGCCAGACATGAGGCCAGTATGGAGTCGTTTTCTCGGTGCCGGACCTAAGCTGGTATGAGTTAGCGCATGACTCGCCCGCCAGCGCTTCTCGCTGTCTCGCTCGCTTTGGTCGCAACCGCGGTGTATGACTTGATGTGGGTGGAGCACTCCTAGGAGTGGGATTGGCTGCAGAGTTGAGATTGGTCGTTGTTGAACGCAGCGCACGACATCGGGATAAAGAACCCTGCGTGGGTGCGGCTCTGGGATGG-----------------------------------------------------------------------------------------------------------------------------------------------------------------------------------------------------------------------------------------------------------------------------------------------------------------------------------------------------------------------------------------------------------------------------------------------------------------------------------------------------------------------------------------------------------------------------------------------------------------------------------------------------------------------------------------------------------------------------------------------------------------------------------------------------------------------------------------------------------------------------------------------------------------------------------------------------------------------------------------------------------------------------------------------------------------------------------------------------------------------------------------------------------------------------------------------------------------------------------------------------------------------------------------------------------------------------------------------------------------------------------------------------------------------------------------------------------------------------------------------------------------------------------------------------------------------------------------------------------------------------------------------------------------------------------------------------------------------------------------------------------------------------------------------------------------------------------------------------------------------------------------------------------------------------------------------------------------------------------------------------------------------------------------------------------------------------------CCGGAAATGCTGCAGATCGCCATCGAGGAATGGGCCGCGTCCAGCCCGATCTACACGAGGCGGATGCAGAAGGCGCTCAAGTACGAGGGCGTCGACGTCATCACCATCTTCAAGGGGCTACAGCTCGACATCGGCGCCCCGCCGCAGTTCATGGATTTCCGCTACACGATCCATGATCGCTGGCACGGCGAGTTCCATCTCGATCACTGCGGTGCCCTGCTCGACGTCGAGCCGATGGGCGAGGACTATGTGCGCGGCATGTGCCACGACATCGAGGATCCGACCTTTGACGCCACCGCGCTGGCCACGAAC-----CGCTCAGGTGCGTCCCATTCACCGGCCACCCCGGACCCCGGCGGACCGCCAGCCGCACTGCGCCTGGACCGTCATCATCGACGAGTCCTACCCGGA----------------------------------------------------------------------------------------------------------------------------GACTTCGCGGCGTTCTCGCACTCGGCGCTGGTCCGCATCGCCGACGAGGTGTGCCTGCAGATGCACCTGCT--------------------------------------------------------------------------------TGATCGGCGTGGCCGGGCTGGGTGCCGAGCGCATTCACCG--------------------------------------------------------------------------------------------------------------------------------------------------------------------------------------------------------------------------------------------------------------------------------------------------------------------------------------------------------------------------------------------------------------------------------------------------------------------------------------------------------------------------------------------------------------CTGGGGTTGTCGATCGGGACCACCAACTTGGTTGCGGCG---------------------------------------------------------------------------------------------------------------------------------------------------------------------------------------------------------------------GCGATGGTGCTGACCGCCGG---------------------------------------------------------------------------------------------------------------------------------------------------------------------------------------------------------------------------------------------------------------------------------------------------------------------------------------------------------------------------------------------------------------------------------------------------------------------------------------------------------------------------------------------------------------------------------------------------------------------------------------------------------------------------------------------------------------------------------------------------------------------------------------------------------------------------------------------------------------------------------------------------------------------------------------------------------------------------------------------------------------------------------------------------------AGCGTGGCGGCGAATCCGG-----------------------------------------------------------------------------------------------------------------------------------------------------------------------------CCCGCCGCCACCGCCGTCG-----------------------------------------------------------------------------------------------------------------------------------------------------------------------------------------------------------------------------------------------------------------------------------------------------------------------------------------------------------------------------------------------------------------------------------------------------------------------------------------------------------------------------------------------------------------------------------------------------------------------------------------------------------------------------------------------------------------------------------------------------------------------------------------------------------------------------------------------------------------------------------------------------------------------------------------------------------------------------------------------------------------------------------------------------------------------------------------------------------------------------------------------------------------------------------------------------------------------------------------------------------------------------------------------------------------------------------------------------------------------------------------------------------------------------------------------------------------------------------------------------------------------------------------------------------------------------------------------------TGCCTGAGATGGATCGTCGC-------------------------------------------------------------------------CCCGGCCGGCCGCGCCGGC------------------------------------------------------CCACGACGAGTTCGACGGG---------------------------------------------------------------------------------------------------------------------------------------------------------------------------------------------------------------TGGCGCGGTGGCATCGGCACCACCTGGGAAGCGCGGATCAAGTTCAACTGCCTG----------------------------------------------------------------------TCGAGTGGTACGGCAACGGCAAATGGCCGTCGGCCACCACCGTGCACGCCAA-------------------------------------------------------------------------------------------------------------------------------------------------------------------------------------------------------------------------------------------------------------------------------------------------------------------------------------------------------------------------------------------------------------------------------------------------------------------------------------------------------------------------------------------------------------------------------------------------------------------------------------------------------------------------------------------------------------------------------------------------------------GTCGACGACACCGTGGCGC------------------------------------------------------------------------------------------------------------------------------------------------------------------------------------------------------------------------------------------------------------------------------------------------------------GATCGGTGATGATGCCGTC------------------------------------------------------------------------------------------------------------------------------------------------------------------------------------------------------------------------------------------------------------------------------------------------------------------------------------------------------------------------------------------------------------------------------------------------------------------------------------------------------------------------------------------------------------------------------------------------------------------------------------------------------------------------------------------------------------------------------------------------------------------------------------------------------------------------------------------------------------------------------------------------------------------------------------------------------------------------------------------GGAGCCGATGACGGGAATCGAACCCGCGTATTCAGCTTGGGAAGCTGATGTTCTGCCATTGAACTACATCGGCAT------------------------------------------------------------------------------------------------------------------------------------------------------------------------------------------------------------------------------------------------------------------------------------------------------------------------------------------------------------------------------------------------------------------------------------------------------------------------------------------------------------------------------------------------------------------------------------------------------------------------------------------------------------------------------------------------------------------------------------------------------------------------------------------------------------------------------------------------------------------TTCGGGGAAACGGGCATTGAAATAAGGAAGGAACAGCATGTCGAAGGTGCTGGTCACCGGATTCGGACCCTACGGCGTGACGCCGGTAAATCCGGCACAGCTCACCGCCGAAGAGCTGGATGGTCGCACCATCGCCGGCGCAACGGTCATCTCGCGGATCGTGCCCAACACGTTCTTCGAGTCGATCGCGGCAGCTCAGCAGGCCATCGCAGAGATCGAGCCAGCATTGGTGATCATGCTGGGCGAATACCCGGGACGCAGCATGATCACCGTCGTGCGACTCGCGCAAAACGTCAACGAC---------------------------------------------------------------------------------------------------------------------------------------------------------------------------------------------------------------------------------------------------------------------------------------------------------------------------------------------------------------------------------------------------------------------------------------------------------------------------GGCGTAATCTGCTCAGCGTGGGCCGACATGAATTAGCTAGGGACCGGCGAAAGTCGTCAGCGGTCCTGGCTGCGGTACTCGCCACGGCCGCCGCGTGCTTCGCCACGGGCGGAGATGCCAGGACGCTTGCCGCC---------------------------------------------------------------------------------------------------------------------------------------------------------------------------------GGGGTGGCACCCGAGCAGG----------------------------------------------------------------------------------------------------------------------------------------------------------------------------------------------------------------------------------------------------------------------------------------------------------------------------------------------------------------------------ACCGATACGCTCGTCGGGTGCTGCTCTCCGATCGAG-----------------------------------ATCGAACCGTTCGACGATGCCCTGGTGCAGCCGTCGAGCGTCGACGTCCGCCTGGACAACCTGTTCCGGGTGTTCAACAACACCCGCTACACCCACATCGACCCGGCCAAACAGCAGGATGAGCTGACAACCTTGGTCGAGCCGGCCGAGGGTGAACCGTTCGTGCTGCACCCCGGCGAGTTCGTGCTCGGCTCCACGCTGGAGGTGTGCACCCTGCCCGACGATCTGGCCGGGCGGCTGGAAGGCAAGTCGTCGCTGGGCCGTCTCGGATTGTTGACGCACTCGACGGCCGGGTTCATCGATCCGGGGTTTTCCGGGCACATCACTCTGGAGCTCTCCAACGTCGCCAACCTGCCGATCACGTTGTGGCCCGGCATGAAAATCGGCCAGCTCTGCCTGCTGCGGTTGACCAGCCCGGCCGAGCATCCATACGGCAGTGACAAGGTGGGCTCGAAATACCAGGGGCAGCGCGGTCCGACGCCCTCGCGCTC--------------------------------------------------------------------------------------------------------------------------------------------------------------------------------------------------------------------TCGGGGTCGACATCGACCCGGGCAAGGTGGCCAAACTCGCCGCCGGAGACATCCCGTTCTACGAACCCGGGCTGCGCAAGGTGCTGAACGACAACCTGGCTGCTGGCCGGTTGCGGTTCACCACCGACTACGACGAGGCGGCGGACTTCGCCGACGTGCACTTCCTCGGGGTGGGTACTCCGCAGAAGAAAGGCGAGTACAGCGCCGATCTGCGTCACGTGCACGCCGTCATCGAC---------------------------------------------------------------------------------------------------------------------------------------------TTCCTGCGGGAGGGCTACGCCGTGCACGACACCCT----------------------------------------------------------------------------------------------GTGCCGTTCCTGGTCACCGATCTGCAGACCGCCGAGCTGGTCAAGGTGTCGGCCAACGCGTTCCTGGCCACCAAGATCTCGTTCATCAACGCGATATCCGAAGTGTGTGAGGCCGCGGGTGCGGATGTCACGCTGCTGGCCGACGCGCTGGGCTATGACCCGCGCATCGGGCGCCGATTCCTCAACGCCGGCTTGGGTTTCGGTGGCGGCTGCCTGCCGAAGGACATCCGCGCCTTCATGGCCCGCGCAGGTGAGCTCGGCGCCAACCATGCGCTCACCTTCCTGCGCGAGGTCGACAGCATCAACATGCGTCGCCGCACCGCCATGGTGGAGCTGACCACGCGGGCCTGCGGAGGCTCGCTGCTGGGCGCGAACATCGCTGTGCTCGGCGCGGCGTTCAAGCCCGAGTCCGACGACGTTCGTGATTCGCCCGCCCTCAACGTCGCCGGCATGCTGCAGCTCAACGGTGCCGCGGTCAACGTCTACGACCCCAAGGCGATGGACAACTCCCAGCG-----------------------------------------------------------------------------------------------------------------------------------------------------------------------------------------------------------------------------------------------------------------------------------------------------------------------GTGAAATGGCAGCCGATAGCGGCTAGCTGTCGGCTGCGGTCAACCTCGATCATGATGTCGAGGTGACCGTGACCGCGCCCCCCGAAGGAGGCGCTGAACTCAGCGTTGAGCCGATCGGCGATCGGTTGGGGCAGTGCCCAGGCCAATACGGGGATACCGGGTGTCGAAGCCGCCGCGAGCGCAGCTTCGGTTGCGCGACGGTGGTCGGGGTGGCCTGTTACGCCGTTGTCGTCGAACACGAGTAGCAGGTCTGCTCCGGCGAGGGCATCCACCACGCGTTGCGTCAGCTCGTTGAGCGGGATCTGCGCTAGACCGTTATCCGGGTATGCGAGTAGTTGCACATGATCGACACCCAGGACCTGTGCCGCAGCGGCGAGTTCCTCCCGGCGCACCTCACCGAGGTTTCGGTCGGTCCGGCCGAGTGTGGAGGCCTCGCCGTGGGTGAAGCACAATCCTCGCAGCCGCGTTCCCTGCGCCGTGAAATCACCCAATACCGCCCCGAGCCCGAAGGACTCGTCGTCCGGATGGGCGAACACAGCAAGCACTTCGTGTGCGCAGGGGAGACGGTTGCAGCTGTTCATCGATTCACCGTCCGGAGGATCCGTGCGCGCGGGTGGACAGCCGCCGCATATTATGTAGTTC-----------------------------------------------------------------------------------------------------------------------------------------------------------------------------------------------------------------------------------------------------------------------------------------------------------------------------------------CGACGAGCATCTGGCCGAC----------------------------------------------------------------------------------------------------------------------------------------------------------------------------CCGACCGGCTCGCCGAACT------------------------------------------------------------------------------------------------------------------------------------------------------------------------------------------------------------------------------------------------------------------------------------------------------------------------------------------------------------------------------------------------------------------------------------GGTGGTGGCCACCGATTTCG------------------------------------------------------------------------------------------------------------------------------------------------------------------------------------------------------------------------------------------------------------------------------------------------------------------------------------------------------------------------------------------------------------------------------------------------------------------------------------------------------------------------------------------------------------------------------------------------------------------------------------------------------------------------------------------------------------------------------------------------------------------------------------------------------------------------------------------------------------------------TTGAGGACGGCCTACAAGTATCCGTCGTCACCGCCGACGGCAGCCCAGACTACTTGGCTTTGGATTTCCGGAGCATGGGCAAGTTCCCACAACGT-----------------------------------------------------------------------------------------------------------------------------------------------------------------------------------------------------------------------------------------------------------------------------------------------------------------------------------------------------------------------------------------------------CAAGACTGTTGATCGTTGCGTGGGGCCGCTAGCGCGTGATGTGTTCACGCGCAACGTAGGCAATCCTGTCGCGGTATCCGCGCAGCGCGGCGCGGGTGAACGCTGGCATGAGCAGCGATCGCATCCGCGCGTGTTCGGCTTCGTCGGTCATCAATACCGAGTGCTCGCCCATGACAAAACCAAGGATGTGGTTGCCTTCGCCCGGGTGCAGCGAGCTCGGGTCGGCCGCGAAGATCTCTTCGATGTTTTCTGCGCGTGTATATACCACGAGGTTGCCGGCATATGGGGGCACCGGCAAGG---------------------------------------------------------------------------------------------------------------------------------------------------------------------------------------------------------------------------------------------------------------------------------------------------------------------------------------------------------------------------------------------------------------------------------------------------------------------------------------------------------------------------------------------------------------------------------------------------------------------------------------------------------------------------------------------------------------------------------------------------------------------------------------------------------------------------------------------------------------------------------------------------------------------------------------------------------------------------------------------------------------------------------------------------------------------------------------------------------------------------------------------------------------------------------------------------------------------------------------------------------------------------------------------------------------------------------------------------------------------------------------------------------------------------------------------------------------------------------------------------------------------------------------------------------------------------------------------------------------------------------------------------------------------------------------------------------------------------------------------------------------------------------------------------------------------------------GTGCCGGGCCAGGCGGCTG-----------------------------------------------------------------------------------------------------------------------------------------------------------------------------------------------------------------------------------------------------------------------------------------------------------------------------------------------------------------------------------------------------------------------------------------------------------------------------------------------------------------------------------------------------------------------------------------------------------------------------------------------------------------------------TGCGGGGCTGGCGGCGGCC--------------------------------------------------------------------------------------------------------------------------------------------------------------------------------------------------------------------------------------------------------------------------------------------------------------------------------------------------------------------------------------------------------------------------------------------------------------------------------------------------------------------------------------------------------------------------------------------------------------------------CCGCGGCGCGGTCAGCGGGTC-----------------------------------------------------------GTGTGGGCCATCGGCGATG-------GCTGACGCTGCCGAATGGC--ACCGCTGCCCACGGCTGCCGTGCTCGCCGAAGCCCACGCCGCCGCTGTCGCCCACTGCCTCGCCCGCCATCTCGGTTACG----------------------------------------------------------------------------------------------------------------------------------------------------------------------------------------------------------------------------------------------------------------------------------------------------------------------------------------------------------------------------------CCGGTGCCGACCTGCCCGGACTGGA---------------------------------------------------------------------------------------------------------------------------------------------------------------------------------------------------------------------------GACCGCGCCCGGCGGGCTG--------------------------------------------------------------------------------------------------------------------------------------------------------------------------------------------------------------------------------------------------------------------------------------------CCGTGGCACTGCGTGGCGGCGCCACCGAGCTGCTGCTGGCGATGGTGCGCCGACTCTCGGTTGCCGACACCGGCATCGAGCTGTTGGGGGATGCCGGGGTATGGCAAAAATGGCTGGATCGCACGCCGCTGTAGCCGCCGCACACGGTAACTTTCAGACCATGACA----------------------------------------------------------------------------------------------------------------------------------------------------------------------------------------------------------------------------------------------------------------------------------------------------------------------------------------------------------------------------------------------------------------------------------------------------------------------------------------------------------------------------------------------------------------------------------------------------------------------------GCACTTGGGAGTGAACATCAGCTACGCCACCCAGGATCAGCCAGACGGTCTGGCGCAGGCGTGCGTCACTGGAGCCAACCACATCGGCGCCGATTCGGTGGCATTGGTGTTGGGGGACAACATCTTCTACGGCCCAGGTCTGGGGACCAGCCTGAAGCGCTTCCAATCCAGCAGTGGTGGAGCAATTTTCGCCTATTGGGTAGCCAACCCGTCGGCCTATGGTGTCGTTGAGTTCGGCGCCGAGGGCATGGCGCTGTCTCTGGAGGAGAAGCCGGTGACCCCGAAGTCGAATTACGCGGTGCCGGGCCTGTATTTCTATGACAACGATGTGATCGAAATCGCCAGGGGTTTAAAGAAATCAGCGCGCGGGGAG------------------------------------------------------------------------------------------------------------------------------------------------------------------------------------------------------------------------------------------------------------------------------------------------------------------------------------------------------------------------------------------------------------------------------------------------------------------------------------------------------------------------------------------------------------------------------------------------------------------------------------------------------------------------------------------------------------------------------------------------------------------------------------
[truncated: 4,011,545 more chars]
